# Supplementary material for: Mendelian randomization studies of brain MRI yield insights into the pathogenesis of neuropsychiatric disorders
Source: BMC Genomics. 2021 Jun 2;22(Suppl 3):342. doi: 10.1186/s12864-021-07661-8 (PMC8171058; doi:10.1186/s12864-021-07661-8)
Supplement: Supplementary file 1 — Additional file 1. Summary statistics for all instrument variables after data harmonization. [file 12864_2021_7661_MOESM1_ESM.xlsx]

## Sheet: snp_roi
SNP	chr	pos	effect_allele.exposure	other_allele.exposure	palindromic	ambiguous	exposure	beta.exposure	se.exposure	pval.exposure	outcome	beta.outcome	se.outcome	pval.outcome	R2	F
rs11761083	7	156044166	G	A	FALSE	FALSE	left.caudal.anterior.cingulate	-0.04503	0.00822616	4.46e-08	AD	-0.000942859	0.00217617	0.664822	0.00168949	29.9613
rs17754780	6	126664333	T	C	FALSE	FALSE	left.caudal.middle.frontal	0.04014	0.00625721	1.44e-10	AD	0.00257436	0.0021597	0.233262	0.00231881	41.1476
rs9320747	6	98310291	G	T	FALSE	FALSE	left.caudal.middle.frontal	0.0359	0.00633604	1.48e-08	AD	-0.00266848	0.00218487	0.221956	0.00180986	32.0999
rs1044595	1	180943529	C	T	FALSE	FALSE	left.cuneus	-0.02684	0.00375542	9.2e-13	AD	0.0075117	0.00220719	0.000665809	0.00287658	51.0738
rs11072230	15	71159399	T	C	FALSE	FALSE	left.cuneus	0.02141	0.00380352	1.84e-08	AD	-0.0193857	0.0109473	0.07659	0.00178635	31.6821
rs13107325	4	103188709	T	C	FALSE	FALSE	left.cuneus	0.05373	0.00717836	7.49e-14	AD	0.00770305	0.00436656	0.0777148	0.00315421	56.0189
rs142005327	7	120969969	GCT	G	FALSE	FALSE	left.cuneus	-0.02822	0.00424425	3.04e-11	AD	-0.00252096	0.0127038	0.8427	0.00249063	44.2042
rs152234	5	179335060	A	G	FALSE	FALSE	left.cuneus	0.0433	0.00613749	1.78e-12	AD	-0.0042253	0.00385675	0.273272	0.0028032	49.7674
rs4046908	11	1483117	G	GTC	FALSE	FALSE	left.cuneus	0.03006	0.00471012	1.79e-10	AD	0.0208378	0.0131773	0.1138	0.00229507	40.7253
rs4971088	1	155142883	A	T	TRUE	TRUE	left.cuneus	0.02116	0.00369156	1.01e-08	AD	-0.00248602	0.00215748	0.249206	0.0018522	32.8521
rs57788691	3	69897450	T	G	FALSE	FALSE	left.cuneus	0.0284	0.00454327	4.16e-10	AD	0.00010773	0.002752	0.968774	0.00220202	39.0706
rs7756144	6	45453383	T	C	FALSE	FALSE	left.cuneus	0.02166	0.00391399	3.18e-08	AD	-0.00192708	0.00558499	0.73006	0.00172666	30.6217
rs117170334	13	20069824	G	A	FALSE	FALSE	left.entorhinal	0.2108	0.0338635	4.93e-10	AD	-0.00983593	0.00946622	0.298779	0.00218378	38.7462
rs11759026	6	126792095	G	A	FALSE	FALSE	left.entorhinal	0.08004	0.009669	1.34e-16	AD	0.00502036	0.00252376	0.0466751	0.00385525	68.5175
rs118087478	17	44051589	G	T	FALSE	FALSE	left.entorhinal	-0.07395	0.00988504	7.74e-14	AD	-0.0047089	0.00272021	0.0834381	0.00315085	55.959
rs1351394	12	66351826	T	C	FALSE	FALSE	left.entorhinal	0.06016	0.00810782	1.22e-13	AD	-0.0054449	0.00216259	0.0118103	0.00309984	55.0502
rs2764264	6	108934461	C	T	FALSE	FALSE	left.entorhinal	-0.0634	0.00877023	5.06e-13	AD	-0.00638776	0.00228295	0.00514152	0.00294277	52.2525
rs3134954	6	32071893	C	T	FALSE	FALSE	left.entorhinal	0.06653	0.0112154	3.04e-09	AD	0.00581801	0.00327588	0.0757308	0.00198344	35.1846
rs6584542	10	104995495	A	G	FALSE	FALSE	left.entorhinal	0.06754	0.00885771	2.56e-14	AD	0.000483878	0.005585	0.930959	0.00327292	58.1341
rs77126132	7	54966738	A	G	FALSE	FALSE	left.entorhinal	0.07872	0.0141532	2.7e-08	AD	-0.0123823	0.00371377	0.000855617	0.00174415	30.9324
rs7955865	12	56468706	A	T	TRUE	TRUE	left.entorhinal	0.04729	0.00850846	2.76e-08	AD	-0.00796933	0.00558898	0.153897	0.00174164	30.8879
rs2164950	14	59627631	A	G	FALSE	FALSE	left.fusiform	-0.0618	0.0104286	3.17e-09	AD	0.00388759	0.00330421	0.239372	0.00197944	35.1135
rs2176182	2	26109402	A	T	TRUE	TRUE	left.fusiform	0.05152	0.00868071	3e-09	AD	0.00194004	0.00251432	0.440354	0.00198544	35.2202
rs6658111	1	47980916	G	T	FALSE	FALSE	left.fusiform	0.04469	0.00718142	5e-10	AD	-0.00317927	0.00224209	0.156192	0.00218238	38.7214
rs7613412	3	89724217	T	A	TRUE	TRUE	left.fusiform	0.04101	0.00712969	8.98e-09	AD	0.000608846	0.00236946	0.797213	0.00186512	33.0818
rs72772496	2	16430349	C	T	FALSE	FALSE	left.inferior.parietal	-0.09288	0.0143112	8.82e-11	AD	0.032665	0.0208789	0.1177	0.00237321	42.1153
rs11213729	11	110951415	A	G	FALSE	FALSE	left.isthmus.cingulate	-0.05346	0.00978046	4.67e-08	AD	0.00311549	0.00234939	0.184811	0.00168456	29.8738
rs2691112	2	37124755	T	C	FALSE	FALSE	left.isthmus.cingulate	0.05194	0.00907725	1.07e-08	AD	0.00221913	0.00216102	0.304472	0.00184575	32.7376
rs6658111	1	47980916	G	T	FALSE	FALSE	left.isthmus.cingulate	0.08086	0.00944736	1.22e-17	AD	-0.00317927	0.00224209	0.156192	0.00412033	73.2482
rs2279829	3	147106319	T	C	FALSE	FALSE	left.medial.orbitofrontal	0.07008	0.0113288	6.28e-10	AD	-0.0053741	0.00260371	0.0390161	0.00215656	38.2623
rs10765918	11	12071855	G	A	FALSE	FALSE	left.middle.temporal	-0.06616	0.0110562	2.22e-09	AD	-0.00153021	0.00246969	0.535524	0.0020183	35.8042
rs3012434	6	170545279	A	G	FALSE	FALSE	left.middle.temporal	-0.07666	0.012945	3.24e-09	AD	-0.00255515	0.00287575	0.374263	0.00197677	35.0661
rs4235482	5	60093612	A	G	FALSE	FALSE	left.middle.temporal	0.06431	0.00978545	5.11e-11	AD	0.00508688	0.00216492	0.0187893	0.00243342	43.1863
rs76341705	14	59628679	A	G	FALSE	FALSE	left.middle.temporal	-0.1667	0.0148839	4.89e-29	AD	0.00375322	0.00350863	0.284749	0.00703477	125.426
rs11789773	9	76157130	A	C	FALSE	FALSE	left.paracentral	-0.05886	0.0096397	1.04e-09	AD	0.000872196	0.00285851	0.760273	0.00210126	37.279
rs1440802	15	39635124	C	T	FALSE	FALSE	left.paracentral	0.08198	0.0131399	4.5e-10	AD	-0.00756043	0.0036425	0.0379296	0.00219359	38.9207
rs2144366	6	92010245	G	C	TRUE	TRUE	left.paracentral	0.07673	0.0114403	2.05e-11	AD	-0.0016141	0.00337246	0.632215	0.00253416	44.9788
rs2279829	3	147106319	T	C	FALSE	FALSE	left.paracentral	-0.06497	0.00913912	1.21e-12	AD	-0.0053741	0.00260371	0.0390161	0.00284616	50.5322
rs3782652	12	5906139	G	A	FALSE	FALSE	left.paracentral	0.04304	0.00751003	1.01e-08	AD	0.00411165	0.00216535	0.057586	0.00185155	32.8407
rs118158982	10	102324683	A	G	FALSE	FALSE	left.pars.orbitalis	0.1443	0.0258324	2.35e-08	AD	0.000504005	0.00913791	0.956015	0.00175921	31.1999
rs2033939	15	39633904	A	G	FALSE	FALSE	left.pars.orbitalis	0.2495	0.0129948	2.15e-81	AD	-0.00881443	0.00404374	0.0292745	0.0203954	368.598
rs2613197	5	92738199	C	T	FALSE	FALSE	left.pars.orbitalis	0.04476	0.00746747	2.08e-09	AD	-0.00240571	0.0022277	0.280183	0.00202504	35.924
rs9545502	13	81167981	T	C	FALSE	FALSE	left.pars.orbitalis	0.05263	0.00857306	8.5e-10	AD	0.00417231	0.00260094	0.10868	0.00212398	37.6831
rs76341705	14	59628679	A	G	FALSE	FALSE	left.pars.triangularis	0.05932	0.00964396	7.88e-10	AD	0.00375322	0.00350863	0.284749	0.00213228	37.8305
rs17178006	12	65718299	G	T	FALSE	FALSE	left.pericalcarine	-0.07144	0.0119465	2.27e-09	AD	-0.00965337	0.00387855	0.0128134	0.00201561	35.7564
rs62399014	5	128926364	C	T	FALSE	FALSE	left.pericalcarine	0.07819	0.0136911	1.14e-08	AD	-0.00403288	0.00400227	0.313624	0.00183867	32.6118
rs7600385	2	65984026	A	T	TRUE	TRUE	left.pericalcarine	0.04441	0.00790917	2e-08	AD	0.00098269	0.0022558	0.663106	0.00177749	31.5247
rs1080066	15	39634222	G	A	FALSE	FALSE	left.precentral	-0.08998	0.013211	1e-11	AD	-0.00872307	0.00406132	0.0317263	0.00261315	46.3845
rs11707890	3	71503479	G	T	FALSE	FALSE	left.precentral	-0.05135	0.00764706	1.93e-11	AD	-0.000372161	0.00220457	0.865943	0.00254019	45.0861
rs2629558	10	126545779	G	C	TRUE	TRUE	left.precentral	0.04279	0.00783269	4.74e-08	AD	-0.00235679	0.00222632	0.28978	0.00168271	29.841
rs679170	2	4514772	G	A	FALSE	FALSE	left.precentral	-0.05689	0.00933235	1.11e-09	AD	0.00364594	0.00269529	0.176148	0.0020944	37.157
rs73006822	19	13109955	T	C	FALSE	FALSE	left.precentral	-0.06181	0.0105532	4.79e-09	AD	0.00324683	0.00294907	0.270911	0.0019337	34.3006
rs2033939	15	39633904	A	G	FALSE	FALSE	left.rostral.anterior.cingulate	-0.09062	0.0139287	7.94e-11	AD	-0.00881443	0.00404374	0.0292745	0.0023849	42.3233
rs4706386	6	91968408	A	G	FALSE	FALSE	left.rostral.anterior.cingulate	0.04987	0.00890059	2.13e-08	AD	0.000912941	0.00244008	0.708297	0.00176991	31.3901
rs7912777	10	90658059	C	T	FALSE	FALSE	left.rostral.anterior.cingulate	0.04725	0.00851045	2.86e-08	AD	-0.00167276	0.00238181	0.482489	0.00173789	30.8212
rs4240792	16	87235867	G	A	FALSE	FALSE	left.rostral.middle.frontal	0.05218	0.00893034	5.21e-09	AD	-0.000419844	0.00226134	0.85271	0.00192449	34.1368
rs76341705	14	59628679	A	G	FALSE	FALSE	left.rostral.middle.frontal	-0.107	0.0128776	1.04e-16	AD	0.00375322	0.00350863	0.284749	0.00388407	69.0317
rs9827968	3	104695956	A	G	FALSE	FALSE	left.rostral.middle.frontal	0.04952	0.008494	5.64e-09	AD	-0.000941233	0.0021645	0.663671	0.00191595	33.9851
rs3760456	17	27948844	T	C	FALSE	FALSE	left.superior.frontal	0.05732	0.00940597	1.13e-09	AD	-0.00304227	0.00218578	0.16397	0.00209303	37.1326
rs10283100	8	120596023	A	G	FALSE	FALSE	left.superior.parietal	-0.09868	0.0158522	4.91e-10	AD	0.0130735	0.00486504	0.00720446	0.00218378	38.7462
rs1978730	12	106480246	A	C	FALSE	FALSE	left.superior.parietal	-0.06512	0.0105646	7.25e-10	AD	-0.000845887	0.00337703	0.802214	0.00214128	37.9906
rs3110494	17	27976597	A	G	FALSE	FALSE	left.superior.parietal	0.05454	0.00724495	5.4e-14	AD	-0.00269849	0.00216383	0.212364	0.00319044	56.6644
rs321406	11	110951050	A	G	FALSE	FALSE	left.superior.parietal	-0.04876	0.00782037	4.63e-10	AD	0.00327802	0.00234772	0.162636	0.00219079	38.8708
rs9421250	10	118624228	T	A	TRUE	TRUE	left.superior.parietal	0.04724	0.00834334	1.51e-08	AD	-0.00404814	0.00262619	0.123208	0.00180731	32.0546
rs10446280	3	147442815	C	A	FALSE	FALSE	left.transverse.temporal	0.04917	0.0083594	4.12e-09	AD	-0.000106037	0.00222411	0.961974	0.00195021	34.594
rs11022130	11	12071547	G	A	FALSE	FALSE	left.transverse.temporal	-0.05733	0.00960784	2.46e-09	AD	-0.00200892	0.00258252	0.436633	0.00200687	35.6011
rs73313052	14	59625997	A	G	FALSE	FALSE	left.transverse.temporal	-0.09164	0.0125672	3.17e-13	AD	0.0028883	0.00328221	0.378867	0.00299413	53.1673
rs11256034	10	9086147	T	C	FALSE	FALSE	left.insula	-0.05255	0.00947701	2.97e-08	AD	-0.000587506	0.00246671	0.811746	0.00173352	30.7436
rs188402627	12	117309440	A	T	TRUE	TRUE	left.insula	0.08989	0.0150469	2.36e-09	AD	0.0265823	0.0175656	0.1302	0.00201157	35.6846
rs12953096	17	44332959	T	C	FALSE	FALSE	right.caudal.anterior.cingulate	0.05655	0.00915493	6.65e-10	AD	-0.00163882	0.00312862	0.600408	0.0021503	38.151
rs9973919	2	37903298	C	G	TRUE	TRUE	right.caudal.anterior.cingulate	0.03858	0.0069476	2.84e-08	AD	-0.00791049	0.00530128	0.13565	0.00173852	30.8323
rs10784447	12	65766498	T	C	FALSE	FALSE	right.caudal.middle.frontal	-0.0513	0.00770617	2.87e-11	AD	0.00351261	0.00224494	0.117659	0.00249661	44.3106
rs2991716	1	88423966	C	T	FALSE	FALSE	right.caudal.middle.frontal	0.04255	0.00748724	1.34e-08	AD	0.00141971	0.00217131	0.513209	0.00182072	32.2928
rs35131170	4	31367070	A	G	FALSE	FALSE	right.caudal.middle.frontal	-0.04122	0.00754392	4.71e-08	AD	-0.00290078	0.00222095	0.19152	0.00168333	29.8519
rs4811470	20	52424998	T	G	FALSE	FALSE	right.caudal.middle.frontal	-0.04564	0.00775531	4.05e-09	AD	0.001031	0.00223791	0.645014	0.0019522	34.6293
rs12636275	3	89523038	A	C	FALSE	FALSE	right.cuneus	-0.0413	0.00645413	1.6e-10	AD	-0.000252193	0.00222428	0.909728	0.00230728	40.9426
rs61936282	12	52128293	G	A	FALSE	FALSE	right.cuneus	-0.1021	0.0178872	1.16e-08	AD	0.00426099	0.00679024	0.53032	0.00183675	32.5776
rs6886932	5	170905672	A	G	FALSE	FALSE	right.cuneus	0.05687	0.0103872	4.42e-08	AD	-0.00072414	0.00368992	0.844416	0.0016901	29.9722
rs75933622	13	61941816	A	G	FALSE	FALSE	right.cuneus	-0.1148	0.0200209	9.97e-09	AD	0.00240839	0.00676343	0.721773	0.00185349	32.875
rs24283	5	148664771	A	G	FALSE	FALSE	right.entorhinal	0.04679	0.00828728	1.67e-08	AD	0.000402726	0.00217844	0.853332	0.00179713	31.8737
rs7851057	9	101645590	A	T	TRUE	TRUE	right.entorhinal	0.05518	0.00889283	5.6e-10	AD	-0.00114211	0.00231182	0.621285	0.0021698	38.4977
rs11860496	16	77707519	G	T	FALSE	FALSE	right.fusiform	0.04964	0.00878273	1.61e-08	AD	-0.00145195	0.00224416	0.517637	0.00180095	31.9415
rs143384	20	34025756	G	A	FALSE	FALSE	right.fusiform	0.04812	0.00857907	2.06e-08	AD	-0.00412556	0.00217405	0.057744	0.0017737	31.4573
rs146607495	12	117319202	T	C	FALSE	FALSE	right.fusiform	0.08762	0.0147807	3.13e-09	AD	0.021023	0.00867627	0.0153911	0.00198077	35.1372
rs194834	7	103762313	A	G	FALSE	FALSE	right.fusiform	0.05336	0.0085376	4.19e-10	AD	-0.00073045	0.00216219	0.735492	0.00220132	39.0581
rs28521571	18	57231788	C	T	FALSE	FALSE	right.fusiform	0.09272	0.0169105	4.24e-08	AD	0.00719896	0.00418005	0.0850296	0.00169504	30.0599
rs75343521	6	126732511	T	C	FALSE	FALSE	right.inferior.parietal	-0.09321	0.0155609	2.14e-09	AD	-0.00176384	0.00579215	0.76073	0.00202234	35.876
rs4886778	15	74225388	C	A	FALSE	FALSE	right.inferior.temporal	-0.03813	0.00631501	1.59e-09	AD	-0.0014263	0.00216177	0.509392	0.00205481	36.4533
rs55694272	14	54562488	G	C	TRUE	TRUE	right.inferior.temporal	0.06115	0.0111445	4.13e-08	AD	-0.00199989	0.00377646	0.596412	0.00169751	30.1038
rs72902139	6	51363540	T	C	FALSE	FALSE	right.inferior.temporal	0.06373	0.0108977	5.05e-09	AD	-0.00431147	0.00372846	0.24753	0.00192777	34.1952
rs6658111	1	47980916	G	T	FALSE	FALSE	right.isthmus.cingulate	0.04144	0.00684619	1.45e-09	AD	-0.00317927	0.00224209	0.156192	0.00206501	36.6347
rs75343521	6	126732511	T	C	FALSE	FALSE	right.isthmus.cingulate	-0.09875	0.0162098	1.14e-09	AD	-0.00176384	0.00579215	0.76073	0.00209165	37.1083
rs141961318	17	47111746	A	G	FALSE	FALSE	right.lateral.occipital	0.04065	0.00742466	4.44e-08	AD	-0.00560385	0.0118575	0.6365	0.0016901	29.9722
rs2523673	6	31436995	C	T	FALSE	FALSE	right.lateral.occipital	0.04011	0.00698051	9.29e-09	AD	-0.00573457	0.00216702	0.00813788	0.00186124	33.0128
rs811745	12	89775069	T	C	FALSE	FALSE	right.lateral.occipital	0.08326	0.0145128	9.77e-09	AD	0.00693939	0.00437868	0.113009	0.00185542	32.9094
rs28411862	16	88325560	C	G	TRUE	TRUE	right.lateral.orbitofrontal	-0.03923	0.00715484	4.23e-08	AD	-0.000338287	0.00225146	0.880566	0.00169504	30.0599
rs61784835	1	47974123	T	C	FALSE	FALSE	right.lingual	0.05952	0.00966391	7.46e-10	AD	-0.00401116	0.00224666	0.0741984	0.00213782	37.929
rs2278271	16	87361803	A	G	FALSE	FALSE	right.medial.orbitofrontal	0.06405	0.0116645	4.04e-08	AD	0.00333683	0.00300744	0.267203	0.00169998	30.1477
rs2279829	3	147106319	T	C	FALSE	FALSE	right.paracentral	0.08951	0.0113246	2.86e-15	AD	-0.0053741	0.00260371	0.0390161	0.00351596	62.4662
rs7984594	13	81309566	G	A	FALSE	FALSE	right.paracentral	0.06779	0.0124044	4.68e-08	AD	0.0090227	0.00672848	0.179929	0.00168394	29.8628
rs9544411	13	77556046	C	T	FALSE	FALSE	right.paracentral	-0.05647	0.00985515	1.02e-08	AD	0.00302584	0.00224257	0.177249	0.00185091	32.8292
rs5771206	22	50616806	A	G	FALSE	FALSE	right.pars.opercularis	-0.04041	0.00713958	1.54e-08	AD	-0.00181007	0.0022649	0.424183	0.00180604	32.032
rs2999158	1	113239478	T	C	FALSE	FALSE	right.pars.orbitalis	-0.05788	0.0101012	1.02e-08	AD	-0.00443826	0.00231648	0.0553717	0.00185091	32.8292
rs73313052	14	59625997	A	G	FALSE	FALSE	right.pars.orbitalis	-0.1128	0.0146398	1.37e-14	AD	0.0028883	0.00328221	0.378867	0.00334173	59.3603
rs11789773	9	76157130	A	C	FALSE	FALSE	right.pars.triangularis	-0.06614	0.0100091	4.01e-11	AD	0.000872196	0.00285851	0.760273	0.00246008	43.6607
rs1440802	15	39635124	C	T	FALSE	FALSE	right.pars.triangularis	0.08742	0.0136445	1.52e-10	AD	-0.00756043	0.0036425	0.0379296	0.00231304	41.045
rs2279829	3	147106319	T	C	FALSE	FALSE	right.pars.triangularis	-0.07016	0.00948621	1.47e-13	AD	-0.0053741	0.00260371	0.0390161	0.00307988	54.6946
rs17178006	12	65718299	G	T	FALSE	FALSE	right.pericalcarine	-0.07416	0.0120019	6.58e-10	AD	-0.00965337	0.00387855	0.0128134	0.00215169	38.1757
rs10510025	10	118650996	T	C	FALSE	FALSE	right.postcentral	-0.04599	0.00832248	3.33e-08	AD	-0.00403336	0.00248763	0.104939	0.00172168	30.5332
rs118158982	10	102324683	A	G	FALSE	FALSE	right.postcentral	0.1424	0.0256623	2.91e-08	AD	0.000504005	0.00913791	0.956015	0.00173602	30.7879
rs2033939	15	39633904	A	G	FALSE	FALSE	right.postcentral	0.2448	0.0129114	2.03e-79	AD	-0.00881443	0.00404374	0.0292745	0.0198988	359.441
rs56339059	2	189899079	G	A	FALSE	FALSE	right.postcentral	-0.1309	0.0219963	2.72e-09	AD	-0.00223149	0.00722844	0.757543	0.00199614	35.4104
rs9345125	6	92002653	G	A	FALSE	FALSE	right.postcentral	-0.06013	0.00938944	1.55e-10	AD	0.000647191	0.00279344	0.816785	0.00231088	41.0066
rs3097118	17	27978466	T	C	FALSE	FALSE	right.posterior.cingulate	-0.04555	0.00650807	2.67e-12	AD	0.00269905	0.00216296	0.212085	0.002759	48.9805
rs74826997	14	59628609	C	T	FALSE	FALSE	right.posterior.cingulate	0.07119	0.00988064	6.01e-13	AD	0.00391744	0.00330228	0.235511	0.00292332	51.9062
rs7546616	1	2784616	G	A	FALSE	FALSE	right.posterior.cingulate	-0.03812	0.0065611	6.34e-09	AD	0.000344674	0.00218103	0.874431	0.00190285	33.7523
rs1499894	3	71571696	T	C	FALSE	FALSE	right.rostral.middle.frontal	-0.04134	0.00757698	4.92e-08	AD	-4.84e-05	0.00220359	0.982466	0.00167841	29.7646
rs7978301	12	65906484	A	T	TRUE	TRUE	right.rostral.middle.frontal	0.04537	0.00773704	4.59e-09	AD	-0.000215425	0.00219858	0.921945	0.00193832	34.3826
rs305426	1	88222429	G	A	FALSE	FALSE	right.superior.parietal	0.07295	0.0114792	2.14e-10	AD	-0.00210179	0.00352775	0.551318	0.00227573	40.3815
rs6097618	20	52448936	C	G	TRUE	TRUE	right.superior.parietal	-0.05003	0.00770403	8.57e-11	AD	0.00156104	0.00217957	0.473857	0.00237613	42.1673
rs7104944	11	44451373	C	T	FALSE	FALSE	right.superior.parietal	0.07801	0.0140381	2.78e-08	AD	0.00574079	0.00370626	0.121395	0.00174102	30.8768
rs7306322	12	65901140	T	C	FALSE	FALSE	right.superior.parietal	-0.04936	0.00795359	5.56e-10	AD	-0.000192521	0.00224717	0.931727	0.0021705	38.5101
rs74826997	14	59628609	C	T	FALSE	FALSE	right.superior.parietal	0.07615	0.0115712	4.8e-11	AD	0.00391744	0.00330228	0.235511	0.00244007	43.3047
rs4924345	15	39639898	C	A	FALSE	FALSE	right.superior.temporal	-0.1043	0.0143624	3.98e-13	AD	-0.00834898	0.00401095	0.0373837	0.00296962	52.7307
rs12615999	2	149997299	T	C	FALSE	FALSE	right.supramarginal	0.06695	0.0103286	9.28e-11	AD	-0.000866313	0.00240144	0.718289	0.00236738	42.0116
rs10283100	8	120596023	A	G	FALSE	FALSE	right.transverse.temporal	-0.105	0.015799	3.1e-11	AD	0.0130735	0.00486504	0.00720446	0.00248839	44.1643
rs1637571	10	118628036	G	A	FALSE	FALSE	right.transverse.temporal	0.04984	0.00822307	1.38e-09	AD	-0.00532983	0.00240224	0.0265075	0.00207047	36.7316
rs3110494	17	27976597	A	G	FALSE	FALSE	right.transverse.temporal	0.05064	0.00722603	2.5e-12	AD	-0.00269849	0.00216383	0.212364	0.00276608	49.1065
rs321404	11	110949618	C	T	FALSE	FALSE	right.transverse.temporal	-0.04793	0.00777958	7.36e-10	AD	0.00326725	0.0023287	0.160607	0.0021392	37.9536
rs62103445	18	68058947	A	G	FALSE	FALSE	right.transverse.temporal	0.04246	0.00757538	2.11e-08	AD	0.00398284	0.00224662	0.0762599	0.00177117	31.4125
rs1014498	7	84158588	C	T	FALSE	FALSE	right.insula	0.05889	0.00959746	8.65e-10	AD	0.000819154	0.00225989	0.716998	0.00212191	37.6462
rs1057523	7	43670323	A	G	FALSE	FALSE	right.insula	-0.05522	0.00942803	4.79e-09	AD	0.0038091	0.00225304	0.0909038	0.0019337	34.3006
rs13268108	8	142039586	C	T	FALSE	FALSE	right.insula	-0.05326	0.00948869	2.02e-08	AD	0.000793453	0.00224418	0.723669	0.00177622	31.5022
rs2748444	1	76010959	C	T	FALSE	FALSE	right.insula	-0.1202	0.0128309	8.22e-21	AD	-0.00133176	0.0028921	0.64517	0.00493203	87.7495
rs35255138	19	41197268	GC	G	FALSE	FALSE	right.insula	-0.06754	0.00993235	1.08e-11	AD	0.00666198	0.0114447	0.5605	0.00260474	46.2348
rs4304216	7	156092669	A	T	TRUE	TRUE	right.insula	-0.06382	0.00929237	6.7e-12	AD	0.00140924	0.00234219	0.54739	0.00265696	47.1641
rs630707	11	126057374	C	G	TRUE	TRUE	right.insula	0.06431	0.0115874	2.89e-08	AD	-0.00201073	0.00290779	0.489254	0.00173664	30.799
rs6719813	2	46814637	A	T	TRUE	TRUE	right.insula	-0.06373	0.0114746	2.84e-08	AD	-0.000445619	0.00278249	0.872762	0.00173914	30.8434
rs73231956	12	123791649	C	T	FALSE	FALSE	right.insula	0.0732	0.0133674	4.4e-08	AD	-0.00136681	0.00321902	0.671126	0.00169072	29.9832
rs7805790	7	19619643	A	T	TRUE	TRUE	right.insula	0.05674	0.00955702	2.95e-09	AD	0.000640973	0.00222286	0.773075	0.00198678	35.244
rs78777685	17	35257232	A	G	FALSE	FALSE	right.insula	0.1183	0.0113206	1.74e-25	AD	-0.00264855	0.00625684	0.672073	0.00612974	109.19
rs79492354	1	51762846	A	G	FALSE	FALSE	right.insula	0.1235	0.0208827	3.39e-09	AD	-0.00751693	0.00513361	0.143124	0.00197145	34.9714
rs10781130	9	75824432	A	G	FALSE	FALSE	cerebellar.vermal.lobules.I.V	-0.07009	0.0104596	2.13e-11	AD	-0.000779846	0.00242981	0.748248	0.00252964	44.8983
rs12705149	7	103356062	C	T	FALSE	FALSE	cerebellar.vermal.lobules.I.V	0.0912	0.0131583	4.31e-12	AD	0.00484643	0.00296671	0.102343	0.00270579	48.0333
rs13182707	5	157526367	A	G	FALSE	FALSE	cerebellar.vermal.lobules.I.V	-0.06878	0.0122167	1.83e-08	AD	-0.00275495	0.00267102	0.302343	0.00178698	31.6933
rs17292092	13	74322157	C	T	FALSE	FALSE	cerebellar.vermal.lobules.I.V	-0.05683	0.010329	3.81e-08	AD	-0.00230902	0.00230353	0.316159	0.00170679	30.2686
rs2360675	2	208059640	C	A	FALSE	FALSE	cerebellar.vermal.lobules.I.V	-0.06614	0.00961757	6.3e-12	AD	0.000201933	0.00217467	0.926017	0.00266391	47.2878
rs4516777	4	66727892	G	C	TRUE	TRUE	cerebellar.vermal.lobules.I.V	-0.09703	0.00966434	1.17e-23	AD	0.00147688	0.00217657	0.497431	0.00566085	100.79
rs57131976	7	156167072	A	C	FALSE	FALSE	cerebellar.vermal.lobules.I.V	0.05441	0.00968839	1.98e-08	AD	-0.000737893	0.00217798	0.734763	0.00177812	31.5359
rs76934732	1	76013268	A	G	FALSE	FALSE	cerebellar.vermal.lobules.I.V	-0.09414	0.0134198	2.38e-12	AD	-0.00150133	0.00290717	0.60556	0.00277159	49.2047
rs8064679	17	35259093	T	G	FALSE	FALSE	cerebellar.vermal.lobules.I.V	-0.0699	0.011429	9.78e-10	AD	-0.00404982	0.00269059	0.132277	0.00210813	37.4012
rs10020462	4	57825593	C	T	FALSE	FALSE	cerebellar.vermal.lobules.VI.VII	0.05017	0.00918024	4.69e-08	AD	0.00698578	0.00225039	0.00190759	0.00168395	29.8629
rs10034561	4	66701964	G	A	FALSE	FALSE	cerebellar.vermal.lobules.VI.VII	0.07479	0.00885298	3.17e-17	AD	0.00126275	0.00216938	0.560514	0.00401458	71.3606
rs10478102	5	112398770	T	C	FALSE	FALSE	cerebellar.vermal.lobules.VI.VII	-0.07138	0.00916656	7.21e-15	AD	-0.00123669	0.00226359	0.584833	0.00341299	60.6305
rs10788954	1	53743677	T	C	FALSE	FALSE	cerebellar.vermal.lobules.VI.VII	-0.04865	0.00880384	3.32e-08	AD	-0.00359299	0.00217242	0.0981456	0.00172168	30.5332
rs12026498	1	2025539	A	G	FALSE	FALSE	cerebellar.vermal.lobules.VI.VII	0.0719	0.0129666	2.98e-08	AD	-0.00178763	0.00319202	0.575459	0.00173352	30.7436
rs12153493	5	106917475	G	A	FALSE	FALSE	cerebellar.vermal.lobules.VI.VII	0.05464	0.00926416	3.74e-09	AD	0.000676386	0.00233738	0.772293	0.00196082	34.7825
rs13073466	3	192617930	A	G	FALSE	FALSE	cerebellar.vermal.lobules.VI.VII	-0.05715	0.00875996	7.03e-11	AD	-0.0201039	0.0107086	0.06047	0.00239809	42.5578
rs1886764	10	23486297	T	C	FALSE	FALSE	cerebellar.vermal.lobules.VI.VII	0.04848	0.00880334	3.71e-08	AD	0.0020385	0.00216913	0.347331	0.00170988	30.3236
rs2279516	5	52856504	G	C	TRUE	TRUE	cerebellar.vermal.lobules.VI.VII	-0.05067	0.00884911	1.04e-08	AD	-0.00110861	0.00219698	0.613834	0.00184833	32.7834
rs62482639	7	103360054	T	A	TRUE	TRUE	cerebellar.vermal.lobules.VI.VII	-0.09167	0.00876386	1.52e-25	AD	0.00341289	0.0107152	0.7501	0.0061414	109.399
rs74091737	1	76028526	C	T	FALSE	FALSE	cerebellar.vermal.lobules.VI.VII	-0.1746	0.0122269	5.43e-46	AD	-0.00153795	0.00288984	0.594594	0.0113858	203.895
rs7514453	1	23243002	C	A	FALSE	FALSE	cerebellar.vermal.lobules.VI.VII	-0.05517	0.00909946	1.36e-09	AD	0.00751617	0.0106975	0.4823	0.00207183	36.7558
rs7592120	2	208043913	C	T	FALSE	FALSE	cerebellar.vermal.lobules.VI.VII	-0.07111	0.00943854	5.15e-14	AD	-0.000588791	0.00234694	0.80191	0.00319551	56.7547
rs7828279	8	78160049	A	G	FALSE	FALSE	cerebellar.vermal.lobules.VI.VII	0.05426	0.00875726	5.92e-10	AD	-0.00121042	0.00216898	0.576804	0.00216352	38.3861
rs473219	11	119697182	C	T	FALSE	FALSE	cerebellar.vermal.lobules.VIII.X	0.06844	0.0119546	1.05e-08	AD	0.00239932	0.0026812	0.370859	0.00184768	32.7719
rs6590459	11	130293991	T	C	FALSE	FALSE	cerebellar.vermal.lobules.VIII.X	-0.06549	0.0119051	3.82e-08	AD	0.00219845	0.00282749	0.436848	0.00170617	30.2576
rs11111094	12	102328806	A	C	FALSE	FALSE	right.basal.forebrain	-0.07542	0.00731523	7.53e-25	AD	-0.0025962	0.00217226	0.232026	0.00596757	106.284
rs11113071	12	107044281	C	T	FALSE	FALSE	right.basal.forebrain	0.05749	0.00825294	3.37e-12	AD	0.00552948	0.0024827	0.0259335	0.00273311	48.5197
rs11642888	16	52802136	C	T	FALSE	FALSE	right.basal.forebrain	0.04088	0.00746394	4.39e-08	AD	-0.0044329	0.00220088	0.0439942	0.00169134	29.9941
rs12215796	6	55715715	A	G	FALSE	FALSE	right.basal.forebrain	-0.04843	0.00729258	3.2e-11	AD	0.00374915	0.00216616	0.0834909	0.00248466	44.0979
rs1405	9	118954624	A	G	FALSE	FALSE	right.basal.forebrain	0.06254	0.00756227	1.44e-16	AD	-0.00349125	0.0021943	0.111597	0.00384783	68.3852
rs17696707	6	7884242	A	G	FALSE	FALSE	right.basal.forebrain	0.07568	0.0126661	2.34e-09	AD	0.00064446	0.00366404	0.860382	0.00201224	35.6966
rs2153960	6	108988184	G	A	FALSE	FALSE	right.basal.forebrain	-0.05385	0.00794599	1.26e-11	AD	-0.00630351	0.00228126	0.00572424	0.0025872	45.9225
rs2702533	4	15147119	C	T	FALSE	FALSE	right.basal.forebrain	-0.04378	0.00731007	2.16e-09	AD	0.00366013	0.00217302	0.0921146	0.00202167	35.8641
rs2728107	4	88968488	T	C	FALSE	FALSE	right.basal.forebrain	-0.07168	0.0124618	8.96e-09	AD	-0.000623857	0.00395231	0.874578	0.00186512	33.0818
rs5855503	3	193546585	TG	T	FALSE	FALSE	right.basal.forebrain	0.04251	0.00740206	9.47e-09	AD	-0.00489879	0.0108993	0.6531	0.0018593	32.9783
rs6062278	20	61144941	A	G	FALSE	FALSE	right.basal.forebrain	0.04636	0.00762375	1.22e-09	AD	-0.010905	0.0053154	0.0402108	0.00208412	36.9744
rs62185728	2	223009787	T	G	FALSE	FALSE	right.basal.forebrain	-0.0789	0.0123804	1.9e-10	AD	-0.00338518	0.00370555	0.360956	0.00228861	40.6105
rs8614	17	27588806	A	C	FALSE	FALSE	right.basal.forebrain	-0.05509	0.00946076	5.87e-09	AD	0.00123748	0.00271037	0.647978	0.00191136	33.9035
rs12205794	6	56105973	T	C	FALSE	FALSE	Brain.stem	-0.05835	0.00974124	2.13e-09	AD	0.00343835	0.00220842	0.119488	0.00202234	35.8761
rs157572	5	131626112	C	G	TRUE	TRUE	Brain.stem	0.05852	0.0104407	2.11e-08	AD	0.00355389	0.00239296	0.137505	0.00177117	31.4125
rs17126556	14	53942788	G	A	FALSE	FALSE	Brain.stem	-0.07079	0.0102743	5.75e-12	AD	-0.00228703	0.00236281	0.333081	0.00267396	47.4667
rs62435771	6	169470668	T	G	FALSE	FALSE	Brain.stem	-0.08128	0.0130152	4.32e-10	AD	-0.00146559	0.00310055	0.636436	0.0021978	38.9956
rs6658111	1	47980916	G	T	FALSE	FALSE	Brain.stem	0.06337	0.00985997	1.34e-10	AD	-0.00317927	0.00224209	0.156192	0.00232747	41.3017
rs74057888	12	1638772	C	G	TRUE	TRUE	Brain.stem	-0.1002	0.018139	3.37e-08	AD	0.00370254	0.00410046	0.366549	0.00172044	30.5111
rs7936928	11	130279168	T	C	FALSE	FALSE	Brain.stem	-0.08533	0.00969659	1.49e-18	AD	0.00364006	0.00226603	0.108195	0.00435461	77.4313
rs9346486	6	169295582	A	G	FALSE	FALSE	Brain.stem	-0.05399	0.00981458	3.82e-08	AD	-0.000410436	0.00236733	0.862357	0.00170617	30.2576
rs4671686	2	65942859	A	C	FALSE	FALSE	CSF	0.04104	0.00655172	3.83e-10	AD	-0.000358053	0.00232162	0.877432	0.00221117	39.2333
rs7632502	3	89469453	A	T	TRUE	TRUE	CSF	-0.03826	0.00651567	4.38e-09	AD	0.000347359	0.00221493	0.875382	0.0019436	34.4765
rs10985979	9	126114379	C	G	TRUE	TRUE	X3rd.ventricle	-0.0655	0.0117174	2.3e-08	AD	-0.00180918	0.00296881	0.542263	0.00176172	31.2446
rs11672313	19	33563190	T	C	FALSE	FALSE	X3rd.ventricle	-0.06943	0.00900753	1.34e-14	AD	0.00117384	0.00238491	0.622582	0.00334432	59.4065
rs12146713	12	106476805	C	T	FALSE	FALSE	X3rd.ventricle	0.07918	0.0133637	3.17e-09	AD	-0.00144255	0.00414045	0.727537	0.00197877	35.1017
rs13089287	3	190654424	C	T	FALSE	FALSE	X3rd.ventricle	-0.0462	0.00803339	8.99e-09	AD	0.00406003	0.0022357	0.0693708	0.00186447	33.0703
rs1544861	11	10679441	T	C	FALSE	FALSE	X3rd.ventricle	-0.05023	0.00834108	1.76e-09	AD	-0.00206175	0.00229512	0.369017	0.00204396	36.2604
rs17170333	7	33701991	A	G	FALSE	FALSE	X3rd.ventricle	-0.1048	0.0172057	1.14e-09	AD	0.00521579	0.00430712	0.225907	0.00209097	37.0961
rs368699386	7	2803883	C	T	FALSE	FALSE	X3rd.ventricle	0.06839	0.00930476	2.07e-13	AD	0.00683336	0.012248	0.5769	0.0030418	54.0164
rs3770774	2	37192495	C	T	FALSE	FALSE	X3rd.ventricle	-0.04773	0.0079128	1.65e-09	AD	0.00180646	0.00217528	0.406285	0.00205074	36.3809
rs4843550	16	87236383	G	C	TRUE	TRUE	X3rd.ventricle	-0.06235	0.00791143	3.42e-15	AD	-0.00121876	0.00218116	0.576321	0.0034956	62.1031
rs147269950	9	119098518	GA	G	FALSE	FALSE	X4th.ventricle	0.1486	0.0186519	1.72e-15	AD	-0.0194852	0.0196384	0.3211	0.00357203	63.4659
rs1591805	6	126717064	G	A	FALSE	FALSE	X4th.ventricle	0.05329	0.009387	1.39e-08	AD	0.000131825	0.00216751	0.951503	0.00181689	32.2247
rs4128399	7	151498679	C	T	FALSE	FALSE	X4th.ventricle	0.08234	0.013012	2.54e-10	AD	0.00179868	0.00307124	0.558108	0.00225648	40.0391
rs4775006	15	58215727	A	C	FALSE	FALSE	X4th.ventricle	0.0921	0.0094968	3.46e-22	AD	0.00131758	0.00217248	0.544191	0.00528376	94.0406
rs4843227	16	87225139	C	T	FALSE	FALSE	X4th.ventricle	-0.07994	0.00966626	1.43e-16	AD	-0.00111555	0.00221617	0.614704	0.00384783	68.3852
rs6658111	1	47980916	G	T	FALSE	FALSE	X4th.ventricle	0.08797	0.00978423	2.69e-19	AD	-0.00317927	0.00224209	0.156192	0.00454483	80.8289
rs6951635	7	15610696	C	T	FALSE	FALSE	X4th.ventricle	-0.0728	0.0115979	3.53e-10	AD	-0.000222313	0.00262652	0.932546	0.00222033	39.3963
rs7361098	20	62312755	G	A	FALSE	FALSE	X4th.ventricle	0.06062	0.0109779	3.4e-08	AD	0.00579837	0.00262333	0.0270837	0.00171919	30.489
rs77612799	6	35554266	T	C	FALSE	FALSE	X4th.ventricle	0.1513	0.0275642	4.1e-08	AD	0.0110549	0.00605188	0.0677452	0.00169874	30.1257
rs798511	7	2783306	C	T	FALSE	FALSE	X4th.ventricle	0.05981	0.0102784	6.02e-09	AD	0.00059391	0.00239197	0.803908	0.00190874	33.8569
rs11625512	14	91988576	C	T	FALSE	FALSE	left.lateral.ventricle	0.05335	0.00863968	6.74e-10	AD	-0.00352712	0.00217678	0.10516	0.00214891	38.1263
rs12146713	12	106476805	C	T	FALSE	FALSE	left.lateral.ventricle	0.1043	0.0146263	1.04e-12	AD	-0.00144255	0.00414045	0.727537	0.00286375	50.8454
rs34077344	11	111025039	A	T	TRUE	TRUE	left.lateral.ventricle	-0.1289	0.0203088	2.25e-10	AD	-0.00467	0.00510684	0.360475	0.00227002	40.2799
rs34134374	22	38138284	T	A	TRUE	TRUE	left.lateral.ventricle	0.05465	0.00948455	8.42e-09	AD	-0.0010725	0.0113323	0.9246	0.0018716	33.1969
rs368699386	7	2803883	C	T	FALSE	FALSE	left.lateral.ventricle	0.08136	0.0101408	1.1e-15	AD	0.00683336	0.012248	0.5769	0.00362224	64.3613
rs4843552	16	87233516	G	A	FALSE	FALSE	left.lateral.ventricle	-0.08252	0.00866534	1.88e-21	AD	0.000187972	0.00218243	0.931363	0.00509575	90.6773
rs61500084	3	190636749	A	T	TRUE	TRUE	left.lateral.ventricle	-0.06232	0.00878118	1.32e-12	AD	0.00404567	0.00224026	0.0709356	0.00283658	50.3617
rs7951153	11	10684196	T	C	FALSE	FALSE	left.lateral.ventricle	-0.06035	0.00870349	4.24e-12	AD	-0.000908727	0.00219313	0.678616	0.00270813	48.0749
rs1011408	12	16921728	T	G	FALSE	FALSE	left.inferior.lateral.ventricle	0.05582	0.00917187	1.18e-09	AD	-0.00131436	0.00222727	0.555109	0.00208755	37.0352
rs13066753	3	190647187	T	C	FALSE	FALSE	left.inferior.lateral.ventricle	-0.06188	0.00910536	1.11e-11	AD	0.00426935	0.00224297	0.0569836	0.00260169	46.1804
rs2973732	5	177809106	G	A	FALSE	FALSE	left.inferior.lateral.ventricle	0.07771	0.0141832	4.34e-08	AD	-0.0124399	0.0166841	0.4559	0.00169257	30.0161
rs6672856	1	153986119	T	C	FALSE	FALSE	left.inferior.lateral.ventricle	-0.05596	0.00974743	9.55e-09	AD	0.00559888	0.00234474	0.0169474	0.00185801	32.9554
rs899505	12	28271528	A	C	FALSE	FALSE	left.inferior.lateral.ventricle	-0.0543	0.00959364	1.53e-08	AD	0.00234069	0.00234134	0.317445	0.00180604	32.032
rs111891989	12	120801099	G	C	TRUE	TRUE	left.cerebellum.exterior	-0.09078	0.0152777	2.86e-09	AD	0.00313069	0.0127805	0.806488	0.00199012	35.3034
rs12072311	1	51572465	C	G	TRUE	TRUE	left.cerebellum.exterior	0.1186	0.0161273	2e-13	AD	-0.000405717	0.0127805	0.974675	0.00304511	54.0752
rs12344396	9	118921327	G	C	TRUE	TRUE	left.cerebellum.exterior	0.05242	0.00739977	1.46e-12	AD	-0.00342521	0.0021847	0.116924	0.00282623	50.1774
rs1318947	4	4761862	G	A	FALSE	FALSE	left.cerebellum.exterior	-0.05435	0.00772456	2.05e-12	AD	0.000797737	0.00231206	0.730069	0.00278817	49.4997
rs13268108	8	142039586	C	T	FALSE	FALSE	left.cerebellum.exterior	-0.04429	0.00745497	2.89e-09	AD	0.000793453	0.00224418	0.723669	0.00198945	35.2915
rs2234675	2	223085955	T	G	FALSE	FALSE	left.cerebellum.exterior	-0.12	0.0178704	1.94e-11	AD	0.000751533	0.00588639	0.898408	0.00254019	45.0861
rs36071136	7	156166303	G	C	TRUE	TRUE	left.cerebellum.exterior	0.04779	0.00730622	6.28e-11	AD	-0.000787603	0.00217662	0.717466	0.00241057	42.7799
rs4752582	10	123443605	G	A	FALSE	FALSE	left.cerebellum.exterior	0.09155	0.0135509	1.46e-11	AD	0.00190576	0.00385012	0.620609	0.00257123	45.6384
rs6591508	11	58943265	A	C	FALSE	FALSE	left.cerebellum.exterior	-0.04612	0.00779713	3.37e-09	AD	-0.000829777	0.00230905	0.719328	0.00197211	34.9833
rs72754248	9	119061396	A	G	FALSE	FALSE	left.cerebellum.exterior	0.1894	0.0138147	1.46e-42	AD	0.0013656	0.00432446	0.752166	0.0105043	187.943
rs7971939	12	102407432	T	A	TRUE	TRUE	left.cerebellum.exterior	0.04937	0.00865533	1.19e-08	AD	-0.00223965	0.00256793	0.38312	0.00183418	32.5319
rs10759832	9	118930313	C	T	FALSE	FALSE	left.cerebellum.white.matter	0.06683	0.00798447	6.18e-17	AD	-0.00376492	0.00218191	0.0844355	0.00394108	70.049
rs11111094	12	102328806	A	C	FALSE	FALSE	left.cerebellum.white.matter	-0.09065	0.0077945	3.85e-31	AD	-0.0025962	0.00217226	0.232026	0.00758113	135.242
rs1962390	7	50806947	C	G	TRUE	TRUE	left.cerebellum.white.matter	-0.05201	0.00920042	1.6e-08	AD	-0.00404767	0.00260138	0.119716	0.00180158	31.9528
rs2975187	8	24739719	T	C	FALSE	FALSE	left.cerebellum.white.matter	0.05527	0.00911595	1.36e-09	AD	-0.00107174	0.00239495	0.654514	0.00207183	36.7558
rs35565319	9	119065043	T	C	FALSE	FALSE	left.cerebellum.white.matter	0.1119	0.014994	8.83e-14	AD	0.0011447	0.00432798	0.791404	0.00313576	55.6901
rs4502027	12	92974742	G	A	FALSE	FALSE	left.cerebellum.white.matter	-0.05252	0.00941894	2.49e-08	AD	0.00268306	0.00251695	0.286426	0.00175292	31.0883
rs4764697	12	102853172	T	C	FALSE	FALSE	left.cerebellum.white.matter	0.05743	0.00864259	3.12e-11	AD	-0.00354448	0.00242315	0.143534	0.00248764	44.151
rs4946935	6	109000742	A	G	FALSE	FALSE	left.cerebellum.white.matter	-0.04818	0.00861434	2.26e-08	AD	-0.00723432	0.00230981	0.00173619	0.00176361	31.2781
rs517246	1	244448513	A	C	FALSE	FALSE	left.cerebellum.white.matter	-0.07878	0.014164	2.71e-08	AD	-0.0168864	0.00895756	0.0594093	0.00174415	30.9323
rs9296804	6	55717728	A	G	FALSE	FALSE	left.cerebellum.white.matter	-0.05156	0.00801866	1.31e-10	AD	0.0150648	0.00531586	0.0045979	0.00232964	41.3402
rs12500531	4	23725345	A	G	FALSE	FALSE	left.thalamus.proper	0.04762	0.00842832	1.63e-08	AD	-0.00052644	0.0144809	0.971	0.00179968	31.9189
rs76928645	7	54941328	T	C	FALSE	FALSE	left.thalamus.proper	0.07147	0.0107587	3.17e-11	AD	-0.0104092	0.00358212	0.00366227	0.00248615	44.1245
rs1187162	11	92011126	T	C	FALSE	FALSE	left.caudate	-0.05765	0.00880825	6.11e-11	AD	0.003066	0.00218777	0.161087	0.00241351	42.8322
rs2817145	1	3133422	A	T	TRUE	TRUE	left.caudate	0.0927	0.0112609	1.96e-16	AD	0.00417688	0.00253457	0.0993601	0.00381269	67.7582
rs4748994	10	25300609	C	T	FALSE	FALSE	left.caudate	-0.05785	0.00904896	1.67e-10	AD	-0.0055723	0.00224459	0.0130446	0.00230297	40.8658
rs6060983	20	30420924	C	T	FALSE	FALSE	left.caudate	-0.05248	0.00944564	2.8e-08	AD	-0.00518091	0.00230947	0.0248756	0.00174039	30.8657
rs62037364	16	28868695	A	G	FALSE	FALSE	left.caudate	-0.05182	0.00892986	6.63e-09	AD	-0.00322367	0.00222879	0.148072	0.00189828	33.671
rs7193665	16	73513339	G	C	TRUE	TRUE	left.caudate	-0.06884	0.0115387	2.48e-09	AD	0.00407432	0.00288449	0.157805	0.0020062	35.5891
rs2257791	10	118643670	G	A	FALSE	FALSE	left.putamen	0.06367	0.00990818	1.35e-10	AD	-0.00535766	0.0025389	0.0348382	0.00232675	41.2888
rs2819861	6	45424940	A	G	FALSE	FALSE	left.putamen	0.05862	0.0088403	3.43e-11	AD	-0.00590445	0.00229226	0.0100004	0.0024772	43.9652
rs35692233	11	83325060	AT	A	FALSE	FALSE	left.putamen	0.05546	0.00869279	1.82e-10	AD	0.0228284	0.0109541	0.03716	0.00229363	40.6998
rs6121038	20	30254773	G	T	FALSE	FALSE	left.putamen	-0.06815	0.00921693	1.48e-13	AD	-0.00583371	0.00233228	0.0123741	0.00307822	54.6651
rs62368272	5	50754547	T	G	FALSE	FALSE	left.putamen	0.07342	0.0131932	2.65e-08	AD	-0.00601655	0.00325325	0.0644008	0.00174603	30.9657
rs6508230	18	50884924	T	C	FALSE	FALSE	left.putamen	0.07697	0.00884509	3.55e-18	AD	-0.00577029	0.00534028	0.27991	0.00425857	75.7163
rs8017172	14	56199048	A	G	FALSE	FALSE	left.putamen	-0.1072	0.0084343	7.04e-37	AD	0.00403224	0.00219164	0.0657937	0.0090412	161.526
rs9379829	6	26172219	T	C	FALSE	FALSE	left.putamen	0.06269	0.0101097	5.73e-10	AD	0.00052895	0.0026375	0.841051	0.00216701	38.4481
rs12707607	7	83697483	A	G	FALSE	FALSE	left.pallidum	-0.04863	0.00862387	1.74e-08	AD	0.000128542	0.0115236	0.9911	0.00179269	31.7947
rs34254072	9	22381409	T	G	FALSE	FALSE	left.pallidum	0.07279	0.0123143	3.47e-09	AD	0.00467258	0.00350688	0.182728	0.00196945	34.936
rs7080838	10	126419841	C	T	FALSE	FALSE	left.pallidum	-0.05091	0.00800849	2.11e-10	AD	-0.0011172	0.0021833	0.608859	0.00227716	40.4069
rs11762512	7	77306025	A	G	FALSE	FALSE	left.hippocampus	-0.04917	0.00898246	4.47e-08	AD	0.00104622	0.00236703	0.658491	0.00168949	29.9613
rs12727543	1	181016774	T	C	FALSE	FALSE	left.hippocampus	0.05127	0.00917666	2.35e-08	AD	-0.00657161	0.00558636	0.239448	0.00175983	31.211
rs191865	17	19857942	C	T	FALSE	FALSE	left.hippocampus	-0.05568	0.00851376	6.29e-11	AD	0.0102911	0.00537053	0.0553366	0.00240983	42.7668
rs196814	8	24716594	G	A	FALSE	FALSE	left.hippocampus	0.07762	0.0112216	4.77e-12	AD	0.000523498	0.00268279	0.84529	0.0026949	47.8395
rs2819861	6	45424940	A	G	FALSE	FALSE	left.hippocampus	0.04956	0.00883422	2.05e-08	AD	-0.00590445	0.00229226	0.0100004	0.00177433	31.4685
rs2923447	8	42439848	G	T	FALSE	FALSE	left.hippocampus	-0.04665	0.00850191	4.14e-08	AD	-0.00380849	0.00219075	0.0821334	0.00169751	30.1038
rs3120124	1	43764165	C	G	TRUE	TRUE	left.hippocampus	-0.05649	0.00858511	4.83e-11	AD	-0.00139194	0.00223942	0.534229	0.00243933	43.2915
rs3740699	11	47504075	T	G	FALSE	FALSE	left.hippocampus	0.05112	0.00843704	1.39e-09	AD	0.00318159	0.00217502	0.143526	0.0020691	36.7073
rs6121038	20	30254773	G	T	FALSE	FALSE	left.hippocampus	-0.07258	0.00920365	3.29e-15	AD	-0.00583371	0.00233228	0.0123741	0.00350002	62.182
rs6138937	20	2882931	C	T	FALSE	FALSE	left.hippocampus	-0.05876	0.00976566	1.81e-09	AD	0.00190489	0.00248848	0.443984	0.00204057	36.2002
rs8014725	14	56186953	G	A	FALSE	FALSE	left.hippocampus	-0.05813	0.00838333	4.24e-12	AD	0.00409928	0.00217212	0.0591301	0.00270813	48.0749
rs9393688	6	26207174	T	A	TRUE	TRUE	left.hippocampus	0.0546	0.00960084	1.31e-08	AD	0.0167936	0.011832	0.1558	0.00182328	32.3383
rs11155675	6	150064019	C	T	FALSE	FALSE	left.amygdala	0.0496	0.00836707	3.12e-09	AD	-0.00516397	0.00227887	0.0234498	0.00198077	35.1372
rs12359711	10	126554668	G	A	FALSE	FALSE	left.amygdala	0.06342	0.00946567	2.14e-11	AD	-0.000993806	0.00257877	0.699956	0.00252889	44.8849
rs146607495	12	117319202	T	C	FALSE	FALSE	left.amygdala	0.1441	0.0136847	7.2e-26	AD	0.021023	0.00867627	0.0153911	0.00622336	110.868
rs151014938	3	57619468	C	T	FALSE	FALSE	left.amygdala	-0.0877	0.0157112	2.41e-08	AD	-0.00640367	0.00446515	0.151532	0.00175669	31.1552
rs17178006	12	65718299	G	T	FALSE	FALSE	left.amygdala	-0.1497	0.0121215	6.46e-35	AD	-0.00965337	0.00387855	0.0128134	0.0085406	152.505
rs2052400	2	162843668	A	G	FALSE	FALSE	left.amygdala	0.05468	0.00806133	1.21e-11	AD	0.00245495	0.0022532	0.275917	0.00259177	46.0039
rs6699195	1	54841838	T	C	FALSE	FALSE	left.amygdala	0.04305	0.00786589	4.49e-08	AD	-0.000145783	0.00215931	0.946173	0.00168887	29.9503
rs7030607	9	119245183	A	G	FALSE	FALSE	left.amygdala	0.07452	0.00819351	1.04e-19	AD	-0.0035718	0.00228067	0.117321	0.00465008	82.7097
rs11062908	12	4005222	G	T	FALSE	FALSE	left.accumbens.area	-0.06853	0.008338	2.19e-16	AD	0.00211935	0.00219921	0.335203	0.0038007	67.5443
rs13095889	3	62386075	A	G	FALSE	FALSE	left.accumbens.area	0.0552	0.00934168	3.5e-09	AD	0.0016117	0.00605413	0.790074	0.00196812	34.9123
rs17178006	12	65718299	G	T	FALSE	FALSE	left.accumbens.area	-0.07164	0.0124983	1.01e-08	AD	-0.00965337	0.00387855	0.0128134	0.0018522	32.8521
rs3176459	1	51437247	G	A	FALSE	FALSE	left.accumbens.area	-0.05528	0.00866322	1.81e-10	AD	0.00130155	0.00228651	0.5692	0.00229435	40.7126
rs11242218	5	133848688	G	T	FALSE	FALSE	left.ventral.DC	-0.05032	0.00892515	1.75e-08	AD	0.00366494	0.00221167	0.0975018	0.00179205	31.7835
rs13107325	4	103188709	T	C	FALSE	FALSE	left.ventral.DC	0.1501	0.0171367	2.13e-18	AD	0.00770305	0.00436656	0.0777148	0.00431431	76.7114
rs200690866	3	190670370	C	T	FALSE	FALSE	left.ventral.DC	0.05742	0.00919603	4.36e-10	AD	-0.0214698	0.0109052	0.04898	0.0021971	38.9831
rs6575198	14	91955497	T	C	FALSE	FALSE	left.ventral.DC	0.07047	0.0116827	1.65e-09	AD	-0.00177159	0.00291274	0.543041	0.00205074	36.3809
rs151057105	7	54944920	T	C	FALSE	FALSE	left.vessel	0.09025	0.0110968	4.45e-16	AD	-0.0138769	0.00382979	0.000290752	0.00372187	66.1382
rs2153960	6	108988184	G	A	FALSE	FALSE	left.vessel	-0.04694	0.00693866	1.38e-11	AD	-0.00630351	0.00228126	0.00572424	0.00257807	45.7601
rs35532423	5	64835501	GCT	G	FALSE	FALSE	left.vessel	0.04093	0.00728033	1.92e-08	AD	-0.00557905	0.0119717	0.6412	0.00178191	31.6033
rs5771206	22	50616806	A	G	FALSE	FALSE	left.vessel	0.03919	0.00671522	5.43e-09	AD	-0.00181007	0.0022649	0.424183	0.00191989	34.055
rs6062264	20	61154871	T	C	FALSE	FALSE	left.vessel	-0.05577	0.00718963	9.18e-15	AD	0.00201043	0.00243154	0.408344	0.00338683	60.1643
rs62574179	9	118970563	G	A	FALSE	FALSE	left.vessel	0.08374	0.013476	5.28e-10	AD	-0.00282503	0.00465725	0.544124	0.00217609	38.6094
rs9654194	4	78728697	G	T	FALSE	FALSE	left.vessel	0.04113	0.00632867	8.29e-11	AD	-0.00381154	0.00216103	0.0777724	0.00237979	42.2322
rs10498652	6	875493	G	A	FALSE	FALSE	right.lateral.ventricle	0.05956	0.0103027	7.55e-09	AD	0.00238648	0.00216657	0.270678	0.00188394	33.4162
rs6452497	5	82208956	G	A	FALSE	FALSE	right.lateral.ventricle	0.05829	0.0104164	2.22e-08	AD	0.0030181	0.00219918	0.169947	0.0017655	31.3117
rs9112	5	121518309	A	G	FALSE	FALSE	right.lateral.ventricle	-0.06281	0.0103204	1.18e-09	AD	0.00121138	0.0022034	0.58247	0.00208755	37.0352
rs12146713	12	106476805	C	T	FALSE	FALSE	right.inferior.lateral.ventricle	0.1111	0.0144718	1.71e-14	AD	-0.00144255	0.00414045	0.727537	0.00331756	58.9297
rs12149643	16	87231499	C	T	FALSE	FALSE	right.inferior.lateral.ventricle	-0.08686	0.0086	6.66e-24	AD	5.42e-05	0.00218246	0.98019	0.00572832	101.998
rs12360799	11	10655021	G	C	TRUE	TRUE	right.inferior.lateral.ventricle	-0.05327	0.00898162	3.06e-09	AD	-0.000347121	0.00544081	0.94913	0.00198277	35.1728
rs2498020	1	208266862	C	T	FALSE	FALSE	right.inferior.lateral.ventricle	0.05289	0.00931818	1.4e-08	AD	0.00251002	0.00235417	0.286331	0.00181625	32.2133
rs61500084	3	190636749	A	T	TRUE	TRUE	right.inferior.lateral.ventricle	-0.07066	0.00869661	4.75e-16	AD	0.00404567	0.00224026	0.0709356	0.00371458	66.0082
rs884894	2	19184881	T	C	FALSE	FALSE	right.inferior.lateral.ventricle	0.06595	0.0119151	3.16e-08	AD	0.00110723	0.00285608	0.698257	0.00172728	30.6328
rs76974091	7	70111954	T	A	TRUE	TRUE	right.cerebellum.exterior	0.2399	0.0431165	2.67e-08	AD	0.00158411	0.00940446	0.866235	0.0017454	30.9546
rs79487293	12	65905126	T	C	FALSE	FALSE	right.cerebellum.exterior	-0.0572	0.0100775	1.4e-08	AD	-0.00181532	0.00234488	0.438834	0.00181625	32.2133
rs8014181	14	100223304	G	A	FALSE	FALSE	right.cerebellum.exterior	-0.05432	0.00959548	1.53e-08	AD	-0.00167533	0.00218103	0.442407	0.00180668	32.0433
rs11097631	4	77919796	C	T	FALSE	FALSE	right.cerebellum.white.matter	0.04028	0.00734768	4.26e-08	AD	-0.000696378	0.00222546	0.754346	0.00169442	30.0489
rs111891989	12	120801099	G	C	TRUE	TRUE	right.cerebellum.white.matter	-0.0841	0.0151286	2.75e-08	AD	0.00313069	0.0127805	0.806488	0.00174227	30.899
rs11727676	4	145659064	C	T	FALSE	FALSE	right.cerebellum.white.matter	-0.06677	0.0120938	3.42e-08	AD	-0.00220147	0.00392879	0.575246	0.00171857	30.478
rs12072311	1	51572465	C	G	TRUE	TRUE	right.cerebellum.white.matter	0.1212	0.0159621	3.27e-14	AD	-0.000405717	0.0127805	0.974675	0.0032456	57.6471
rs12199648	6	34777576	G	A	FALSE	FALSE	right.cerebellum.white.matter	0.04857	0.00887772	4.55e-08	AD	0.00335587	0.00286715	0.241817	0.00168764	29.9285
rs12344396	9	118921327	G	C	TRUE	TRUE	right.cerebellum.white.matter	0.04771	0.00732647	7.62e-11	AD	-0.00342521	0.0021847	0.116924	0.00238929	42.4014
rs1318947	4	4761862	G	A	FALSE	FALSE	right.cerebellum.white.matter	-0.05417	0.00764681	1.45e-12	AD	0.000797737	0.00231206	0.730069	0.00282623	50.1774
rs13268108	8	142039586	C	T	FALSE	FALSE	right.cerebellum.white.matter	-0.04719	0.00737689	1.62e-10	AD	0.000793453	0.00224418	0.723669	0.00230584	40.917
rs2234675	2	223085955	T	G	FALSE	FALSE	right.cerebellum.white.matter	-0.1082	0.0177	1e-09	AD	0.000751533	0.00588639	0.898408	0.00210607	37.3645
rs36071136	7	156166303	G	C	TRUE	TRUE	right.cerebellum.white.matter	0.04492	0.00723117	5.35e-10	AD	-0.000787603	0.00217662	0.717466	0.00217469	38.5846
rs4752582	10	123443605	G	A	FALSE	FALSE	right.cerebellum.white.matter	0.08506	0.0134164	2.34e-10	AD	0.00190576	0.00385012	0.620609	0.00226503	40.1911
rs55993230	10	114804348	C	G	TRUE	TRUE	right.cerebellum.white.matter	0.06817	0.0124831	4.78e-08	AD	0.00194481	0.00389761	0.617797	0.00168149	29.8192
rs62495675	8	11695735	C	T	FALSE	FALSE	right.cerebellum.white.matter	-0.09538	0.0174465	4.65e-08	AD	0.00467275	0.00482282	0.332603	0.00168518	29.8847
rs72754248	9	119061396	A	G	FALSE	FALSE	right.cerebellum.white.matter	0.1836	0.0136811	7.37e-41	AD	0.0013656	0.00432446	0.752166	0.0100691	180.076
rs7971939	12	102407432	T	A	TRUE	TRUE	right.cerebellum.white.matter	0.05786	0.00856424	1.46e-11	AD	-0.00223965	0.00256793	0.38312	0.00257123	45.6384
rs11111094	12	102328806	A	C	FALSE	FALSE	right.thalamus.proper	-0.08447	0.00769308	6.08e-28	AD	-0.0025962	0.00217226	0.232026	0.00676297	120.547
rs12146804	12	52687416	G	A	FALSE	FALSE	right.thalamus.proper	-0.048	0.00849858	1.65e-08	AD	-0.00510595	0.00244165	0.0365115	0.0017984	31.8963
rs12344396	9	118921327	G	C	TRUE	TRUE	right.thalamus.proper	0.06342	0.00789887	1.04e-15	AD	-0.00342521	0.0021847	0.116924	0.00362764	64.4576
rs1365658	18	35294554	G	T	FALSE	FALSE	right.thalamus.proper	0.04257	0.00779528	4.79e-08	AD	0.00159863	0.00233557	0.493678	0.00168148	29.8191
rs449394	1	76011382	C	A	FALSE	FALSE	right.thalamus.proper	-0.05427	0.0097872	2.99e-08	AD	-0.00115512	0.00262023	0.659324	0.00173352	30.7435
rs4502027	12	92974742	G	A	FALSE	FALSE	right.thalamus.proper	-0.05174	0.00929072	2.6e-08	AD	0.00268306	0.00251695	0.286426	0.00174853	31.0103
rs4590691	1	7094425	G	A	FALSE	FALSE	right.thalamus.proper	-0.04518	0.0078656	9.38e-09	AD	0.0034106	0.00221117	0.122967	0.00185994	32.9898
rs4764697	12	102853172	T	C	FALSE	FALSE	right.thalamus.proper	0.05639	0.00852843	3.91e-11	AD	-0.00354448	0.00242315	0.143534	0.00246306	43.7136
rs4946935	6	109000742	A	G	FALSE	FALSE	right.thalamus.proper	-0.04667	0.00849472	3.98e-08	AD	-0.00723432	0.00230981	0.00173619	0.00170183	30.1806
rs6889177	5	61081952	G	A	FALSE	FALSE	right.thalamus.proper	-0.0467	0.00785402	2.8e-09	AD	-0.00339556	0.00220985	0.124402	0.0019928	35.3509
rs72754248	9	119061396	A	G	FALSE	FALSE	right.thalamus.proper	0.1168	0.014796	3.08e-15	AD	0.0013656	0.00432446	0.752166	0.0035071	62.3082
rs9296804	6	55717728	A	G	FALSE	FALSE	right.thalamus.proper	-0.04528	0.0079147	1.08e-08	AD	0.0150648	0.00531586	0.0045979	0.00184511	32.7261
rs12146713	12	106476805	C	T	FALSE	FALSE	right.caudate	-0.06014	0.0107952	2.57e-08	AD	-0.00144255	0.00414045	0.727537	0.00174979	31.0325
rs35770472	3	177299739	ATTT	A	FALSE	FALSE	right.caudate	-0.03714	0.00657345	1.63e-08	AD	0.00487964	0.0108869	0.654	0.00179968	31.9189
rs76341705	14	59628679	A	G	FALSE	FALSE	right.caudate	-0.05637	0.00965736	5.4e-09	AD	0.00375322	0.00350863	0.284749	0.00192054	34.0667
rs12948299	17	45403057	T	C	FALSE	FALSE	right.putamen	0.03691	0.00673417	4.29e-08	AD	0.00152513	0.00230634	0.508436	0.0016938	30.038
rs62537473	8	109513025	A	C	FALSE	FALSE	right.putamen	-0.03514	0.00632128	2.74e-08	AD	-0.00411931	0.0108771	0.7049	0.00174227	30.899
rs76179989	2	169103999	G	T	FALSE	FALSE	right.putamen	0.05526	0.00993706	2.72e-08	AD	-0.00834194	0.0164418	0.6119	0.00174352	30.9212
rs76928645	7	54941328	T	C	FALSE	FALSE	right.putamen	0.06455	0.0105267	8.86e-10	AD	-0.0104092	0.00358212	0.00366227	0.00211915	37.5972
rs10184783	2	48759845	C	T	FALSE	FALSE	right.pallidum	0.05276	0.00898043	4.3e-09	AD	-0.00338216	0.00219871	0.123987	0.00194558	34.5117
rs1187162	11	92011126	T	C	FALSE	FALSE	right.pallidum	-0.05553	0.0088607	3.76e-10	AD	0.003066	0.00218777	0.161087	0.00221328	39.2709
rs12921170	16	87227397	G	A	FALSE	FALSE	right.pallidum	-0.05012	0.00883639	1.43e-08	AD	-0.000312187	0.00217739	0.885993	0.00181369	32.168
rs274312	10	25244392	T	C	FALSE	FALSE	right.pallidum	-0.05279	0.00905955	5.73e-09	AD	-0.00839291	0.00223357	0.000171533	0.00191398	33.9501
rs2817145	1	3133422	A	T	TRUE	TRUE	right.pallidum	0.08263	0.0113269	3.11e-13	AD	0.00417688	0.00253457	0.0993601	0.00299659	53.211
rs10514300	5	87705282	C	T	FALSE	FALSE	right.hippocampus	0.05333	0.00961421	2.95e-08	AD	-0.00098006	0.00250618	0.695755	0.00173477	30.7657
rs1228632	11	83325114	C	G	TRUE	TRUE	right.hippocampus	0.05699	0.00868618	5.5e-11	AD	0.00132824	0.00227287	0.558959	0.0024253	43.0419
rs2237474	7	50743240	T	G	FALSE	FALSE	right.hippocampus	0.04911	0.00875557	2.06e-08	AD	-0.000749005	0.00224473	0.738626	0.0017737	31.4573
rs2257791	10	118643670	G	A	FALSE	FALSE	right.hippocampus	0.06429	0.00994278	1.03e-10	AD	-0.00535766	0.0025389	0.0348382	0.00235574	41.8044
rs2819861	6	45424940	A	G	FALSE	FALSE	right.hippocampus	0.05045	0.00887735	1.34e-08	AD	-0.00590445	0.00229226	0.0100004	0.00182072	32.2928
rs6121038	20	30254773	G	T	FALSE	FALSE	right.hippocampus	-0.07057	0.00923933	2.32e-14	AD	-0.00583371	0.00233228	0.0123741	0.00328405	58.3325
rs6508230	18	50884924	T	C	FALSE	FALSE	right.hippocampus	0.0763	0.00887106	8.59e-18	AD	-0.00577029	0.00534028	0.27991	0.0041607	73.9688
rs72834694	6	26145158	C	T	FALSE	FALSE	right.hippocampus	0.06422	0.0105106	1.02e-09	AD	0.00217569	0.00643069	0.735115	0.00210401	37.3279
rs8014725	14	56186953	G	A	FALSE	FALSE	right.hippocampus	-0.1111	0.00840393	1.01e-39	AD	0.00409928	0.00217212	0.0591301	0.0097741	174.749
rs191865	17	19857942	C	T	FALSE	FALSE	right.amygdala	-0.04918	0.00846035	6.25e-09	AD	0.0102911	0.00537053	0.0553366	0.00190481	33.7872
rs196814	8	24716594	G	A	FALSE	FALSE	right.amygdala	0.06713	0.0111549	1.8e-09	AD	0.000523498	0.00268279	0.84529	0.00204125	36.2122
rs2106786	17	43919096	G	A	FALSE	FALSE	right.amygdala	-0.05645	0.0101347	2.58e-08	AD	-0.015047	0.00616106	0.014595	0.00174916	31.0214
rs2257791	10	118643670	G	A	FALSE	FALSE	right.amygdala	0.05362	0.00982231	4.84e-08	AD	-0.00535766	0.0025389	0.0348382	0.00168026	29.7973
rs2923447	8	42439848	G	T	FALSE	FALSE	right.amygdala	-0.04766	0.00845035	1.72e-08	AD	-0.00380849	0.00219075	0.0821334	0.00179332	31.806
rs3120047	1	43764084	G	C	TRUE	TRUE	right.amygdala	-0.04907	0.00855176	9.72e-09	AD	-0.00140252	0.00224297	0.531775	0.00185607	32.9209
rs35405209	6	45428508	TA	T	FALSE	FALSE	right.amygdala	0.05281	0.00887861	2.77e-09	AD	0.0108994	0.0109874	0.3212	0.00199413	35.3747
rs35771878	4	38634757	G	A	FALSE	FALSE	right.amygdala	-0.05105	0.0086938	4.38e-09	AD	-0.00310056	0.0023809	0.192825	0.0019436	34.4765
rs58329075	7	77269943	A	G	FALSE	FALSE	right.amygdala	-0.04943	0.00830756	2.73e-09	AD	0.00383794	0.00218193	0.0785836	0.00199547	35.3985
rs6121038	20	30254773	G	T	FALSE	FALSE	right.amygdala	-0.07514	0.00914668	2.25e-16	AD	-0.00583371	0.00233228	0.0123741	0.00379702	67.4786
rs6684455	1	181016529	A	G	FALSE	FALSE	right.amygdala	-0.06016	0.009203	6.45e-11	AD	0.00571276	0.0056832	0.3148	0.00240763	42.7275
rs7107356	11	47676170	A	G	FALSE	FALSE	right.amygdala	-0.05206	0.00828849	3.44e-10	AD	-0.00554542	0.00215854	0.0101976	0.00222316	39.4465
rs8014725	14	56186953	G	A	FALSE	FALSE	right.amygdala	-0.05152	0.00833118	6.37e-10	AD	0.00409928	0.00217212	0.0591301	0.00215517	38.2375
rs146607495	12	117319202	T	C	FALSE	FALSE	right.accumbens.area	0.1477	0.0136633	3.77e-27	AD	0.021023	0.00867627	0.0153911	0.00655653	116.843
rs17178006	12	65718299	G	T	FALSE	FALSE	right.accumbens.area	-0.1497	0.0121116	6.04e-35	AD	-0.00965337	0.00387855	0.0128134	0.00855432	152.752
rs2052400	2	162843668	A	G	FALSE	FALSE	right.accumbens.area	0.04992	0.00805551	5.89e-10	AD	0.00245495	0.0022532	0.275917	0.00216422	38.3985
rs2629542	10	126552395	G	A	FALSE	FALSE	right.accumbens.area	0.06017	0.00863519	3.32e-12	AD	-0.000307455	0.00230268	0.893782	0.00273468	48.5475
rs57246240	5	66112715	A	G	FALSE	FALSE	right.accumbens.area	0.04739	0.00824174	9.05e-09	AD	0.00431591	0.00228813	0.0592653	0.00186382	33.0588
rs7030607	9	119245183	A	G	FALSE	FALSE	right.accumbens.area	0.06411	0.00819088	5.28e-15	AD	-0.0035718	0.00228067	0.117321	0.00344802	61.255
rs11062908	12	4005222	G	T	FALSE	FALSE	right.ventral.DC	-0.07003	0.00828463	3.04e-17	AD	0.00211935	0.00219921	0.335203	0.00401932	71.4451
rs147647466	1	51350967	TTCTCTCTC	T	FALSE	FALSE	right.ventral.DC	-0.0554	0.00873817	2.35e-10	AD	-0.014505	0.0117058	0.2153	0.00226503	40.1911
rs17178006	12	65718299	G	T	FALSE	FALSE	right.ventral.DC	-0.07535	0.0124156	1.31e-09	AD	-0.00965337	0.00387855	0.0128134	0.00207592	36.8286
rs7315280	12	117320938	G	A	FALSE	FALSE	right.ventral.DC	0.06906	0.0126114	4.41e-08	AD	0.00669611	0.00319468	0.0360804	0.00169072	29.9832
rs12028814	1	3122321	G	A	FALSE	FALSE	right.vessel	0.0656	0.0118092	2.81e-08	AD	0.00550897	0.00254517	0.0304274	0.00173977	30.8545
rs13089287	3	190654424	C	T	FALSE	FALSE	right.vessel	0.06456	0.009138	1.66e-12	AD	0.00406003	0.0022357	0.0693708	0.00281113	49.9086
rs13107325	4	103188709	T	C	FALSE	FALSE	right.vessel	0.1383	0.0173504	1.67e-15	AD	0.00770305	0.00436656	0.0777148	0.0035756	63.5297
rs716872	14	92046702	G	A	FALSE	FALSE	right.vessel	0.06091	0.00944488	1.16e-10	AD	-1.49e-05	0.00247395	0.995201	0.00234339	41.5849
rs8009299	14	105007596	T	A	TRUE	TRUE	right.vessel	0.06065	0.00971799	4.43e-10	AD	-0.00290502	0.00234257	0.214939	0.002195	38.9457
rs151057105	7	54944920	T	C	FALSE	FALSE	grey.matter	0.09199	0.01103	7.96e-17	AD	-0.0138769	0.00382979	0.000290752	0.00391299	69.5477
rs2153960	6	108988184	G	A	FALSE	FALSE	grey.matter	-0.04683	0.00689996	1.18e-11	AD	-0.00630351	0.00228126	0.00572424	0.00259482	46.0582
rs34830788	4	78715432	G	C	TRUE	TRUE	grey.matter	0.03939	0.00672988	4.92e-09	AD	-0.00627513	0.00234513	0.00745479	0.00193107	34.2537
rs6010205	22	50651238	T	G	FALSE	FALSE	grey.matter	0.03855	0.00695974	3.1e-08	AD	-0.00716551	0.0111512	0.5205	0.00172978	30.6771
rs6062237	20	61154437	C	T	FALSE	FALSE	grey.matter	-0.04866	0.00685063	1.26e-12	AD	0.000457997	0.00232891	0.844096	0.00284137	50.4469
rs62574179	9	118970563	G	A	FALSE	FALSE	grey.matter	0.0871	0.0134021	8.29e-11	AD	-0.00282503	0.00465725	0.544124	0.00237979	42.2322
rs6597280	6	7685067	A	G	FALSE	FALSE	grey.matter	-0.03852	0.00667938	8.21e-09	AD	0.00423674	0.00537374	0.430454	0.00187484	33.2545
rs303936	13	72373889	C	A	FALSE	FALSE	white.matter	-0.06048	0.0104474	7.18e-09	AD	-0.00507054	0.00217482	0.0197285	0.00188915	33.5087
rs4681329	3	146371033	A	G	FALSE	FALSE	white.matter	-0.07434	0.0105178	1.62e-12	AD	0.00239154	0.00223627	0.284875	0.00281351	49.951
rs10786772	10	105610326	A	G	FALSE	FALSE	total.brain.volume	0.02033	0.00360269	1.7e-08	AD	0.00662347	0.00230442	0.00404987	0.00179523	31.8398
rs11749904	5	82782530	C	T	FALSE	FALSE	total.brain.volume	-0.02055	0.00360906	1.26e-08	AD	0.00166768	0.00226737	0.462027	0.00182776	32.418
rs1452628	1	215139887	T	A	TRUE	TRUE	total.brain.volume	0.0244	0.00358718	1.06e-11	AD	0.00306068	0.00222701	0.169335	0.00260627	46.262
rs35021943	4	121643239	C	A	FALSE	FALSE	total.brain.volume	0.02434	0.00412473	3.68e-09	AD	-0.00157948	0.00251951	0.530726	0.00196281	34.8179
rs75801442	6	126200886	A	G	FALSE	FALSE	total.brain.volume	-0.08368	0.0148923	1.94e-08	AD	0.000119304	0.00960108	0.990086	0.00178002	31.5696
rs11761083	7	156044166	G	A	FALSE	FALSE	left.caudal.anterior.cingulate	-0.04503	0.00822616	4.46e-08	ADHD	0	0.0136	0.9987	0.00168949	29.9613
rs17754780	6	126664333	T	C	FALSE	FALSE	left.caudal.middle.frontal	0.04014	0.00625721	1.44e-10	ADHD	-0.0393959	0.0135	0.003472	0.00231881	41.1476
rs9320747	6	98310291	G	T	FALSE	FALSE	left.caudal.middle.frontal	0.0359	0.00633604	1.48e-08	ADHD	-0.0259991	0.0134	0.0527	0.00180986	32.0999
rs1044595	1	180943529	C	T	FALSE	FALSE	left.cuneus	-0.02684	0.00375542	9.2e-13	ADHD	0.0137035	0.0135	0.3124	0.00287658	51.0738
rs11072230	15	71159399	T	C	FALSE	FALSE	left.cuneus	0.02141	0.00380352	1.84e-08	ADHD	0.0260965	0.0134	0.05216	0.00178635	31.6821
rs13107325	4	103188709	T	C	FALSE	FALSE	left.cuneus	0.05373	0.00717836	7.49e-14	ADHD	0.0199987	0.0306	0.514	0.00315421	56.0189
rs142005327	7	120969969	GCT	G	FALSE	FALSE	left.cuneus	-0.02822	0.00424425	3.04e-11	ADHD	-0.0103029	0.0157	0.5108	0.00249063	44.2042
rs152234	5	179335060	A	G	FALSE	FALSE	left.cuneus	0.0433	0.00613749	1.78e-12	ADHD	0.049999	0.0238	0.03555	0.0028032	49.7674
rs4046908	11	1483117	G	GTC	FALSE	FALSE	left.cuneus	0.03006	0.00471012	1.79e-10	ADHD	0.0270995	0.0173	0.1176	0.00229507	40.7253
rs4971088	1	155142883	A	T	TRUE	TRUE	left.cuneus	0.02116	0.00369156	1.01e-08	ADHD	0.00320486	0.0133	0.8095	0.0018522	32.8521
rs57788691	3	69897450	T	G	FALSE	FALSE	left.cuneus	0.0284	0.00454327	4.16e-10	ADHD	0.0172012	0.0165	0.2977	0.00220202	39.0706
rs7756144	6	45453383	T	C	FALSE	FALSE	left.cuneus	0.02166	0.00391399	3.18e-08	ADHD	-0.000900405	0.014	0.951	0.00172666	30.6217
rs11759026	6	126792095	G	A	FALSE	FALSE	left.entorhinal	0.08004	0.009669	1.34e-16	ADHD	-0.0304031	0.0162	0.06001	0.00385525	68.5175
rs118087478	17	44051589	G	T	FALSE	FALSE	left.entorhinal	-0.07395	0.00988504	7.74e-14	ADHD	0.0442968	0.0169	0.008705	0.00315085	55.959
rs1351394	12	66351826	T	C	FALSE	FALSE	left.entorhinal	0.06016	0.00810782	1.22e-13	ADHD	-0.0386992	0.0133	0.003661	0.00309984	55.0502
rs2764264	6	108934461	C	T	FALSE	FALSE	left.entorhinal	-0.0634	0.00877023	5.06e-13	ADHD	-0.0168964	0.0145	0.2441	0.00294277	52.2525
rs3134954	6	32071893	C	T	FALSE	FALSE	left.entorhinal	0.06653	0.0112154	3.04e-09	ADHD	-0.0155977	0.0186	0.4007	0.00198344	35.1846
rs6584542	10	104995495	A	G	FALSE	FALSE	left.entorhinal	0.06754	0.00885771	2.56e-14	ADHD	-0.0152964	0.0141	0.2771	0.00327292	58.1341
rs77126132	7	54966738	A	G	FALSE	FALSE	left.entorhinal	0.07872	0.0141532	2.7e-08	ADHD	-0.0433042	0.0252	0.08619	0.00174415	30.9324
rs7955865	12	56468706	A	T	TRUE	TRUE	left.entorhinal	0.04729	0.00850846	2.76e-08	ADHD	-0.0191013	0.0143	0.1816	0.00174164	30.8879
rs2164950	14	59627631	A	G	FALSE	FALSE	left.fusiform	-0.0618	0.0104286	3.17e-09	ADHD	-0.034105	0.021	0.1046	0.00197944	35.1135
rs2176182	2	26109402	A	T	TRUE	TRUE	left.fusiform	0.05152	0.00868071	3e-09	ADHD	0.00039992	0.0163	0.9817	0.00198544	35.2202
rs6658111	1	47980916	G	T	FALSE	FALSE	left.fusiform	0.04469	0.00718142	5e-10	ADHD	-0.00620074	0.0163	0.7037	0.00218238	38.7214
rs7613412	3	89724217	T	A	TRUE	TRUE	left.fusiform	0.04101	0.00712969	8.98e-09	ADHD	-0.0315956	0.0138	0.02219	0.00186512	33.0818
rs11213729	11	110951415	A	G	FALSE	FALSE	left.isthmus.cingulate	-0.05346	0.00978046	4.67e-08	ADHD	-0.0111014	0.0142	0.4319	0.00168456	29.8738
rs2691112	2	37124755	T	C	FALSE	FALSE	left.isthmus.cingulate	0.05194	0.00907725	1.07e-08	ADHD	-0.00849599	0.0132	0.5212	0.00184575	32.7376
rs6658111	1	47980916	G	T	FALSE	FALSE	left.isthmus.cingulate	0.08086	0.00944736	1.22e-17	ADHD	-0.00620074	0.0163	0.7037	0.00412033	73.2482
rs2279829	3	147106319	T	C	FALSE	FALSE	left.medial.orbitofrontal	0.07008	0.0113288	6.28e-10	ADHD	-0.0231049	0.0161	0.151	0.00215656	38.2623
rs10765918	11	12071855	G	A	FALSE	FALSE	left.middle.temporal	-0.06616	0.0110562	2.22e-09	ADHD	0.0010005	0.0155	0.9465	0.0020183	35.8042
rs3012434	6	170545279	A	G	FALSE	FALSE	left.middle.temporal	-0.07666	0.012945	3.24e-09	ADHD	0.00939572	0.02	0.64	0.00197677	35.0661
rs4235482	5	60093612	A	G	FALSE	FALSE	left.middle.temporal	0.06431	0.00978545	5.11e-11	ADHD	0.00819632	0.0134	0.5417	0.00243342	43.1863
rs76341705	14	59628679	A	G	FALSE	FALSE	left.middle.temporal	-0.1667	0.0148839	4.89e-29	ADHD	-0.0350988	0.021	0.09485	0.00703477	125.426
rs11789773	9	76157130	A	C	FALSE	FALSE	left.paracentral	-0.05886	0.0096397	1.04e-09	ADHD	0.0177024	0.0184	0.3357	0.00210126	37.279
rs1440802	15	39635124	C	T	FALSE	FALSE	left.paracentral	0.08198	0.0131399	4.5e-10	ADHD	0.022399	0.0242	0.3532	0.00219359	38.9207
rs2144366	6	92010245	G	C	TRUE	TRUE	left.paracentral	0.07673	0.0114403	2.05e-11	ADHD	0.0034961	0.0194	0.8553	0.00253416	44.9788
rs2279829	3	147106319	T	C	FALSE	FALSE	left.paracentral	-0.06497	0.00913912	1.21e-12	ADHD	-0.0231049	0.0161	0.151	0.00284616	50.5322
rs3782652	12	5906139	G	A	FALSE	FALSE	left.paracentral	0.04304	0.00751003	1.01e-08	ADHD	0.000500125	0.0132	0.9723	0.00185155	32.8407
rs118158982	10	102324683	A	G	FALSE	FALSE	left.pars.orbitalis	0.1443	0.0258324	2.35e-08	ADHD	-0.0996988	0.0526	0.05791	0.00175921	31.1999
rs2033939	15	39633904	A	G	FALSE	FALSE	left.pars.orbitalis	0.2495	0.0129948	2.15e-81	ADHD	0.0219963	0.0257	0.3903	0.0203954	368.598
rs2613197	5	92738199	C	T	FALSE	FALSE	left.pars.orbitalis	0.04476	0.00746747	2.08e-09	ADHD	0.00520351	0.0149	0.7288	0.00202504	35.924
rs9545502	13	81167981	T	C	FALSE	FALSE	left.pars.orbitalis	0.05263	0.00857306	8.5e-10	ADHD	-0.0164953	0.0162	0.3093	0.00212398	37.6831
rs76341705	14	59628679	A	G	FALSE	FALSE	left.pars.triangularis	0.05932	0.00964396	7.88e-10	ADHD	-0.0350988	0.021	0.09485	0.00213228	37.8305
rs17178006	12	65718299	G	T	FALSE	FALSE	left.pericalcarine	-0.07144	0.0119465	2.27e-09	ADHD	0.0754997	0.0247	0.002193	0.00201561	35.7564
rs62399014	5	128926364	C	T	FALSE	FALSE	left.pericalcarine	0.07819	0.0136911	1.14e-08	ADHD	0.0258	0.0229	0.2589	0.00183867	32.6118
rs7600385	2	65984026	A	T	TRUE	TRUE	left.pericalcarine	0.04441	0.00790917	2e-08	ADHD	-0.00250313	0.0138	0.8575	0.00177749	31.5247
rs1080066	15	39634222	G	A	FALSE	FALSE	left.precentral	-0.08998	0.013211	1e-11	ADHD	0.0193969	0.0243	0.4252	0.00261315	46.3845
rs11707890	3	71503479	G	T	FALSE	FALSE	left.precentral	-0.05135	0.00764706	1.93e-11	ADHD	-0.0411036	0.0138	0.002862	0.00254019	45.0861
rs2629558	10	126545779	G	C	TRUE	TRUE	left.precentral	0.04279	0.00783269	4.74e-08	ADHD	-0.0298015	0.0139	0.03214	0.00168271	29.841
rs679170	2	4514772	G	A	FALSE	FALSE	left.precentral	-0.05689	0.00933235	1.11e-09	ADHD	-0.00689617	0.0159	0.664	0.0020944	37.157
rs73006822	19	13109955	T	C	FALSE	FALSE	left.precentral	-0.06181	0.0105532	4.79e-09	ADHD	-0.00790113	0.0194	0.6847	0.0019337	34.3006
rs2033939	15	39633904	A	G	FALSE	FALSE	left.rostral.anterior.cingulate	-0.09062	0.0139287	7.94e-11	ADHD	0.0219963	0.0257	0.3903	0.0023849	42.3233
rs4706386	6	91968408	A	G	FALSE	FALSE	left.rostral.anterior.cingulate	0.04987	0.00890059	2.13e-08	ADHD	0.0158044	0.0158	0.3185	0.00176991	31.3901
rs7912777	10	90658059	C	T	FALSE	FALSE	left.rostral.anterior.cingulate	0.04725	0.00851045	2.86e-08	ADHD	0.0138961	0.0149	0.3512	0.00173789	30.8212
rs4240792	16	87235867	G	A	FALSE	FALSE	left.rostral.middle.frontal	0.05218	0.00893034	5.21e-09	ADHD	-0.00669752	0.0141	0.6339	0.00192449	34.1368
rs76341705	14	59628679	A	G	FALSE	FALSE	left.rostral.middle.frontal	-0.107	0.0128776	1.04e-16	ADHD	-0.0350988	0.021	0.09485	0.00388407	69.0317
rs9827968	3	104695956	A	G	FALSE	FALSE	left.rostral.middle.frontal	0.04952	0.008494	5.64e-09	ADHD	0.0102968	0.0133	0.4381	0.00191595	33.9851
rs3760456	17	27948844	T	C	FALSE	FALSE	left.superior.frontal	0.05732	0.00940597	1.13e-09	ADHD	0.00299551	0.0134	0.8199	0.00209303	37.1326
rs10283100	8	120596023	A	G	FALSE	FALSE	left.superior.parietal	-0.09868	0.0158522	4.91e-10	ADHD	-0.0403013	0.0339	0.2348	0.00218378	38.7462
rs1978730	12	106480246	A	C	FALSE	FALSE	left.superior.parietal	-0.06512	0.0105646	7.25e-10	ADHD	0.0281987	0.02	0.1584	0.00214128	37.9906
rs3110494	17	27976597	A	G	FALSE	FALSE	left.superior.parietal	0.05454	0.00724495	5.4e-14	ADHD	-0.0062998	0.0133	0.6383	0.00319044	56.6644
rs321406	11	110951050	A	G	FALSE	FALSE	left.superior.parietal	-0.04876	0.00782037	4.63e-10	ADHD	-0.0114958	0.0142	0.4171	0.00219079	38.8708
rs9421250	10	118624228	T	A	TRUE	TRUE	left.superior.parietal	0.04724	0.00834334	1.51e-08	ADHD	0.0203966	0.0152	0.1793	0.00180731	32.0546
rs10446280	3	147442815	C	A	FALSE	FALSE	left.transverse.temporal	0.04917	0.0083594	4.12e-09	ADHD	0.00690378	0.0137	0.614	0.00195021	34.594
rs11022130	11	12071547	G	A	FALSE	FALSE	left.transverse.temporal	-0.05733	0.00960784	2.46e-09	ADHD	-0.00229736	0.016	0.8872	0.00200687	35.6011
rs73313052	14	59625997	A	G	FALSE	FALSE	left.transverse.temporal	-0.09164	0.0125672	3.17e-13	ADHD	-0.0349021	0.021	0.09632	0.00299413	53.1673
rs11256034	10	9086147	T	C	FALSE	FALSE	left.insula	-0.05255	0.00947701	2.97e-08	ADHD	-0.002002	0.0151	0.8932	0.00173352	30.7436
rs188402627	12	117309440	A	T	TRUE	TRUE	left.insula	0.08989	0.0150469	2.36e-09	ADHD	0.0347975	0.0234	0.1372	0.00201157	35.6846
rs12953096	17	44332959	T	C	FALSE	FALSE	right.caudal.anterior.cingulate	0.05655	0.00915493	6.65e-10	ADHD	-0.0486022	0.0188	0.009542	0.0021503	38.151
rs10784447	12	65766498	T	C	FALSE	FALSE	right.caudal.middle.frontal	-0.0513	0.00770617	2.87e-11	ADHD	-0.016902	0.0136	0.2156	0.00249661	44.3106
rs2991716	1	88423966	C	T	FALSE	FALSE	right.caudal.middle.frontal	0.04255	0.00748724	1.34e-08	ADHD	-0.0106036	0.0154	0.4893	0.00182072	32.2928
rs35131170	4	31367070	A	G	FALSE	FALSE	right.caudal.middle.frontal	-0.04122	0.00754392	4.71e-08	ADHD	0.0171029	0.014	0.2229	0.00168333	29.8519
rs4811470	20	52424998	T	G	FALSE	FALSE	right.caudal.middle.frontal	-0.04564	0.00775531	4.05e-09	ADHD	0.000699755	0.0144	0.9621	0.0019522	34.6293
rs12636275	3	89523038	A	C	FALSE	FALSE	right.cuneus	-0.0413	0.00645413	1.6e-10	ADHD	-0.0214995	0.0138	0.1199	0.00230728	40.9426
rs61936282	12	52128293	G	A	FALSE	FALSE	right.cuneus	-0.1021	0.0178872	1.16e-08	ADHD	0.0206007	0.0381	0.5884	0.00183675	32.5776
rs75933622	13	61941816	A	G	FALSE	FALSE	right.cuneus	-0.1148	0.0200209	9.97e-09	ADHD	0.00370314	0.0399	0.9258	0.00185349	32.875
rs24283	5	148664771	A	G	FALSE	FALSE	right.entorhinal	0.04679	0.00828728	1.67e-08	ADHD	0.0166014	0.0141	0.2366	0.00179713	31.8737
rs7851057	9	101645590	A	T	TRUE	TRUE	right.entorhinal	0.05518	0.00889283	5.6e-10	ADHD	0.0218985	0.0145	0.1316	0.0021698	38.4977
rs11860496	16	77707519	G	T	FALSE	FALSE	right.fusiform	0.04964	0.00878273	1.61e-08	ADHD	0.0164038	0.0142	0.2477	0.00180095	31.9415
rs143384	20	34025756	G	A	FALSE	FALSE	right.fusiform	0.04812	0.00857907	2.06e-08	ADHD	0.0255024	0.0136	0.05963	0.0017737	31.4573
rs146607495	12	117319202	T	C	FALSE	FALSE	right.fusiform	0.08762	0.0147807	3.13e-09	ADHD	0.0288984	0.023	0.2099	0.00198077	35.1372
rs194834	7	103762313	A	G	FALSE	FALSE	right.fusiform	0.05336	0.0085376	4.19e-10	ADHD	-0.00329542	0.0132	0.804	0.00220132	39.0581
rs28521571	18	57231788	C	T	FALSE	FALSE	right.fusiform	0.09272	0.0169105	4.24e-08	ADHD	0.070401	0.0271	0.009447	0.00169504	30.0599
rs75343521	6	126732511	T	C	FALSE	FALSE	right.inferior.parietal	-0.09321	0.0155609	2.14e-09	ADHD	-0.00800193	0.0331	0.8087	0.00202234	35.876
rs4886778	15	74225388	C	A	FALSE	FALSE	right.inferior.temporal	-0.03813	0.00631501	1.59e-09	ADHD	-0.0182033	0.0134	0.1734	0.00205481	36.4533
rs55694272	14	54562488	G	C	TRUE	TRUE	right.inferior.temporal	0.06115	0.0111445	4.13e-08	ADHD	0.00609856	0.0229	0.7913	0.00169751	30.1038
rs72902139	6	51363540	T	C	FALSE	FALSE	right.inferior.temporal	0.06373	0.0108977	5.05e-09	ADHD	-0.045102	0.0237	0.05702	0.00192777	34.1952
rs2732654	17	44346405	T	C	FALSE	FALSE	right.isthmus.cingulate	-0.04969	0.00905595	4.14e-08	ADHD	0.0379988	0.0194	0.0498	0.00169751	30.1038
rs6658111	1	47980916	G	T	FALSE	FALSE	right.isthmus.cingulate	0.04144	0.00684619	1.45e-09	ADHD	-0.00620074	0.0163	0.7037	0.00206501	36.6347
rs75343521	6	126732511	T	C	FALSE	FALSE	right.isthmus.cingulate	-0.09875	0.0162098	1.14e-09	ADHD	-0.00800193	0.0331	0.8087	0.00209165	37.1083
rs141961318	17	47111746	A	G	FALSE	FALSE	right.lateral.occipital	0.04065	0.00742466	4.44e-08	ADHD	-0.00869772	0.0146	0.5501	0.0016901	29.9722
rs2523673	6	31436995	C	T	FALSE	FALSE	right.lateral.occipital	0.04011	0.00698051	9.29e-09	ADHD	0.00650109	0.0132	0.6207	0.00186124	33.0128
rs811745	12	89775069	T	C	FALSE	FALSE	right.lateral.occipital	0.08326	0.0145128	9.77e-09	ADHD	0.0368043	0.0285	0.1972	0.00185542	32.9094
rs28411862	16	88325560	C	G	TRUE	TRUE	right.lateral.orbitofrontal	-0.03923	0.00715484	4.23e-08	ADHD	0.0194006	0.0144	0.1792	0.00169504	30.0599
rs61784835	1	47974123	T	C	FALSE	FALSE	right.lingual	0.05952	0.00966391	7.46e-10	ADHD	-0.0034961	0.0162	0.8317	0.00213782	37.929
rs2278271	16	87361803	A	G	FALSE	FALSE	right.medial.orbitofrontal	0.06405	0.0116645	4.04e-08	ADHD	0.00580313	0.0189	0.7594	0.00169998	30.1477
rs2279829	3	147106319	T	C	FALSE	FALSE	right.paracentral	0.08951	0.0113246	2.86e-15	ADHD	-0.0231049	0.0161	0.151	0.00351596	62.4662
rs7984594	13	81309566	G	A	FALSE	FALSE	right.paracentral	0.06779	0.0124044	4.68e-08	ADHD	-0.00519647	0.0172	0.764	0.00168394	29.8628
rs9544411	13	77556046	C	T	FALSE	FALSE	right.paracentral	-0.05647	0.00985515	1.02e-08	ADHD	-0.0109993	0.0139	0.4297	0.00185091	32.8292
rs5771206	22	50616806	A	G	FALSE	FALSE	right.pars.opercularis	-0.04041	0.00713958	1.54e-08	ADHD	-0.00300451	0.0157	0.8464	0.00180604	32.032
rs2999158	1	113239478	T	C	FALSE	FALSE	right.pars.orbitalis	-0.05788	0.0101012	1.02e-08	ADHD	-0.00150113	0.0142	0.9155	0.00185091	32.8292
rs73313052	14	59625997	A	G	FALSE	FALSE	right.pars.orbitalis	-0.1128	0.0146398	1.37e-14	ADHD	-0.0349021	0.021	0.09632	0.00334173	59.3603
rs11789773	9	76157130	A	C	FALSE	FALSE	right.pars.triangularis	-0.06614	0.0100091	4.01e-11	ADHD	0.0177024	0.0184	0.3357	0.00246008	43.6607
rs1440802	15	39635124	C	T	FALSE	FALSE	right.pars.triangularis	0.08742	0.0136445	1.52e-10	ADHD	0.022399	0.0242	0.3532	0.00231304	41.045
rs2279829	3	147106319	T	C	FALSE	FALSE	right.pars.triangularis	-0.07016	0.00948621	1.47e-13	ADHD	-0.0231049	0.0161	0.151	0.00307988	54.6946
rs17178006	12	65718299	G	T	FALSE	FALSE	right.pericalcarine	-0.07416	0.0120019	6.58e-10	ADHD	0.0754997	0.0247	0.002193	0.00215169	38.1757
rs10510025	10	118650996	T	C	FALSE	FALSE	right.postcentral	-0.04599	0.00832248	3.33e-08	ADHD	0.0182033	0.0151	0.2273	0.00172168	30.5332
rs118158982	10	102324683	A	G	FALSE	FALSE	right.postcentral	0.1424	0.0256623	2.91e-08	ADHD	-0.0996988	0.0526	0.05791	0.00173602	30.7879
rs2033939	15	39633904	A	G	FALSE	FALSE	right.postcentral	0.2448	0.0129114	2.03e-79	ADHD	0.0219963	0.0257	0.3903	0.0198988	359.441
rs56339059	2	189899079	G	A	FALSE	FALSE	right.postcentral	-0.1309	0.0219963	2.72e-09	ADHD	-0.0254046	0.0473	0.5919	0.00199614	35.4104
rs9345125	6	92002653	G	A	FALSE	FALSE	right.postcentral	-0.06013	0.00938944	1.55e-10	ADHD	0.00210221	0.0175	0.906	0.00231088	41.0066
rs3097118	17	27978466	T	C	FALSE	FALSE	right.posterior.cingulate	-0.04555	0.00650807	2.67e-12	ADHD	0.00459941	0.0132	0.7278	0.002759	48.9805
rs74826997	14	59628609	C	T	FALSE	FALSE	right.posterior.cingulate	0.07119	0.00988064	6.01e-13	ADHD	-0.0350003	0.021	0.09549	0.00292332	51.9062
rs1499894	3	71571696	T	C	FALSE	FALSE	right.rostral.middle.frontal	-0.04134	0.00757698	4.92e-08	ADHD	-0.0370998	0.0137	0.006925	0.00167841	29.7646
rs7978301	12	65906484	A	T	TRUE	TRUE	right.rostral.middle.frontal	0.04537	0.00773704	4.59e-09	ADHD	-0.0159973	0.0146	0.2724	0.00193832	34.3826
rs305426	1	88222429	G	A	FALSE	FALSE	right.superior.parietal	0.07295	0.0114792	2.14e-10	ADHD	0.033805	0.0218	0.1206	0.00227573	40.3815
rs6097618	20	52448936	C	G	TRUE	TRUE	right.superior.parietal	-0.05003	0.00770403	8.57e-11	ADHD	0.00669752	0.0147	0.6511	0.00237613	42.1673
rs7104944	11	44451373	C	T	FALSE	FALSE	right.superior.parietal	0.07801	0.0140381	2.78e-08	ADHD	0.00729655	0.0244	0.7637	0.00174102	30.8768
rs7306322	12	65901140	T	C	FALSE	FALSE	right.superior.parietal	-0.04936	0.00795359	5.56e-10	ADHD	-0.0075988	0.0141	0.5888	0.0021705	38.5101
rs74826997	14	59628609	C	T	FALSE	FALSE	right.superior.parietal	0.07615	0.0115712	4.8e-11	ADHD	-0.0350003	0.021	0.09549	0.00244007	43.3047
rs4924345	15	39639898	C	A	FALSE	FALSE	right.superior.temporal	-0.1043	0.0143624	3.98e-13	ADHD	0.0217958	0.0256	0.3937	0.00296962	52.7307
rs12615999	2	149997299	T	C	FALSE	FALSE	right.supramarginal	0.06695	0.0103286	9.28e-11	ADHD	-0.00290421	0.0142	0.8385	0.00236738	42.0116
rs10283100	8	120596023	A	G	FALSE	FALSE	right.transverse.temporal	-0.105	0.015799	3.1e-11	ADHD	-0.0403013	0.0339	0.2348	0.00248839	44.1643
rs1637571	10	118628036	G	A	FALSE	FALSE	right.transverse.temporal	0.04984	0.00822307	1.38e-09	ADHD	0.0189994	0.0149	0.2007	0.00207047	36.7316
rs3110494	17	27976597	A	G	FALSE	FALSE	right.transverse.temporal	0.05064	0.00722603	2.5e-12	ADHD	-0.0062998	0.0133	0.6383	0.00276608	49.1065
rs321404	11	110949618	C	T	FALSE	FALSE	right.transverse.temporal	-0.04793	0.00777958	7.36e-10	ADHD	-0.0133011	0.0141	0.3475	0.0021392	37.9536
rs62103445	18	68058947	A	G	FALSE	FALSE	right.transverse.temporal	0.04246	0.00757538	2.11e-08	ADHD	0.0028958	0.014	0.8375	0.00177117	31.4125
rs1014498	7	84158588	C	T	FALSE	FALSE	right.insula	0.05889	0.00959746	8.65e-10	ADHD	0.00250313	0.0137	0.8552	0.00212191	37.6462
rs1057523	7	43670323	A	G	FALSE	FALSE	right.insula	-0.05522	0.00942803	4.79e-09	ADHD	-0.00700447	0.0137	0.6071	0.0019337	34.3006
rs13268108	8	142039586	C	T	FALSE	FALSE	right.insula	-0.05326	0.00948869	2.02e-08	ADHD	0.0160989	0.0141	0.2535	0.00177622	31.5022
rs2748444	1	76010959	C	T	FALSE	FALSE	right.insula	-0.1202	0.0128309	8.22e-21	ADHD	0.0216016	0.0184	0.2413	0.00493203	87.7495
rs35255138	19	41197268	GC	G	FALSE	FALSE	right.insula	-0.06754	0.00993235	1.08e-11	ADHD	0.011597	0.0156	0.4555	0.00260474	46.2348
rs4304216	7	156092669	A	T	TRUE	TRUE	right.insula	-0.06382	0.00929237	6.7e-12	ADHD	0.0147014	0.0134	0.2738	0.00265696	47.1641
rs630707	11	126057374	C	G	TRUE	TRUE	right.insula	0.06431	0.0115874	2.89e-08	ADHD	-0.0163022	0.0175	0.351	0.00173664	30.799
rs6719813	2	46814637	A	T	TRUE	TRUE	right.insula	-0.06373	0.0114746	2.84e-08	ADHD	0.000499875	0.0161	0.9732	0.00173914	30.8434
rs73231956	12	123791649	C	T	FALSE	FALSE	right.insula	0.0732	0.0133674	4.4e-08	ADHD	-0.0284028	0.02	0.1556	0.00169072	29.9832
rs7805790	7	19619643	A	T	TRUE	TRUE	right.insula	0.05674	0.00955702	2.95e-09	ADHD	0.0292966	0.0138	0.03402	0.00198678	35.244
rs78777685	17	35257232	A	G	FALSE	FALSE	right.insula	0.1183	0.0113206	1.74e-25	ADHD	0.0082955	0.018	0.6433	0.00612974	109.19
rs79492354	1	51762846	A	G	FALSE	FALSE	right.insula	0.1235	0.0208827	3.39e-09	ADHD	0.0326027	0.0306	0.2871	0.00197145	34.9714
rs10781130	9	75824432	A	G	FALSE	FALSE	cerebellar.vermal.lobules.I.V	-0.07009	0.0104596	2.13e-11	ADHD	-0.017604	0.0145	0.2272	0.00252964	44.8983
rs12705149	7	103356062	C	T	FALSE	FALSE	cerebellar.vermal.lobules.I.V	0.0912	0.0131583	4.31e-12	ADHD	0.00170145	0.0182	0.9264	0.00270579	48.0333
rs13182707	5	157526367	A	G	FALSE	FALSE	cerebellar.vermal.lobules.I.V	-0.06878	0.0122167	1.83e-08	ADHD	-0.050399	0.0163	0.001995	0.00178698	31.6933
rs17292092	13	74322157	C	T	FALSE	FALSE	cerebellar.vermal.lobules.I.V	-0.05683	0.010329	3.81e-08	ADHD	-0.00590255	0.0147	0.689	0.00170679	30.2686
rs2360675	2	208059640	C	A	FALSE	FALSE	cerebellar.vermal.lobules.I.V	-0.06614	0.00961757	6.3e-12	ADHD	-0.00370314	0.0138	0.7893	0.00266391	47.2878
rs4516777	4	66727892	G	C	TRUE	TRUE	cerebellar.vermal.lobules.I.V	-0.09703	0.00966434	1.17e-23	ADHD	-0.00789872	0.0132	0.5496	0.00566085	100.79
rs57131976	7	156167072	A	C	FALSE	FALSE	cerebellar.vermal.lobules.I.V	0.05441	0.00968839	1.98e-08	ADHD	-0.0211011	0.0135	0.1171	0.00177812	31.5359
rs76934732	1	76013268	A	G	FALSE	FALSE	cerebellar.vermal.lobules.I.V	-0.09414	0.0134198	2.38e-12	ADHD	0.0214973	0.0184	0.2424	0.00277159	49.2047
rs8064679	17	35259093	T	G	FALSE	FALSE	cerebellar.vermal.lobules.I.V	-0.0699	0.011429	9.78e-10	ADHD	0.0555009	0.0195	0.004428	0.00210813	37.4012
rs10020462	4	57825593	C	T	FALSE	FALSE	cerebellar.vermal.lobules.VI.VII	0.05017	0.00918024	4.69e-08	ADHD	-0.0221039	0.014	0.1138	0.00168395	29.8629
rs10034561	4	66701964	G	A	FALSE	FALSE	cerebellar.vermal.lobules.VI.VII	0.07479	0.00885298	3.17e-17	ADHD	-0.00689617	0.0132	0.6023	0.00401458	71.3606
rs10478102	5	112398770	T	C	FALSE	FALSE	cerebellar.vermal.lobules.VI.VII	-0.07138	0.00916656	7.21e-15	ADHD	0.00390238	0.0138	0.7765	0.00341299	60.6305
rs10788954	1	53743677	T	C	FALSE	FALSE	cerebellar.vermal.lobules.VI.VII	-0.04865	0.00880384	3.32e-08	ADHD	0.0125015	0.0137	0.3605	0.00172168	30.5332
rs12026498	1	2025539	A	G	FALSE	FALSE	cerebellar.vermal.lobules.VI.VII	0.0719	0.0129666	2.98e-08	ADHD	-0.0116982	0.0225	0.6042	0.00173352	30.7436
rs12153493	5	106917475	G	A	FALSE	FALSE	cerebellar.vermal.lobules.VI.VII	0.05464	0.00926416	3.74e-09	ADHD	-0.0332994	0.0143	0.01996	0.00196082	34.7825
rs13073466	3	192617930	A	G	FALSE	FALSE	cerebellar.vermal.lobules.VI.VII	-0.05715	0.00875996	7.03e-11	ADHD	0.00139902	0.0132	0.9143	0.00239809	42.5578
rs1886764	10	23486297	T	C	FALSE	FALSE	cerebellar.vermal.lobules.VI.VII	0.04848	0.00880334	3.71e-08	ADHD	-0.00619918	0.0134	0.6469	0.00170988	30.3236
rs2279516	5	52856504	G	C	TRUE	TRUE	cerebellar.vermal.lobules.VI.VII	-0.05067	0.00884911	1.04e-08	ADHD	0.0217958	0.0135	0.1057	0.00184833	32.7834
rs62482639	7	103360054	T	A	TRUE	TRUE	cerebellar.vermal.lobules.VI.VII	-0.09167	0.00876386	1.52e-25	ADHD	-0.0020978	0.0133	0.8763	0.0061414	109.399
rs74091737	1	76028526	C	T	FALSE	FALSE	cerebellar.vermal.lobules.VI.VII	-0.1746	0.0122269	5.43e-46	ADHD	0.0213973	0.0184	0.2445	0.0113858	203.895
rs7514453	1	23243002	C	A	FALSE	FALSE	cerebellar.vermal.lobules.VI.VII	-0.05517	0.00909946	1.36e-09	ADHD	0.0230025	0.0136	0.0902	0.00207183	36.7558
rs7592120	2	208043913	C	T	FALSE	FALSE	cerebellar.vermal.lobules.VI.VII	-0.07111	0.00943854	5.15e-14	ADHD	-0.00459941	0.0142	0.7473	0.00319551	56.7547
rs7828279	8	78160049	A	G	FALSE	FALSE	cerebellar.vermal.lobules.VI.VII	0.05426	0.00875726	5.92e-10	ADHD	0.018596	0.0133	0.1613	0.00216352	38.3861
rs35749332	12	9336004	A	AT	FALSE	FALSE	cerebellar.vermal.lobules.VIII.X	0.05586	0.0101897	4.26e-08	ADHD	-0.0130954	0.0145	0.3681	0.00169442	30.0489
rs473219	11	119697182	C	T	FALSE	FALSE	cerebellar.vermal.lobules.VIII.X	0.06844	0.0119546	1.05e-08	ADHD	-0.0285	0.0165	0.08523	0.00184768	32.7719
rs6590459	11	130293991	T	C	FALSE	FALSE	cerebellar.vermal.lobules.VIII.X	-0.06549	0.0119051	3.82e-08	ADHD	0.0330962	0.0172	0.05437	0.00170617	30.2576
rs11111094	12	102328806	A	C	FALSE	FALSE	right.basal.forebrain	-0.07542	0.00731523	7.53e-25	ADHD	0.0338989	0.0134	0.01116	0.00596757	106.284
rs11113071	12	107044281	C	T	FALSE	FALSE	right.basal.forebrain	0.05749	0.00825294	3.37e-12	ADHD	-0.0102968	0.0151	0.4949	0.00273311	48.5197
rs11642888	16	52802136	C	T	FALSE	FALSE	right.basal.forebrain	0.04088	0.00746394	4.39e-08	ADHD	-0.0077995	0.0143	0.5839	0.00169134	29.9941
rs12215796	6	55715715	A	G	FALSE	FALSE	right.basal.forebrain	-0.04843	0.00729258	3.2e-11	ADHD	-0.00739729	0.0134	0.5804	0.00248466	44.0979
rs1405	9	118954624	A	G	FALSE	FALSE	right.basal.forebrain	0.06254	0.00756227	1.44e-16	ADHD	-0.00540458	0.0138	0.6971	0.00384783	68.3852
rs17696707	6	7884242	A	G	FALSE	FALSE	right.basal.forebrain	0.07568	0.0126661	2.34e-09	ADHD	0.00309521	0.0226	0.8898	0.00201224	35.6966
rs2153960	6	108988184	G	A	FALSE	FALSE	right.basal.forebrain	-0.05385	0.00794599	1.26e-11	ADHD	-0.014997	0.0146	0.3055	0.0025872	45.9225
rs2702533	4	15147119	C	T	FALSE	FALSE	right.basal.forebrain	-0.04378	0.00731007	2.16e-09	ADHD	0.00120072	0.0135	0.9278	0.00202167	35.8641
rs2728107	4	88968488	T	C	FALSE	FALSE	right.basal.forebrain	-0.07168	0.0124618	8.96e-09	ADHD	0.00899938	0.0218	0.6791	0.00186512	33.0818
rs5855503	3	193546585	TG	T	FALSE	FALSE	right.basal.forebrain	0.04251	0.00740206	9.47e-09	ADHD	0.0243952	0.0137	0.07504	0.0018593	32.9783
rs6062278	20	61144941	A	G	FALSE	FALSE	right.basal.forebrain	0.04636	0.00762375	1.22e-09	ADHD	-0.00450011	0.0145	0.7547	0.00208412	36.9744
rs62185728	2	223009787	T	G	FALSE	FALSE	right.basal.forebrain	-0.0789	0.0123804	1.9e-10	ADHD	-0.00670241	0.022	0.7613	0.00228861	40.6105
rs8614	17	27588806	A	C	FALSE	FALSE	right.basal.forebrain	-0.05509	0.00946076	5.87e-09	ADHD	0.0448013	0.0173	0.009378	0.00191136	33.9035
rs12205794	6	56105973	T	C	FALSE	FALSE	Brain.stem	-0.05835	0.00974124	2.13e-09	ADHD	-0.0242005	0.0134	0.07135	0.00202234	35.8761
rs157572	5	131626112	C	G	TRUE	TRUE	Brain.stem	0.05852	0.0104407	2.11e-08	ADHD	0.0140015	0.0146	0.338	0.00177117	31.4125
rs17126556	14	53942788	G	A	FALSE	FALSE	Brain.stem	-0.07079	0.0102743	5.75e-12	ADHD	0.014799	0.0142	0.2973	0.00267396	47.4667
rs62435771	6	169470668	T	G	FALSE	FALSE	Brain.stem	-0.08128	0.0130152	4.32e-10	ADHD	0.0288984	0.0181	0.1106	0.0021978	38.9956
rs6658111	1	47980916	G	T	FALSE	FALSE	Brain.stem	0.06337	0.00985997	1.34e-10	ADHD	-0.00620074	0.0163	0.7037	0.00232747	41.3017
rs74057888	12	1638772	C	G	TRUE	TRUE	Brain.stem	-0.1002	0.018139	3.37e-08	ADHD	0.0639039	0.0287	0.02568	0.00172044	30.5111
rs7936928	11	130279168	T	C	FALSE	FALSE	Brain.stem	-0.08533	0.00969659	1.49e-18	ADHD	0.0100988	0.0139	0.4666	0.00435461	77.4313
rs9346486	6	169295582	A	G	FALSE	FALSE	Brain.stem	-0.05399	0.00981458	3.82e-08	ADHD	-0.00020002	0.0137	0.9866	0.00170617	30.2576
rs4671686	2	65942859	A	C	FALSE	FALSE	CSF	0.04104	0.00655172	3.83e-10	ADHD	-0.00170145	0.0143	0.9057	0.00221117	39.2333
rs7632502	3	89469453	A	T	TRUE	TRUE	CSF	-0.03826	0.00651567	4.38e-09	ADHD	-0.0299027	0.0137	0.02939	0.0019436	34.4765
rs10985979	9	126114379	C	G	TRUE	TRUE	X3rd.ventricle	-0.0655	0.0117174	2.3e-08	ADHD	-0.0130954	0.0198	0.5094	0.00176172	31.2446
rs11672313	19	33563190	T	C	FALSE	FALSE	X3rd.ventricle	-0.06943	0.00900753	1.34e-14	ADHD	-0.0037972	0.0154	0.8063	0.00334432	59.4065
rs12146713	12	106476805	C	T	FALSE	FALSE	X3rd.ventricle	0.07918	0.0133637	3.17e-09	ADHD	0.0277001	0.0268	0.3021	0.00197877	35.1017
rs13089287	3	190654424	C	T	FALSE	FALSE	X3rd.ventricle	-0.0462	0.00803339	8.99e-09	ADHD	0.0117993	0.0136	0.3832	0.00186447	33.0703
rs1544861	11	10679441	T	C	FALSE	FALSE	X3rd.ventricle	-0.05023	0.00834108	1.76e-09	ADHD	-0.00830439	0.0141	0.5577	0.00204396	36.2604
rs17170333	7	33701991	A	G	FALSE	FALSE	X3rd.ventricle	-0.1048	0.0172057	1.14e-09	ADHD	-0.0198966	0.0314	0.5262	0.00209097	37.0961
rs368699386	7	2803883	C	T	FALSE	FALSE	X3rd.ventricle	0.06839	0.00930476	2.07e-13	ADHD	-0.0222017	0.0156	0.1545	0.0030418	54.0164
rs3770774	2	37192495	C	T	FALSE	FALSE	X3rd.ventricle	-0.04773	0.0079128	1.65e-09	ADHD	0.00339576	0.0133	0.7983	0.00205074	36.3809
rs4843550	16	87236383	G	C	TRUE	TRUE	X3rd.ventricle	-0.06235	0.00791143	3.42e-15	ADHD	-0.00880116	0.0136	0.5195	0.0034956	62.1031
rs1591805	6	126717064	G	A	FALSE	FALSE	X4th.ventricle	0.05329	0.009387	1.39e-08	ADHD	-0.0364959	0.0135	0.006758	0.00181689	32.2247
rs4775006	15	58215727	A	C	FALSE	FALSE	X4th.ventricle	0.0921	0.0094968	3.46e-22	ADHD	0.0155977	0.0137	0.2544	0.00528376	94.0406
rs4843227	16	87225139	C	T	FALSE	FALSE	X4th.ventricle	-0.07994	0.00966626	1.43e-16	ADHD	-0.00370314	0.0136	0.7829	0.00384783	68.3852
rs6658111	1	47980916	G	T	FALSE	FALSE	X4th.ventricle	0.08797	0.00978423	2.69e-19	ADHD	-0.00620074	0.0163	0.7037	0.00454483	80.8289
rs6951635	7	15610696	C	T	FALSE	FALSE	X4th.ventricle	-0.0728	0.0115979	3.53e-10	ADHD	-0.00659818	0.0159	0.6766	0.00222033	39.3963
rs7361098	20	62312755	G	A	FALSE	FALSE	X4th.ventricle	0.06062	0.0109779	3.4e-08	ADHD	-0.014997	0.0159	0.3449	0.00171919	30.489
rs77612799	6	35554266	T	C	FALSE	FALSE	X4th.ventricle	0.1513	0.0275642	4.1e-08	ADHD	-0.036498	0.0362	0.3143	0.00169874	30.1257
rs798511	7	2783306	C	T	FALSE	FALSE	X4th.ventricle	0.05981	0.0102784	6.02e-09	ADHD	-0.0235017	0.0148	0.1117	0.00190874	33.8569
rs11625512	14	91988576	C	T	FALSE	FALSE	left.lateral.ventricle	0.05335	0.00863968	6.74e-10	ADHD	-0.0152038	0.0133	0.2549	0.00214891	38.1263
rs12146713	12	106476805	C	T	FALSE	FALSE	left.lateral.ventricle	0.1043	0.0146263	1.04e-12	ADHD	0.0277001	0.0268	0.3021	0.00286375	50.8454
rs34077344	11	111025039	A	T	TRUE	TRUE	left.lateral.ventricle	-0.1289	0.0203088	2.25e-10	ADHD	-0.0347985	0.0305	0.2546	0.00227002	40.2799
rs34134374	22	38138284	T	A	TRUE	TRUE	left.lateral.ventricle	0.05465	0.00948455	8.42e-09	ADHD	0.0332983	0.0143	0.01964	0.0018716	33.1969
rs368699386	7	2803883	C	T	FALSE	FALSE	left.lateral.ventricle	0.08136	0.0101408	1.1e-15	ADHD	-0.0222017	0.0156	0.1545	0.00362224	64.3613
rs4843552	16	87233516	G	A	FALSE	FALSE	left.lateral.ventricle	-0.08252	0.00866534	1.88e-21	ADHD	-0.00809713	0.0137	0.552	0.00509575	90.6773
rs61500084	3	190636749	A	T	TRUE	TRUE	left.lateral.ventricle	-0.06232	0.00878118	1.32e-12	ADHD	0.0126003	0.0136	0.3545	0.00283658	50.3617
rs7951153	11	10684196	T	C	FALSE	FALSE	left.lateral.ventricle	-0.06035	0.00870349	4.24e-12	ADHD	-0.0208049	0.0137	0.1296	0.00270813	48.0749
rs1011408	12	16921728	T	G	FALSE	FALSE	left.inferior.lateral.ventricle	0.05582	0.00917187	1.18e-09	ADHD	-0.00769957	0.0134	0.564	0.00208755	37.0352
rs13066753	3	190647187	T	C	FALSE	FALSE	left.inferior.lateral.ventricle	-0.06188	0.00910536	1.11e-11	ADHD	0.0120965	0.0136	0.375	0.00260169	46.1804
rs2973732	5	177809106	G	A	FALSE	FALSE	left.inferior.lateral.ventricle	0.07771	0.0141832	4.34e-08	ADHD	-0.0428966	0.0205	0.03617	0.00169257	30.0161
rs6672856	1	153986119	T	C	FALSE	FALSE	left.inferior.lateral.ventricle	-0.05596	0.00974743	9.55e-09	ADHD	0.0329995	0.0142	0.02007	0.00185801	32.9554
rs899505	12	28271528	A	C	FALSE	FALSE	left.inferior.lateral.ventricle	-0.0543	0.00959364	1.53e-08	ADHD	0.0057037	0.0143	0.6913	0.00180604	32.032
rs111891989	12	120801099	G	C	TRUE	TRUE	left.cerebellum.exterior	-0.09078	0.0152777	2.86e-09	ADHD	0.0157026	0.0322	0.625	0.00199012	35.3034
rs12072311	1	51572465	C	G	TRUE	TRUE	left.cerebellum.exterior	0.1186	0.0161273	2e-13	ADHD	0.0166998	0.0288	0.5617	0.00304511	54.0752
rs12344396	9	118921327	G	C	TRUE	TRUE	left.cerebellum.exterior	0.05242	0.00739977	1.46e-12	ADHD	-0.00489798	0.0138	0.7255	0.00282623	50.1774
rs1318947	4	4761862	G	A	FALSE	FALSE	left.cerebellum.exterior	-0.05435	0.00772456	2.05e-12	ADHD	0.00170145	0.0147	0.9101	0.00278817	49.4997
rs13268108	8	142039586	C	T	FALSE	FALSE	left.cerebellum.exterior	-0.04429	0.00745497	2.89e-09	ADHD	0.0160989	0.0141	0.2535	0.00198945	35.2915
rs2234675	2	223085955	T	G	FALSE	FALSE	left.cerebellum.exterior	-0.12	0.0178704	1.94e-11	ADHD	-0.0255024	0.0335	0.4469	0.00254019	45.0861
rs36071136	7	156166303	G	C	TRUE	TRUE	left.cerebellum.exterior	0.04779	0.00730622	6.28e-11	ADHD	-0.0218985	0.0134	0.1034	0.00241057	42.7799
rs4752582	10	123443605	G	A	FALSE	FALSE	left.cerebellum.exterior	0.09155	0.0135509	1.46e-11	ADHD	0.0121029	0.0243	0.6172	0.00257123	45.6384
rs6591508	11	58943265	A	C	FALSE	FALSE	left.cerebellum.exterior	-0.04612	0.00779713	3.37e-09	ADHD	-0.00310481	0.0142	0.8288	0.00197211	34.9833
rs7971939	12	102407432	T	A	TRUE	TRUE	left.cerebellum.exterior	0.04937	0.00865533	1.19e-08	ADHD	0.0263029	0.0156	0.09174	0.00183418	32.5319
rs10759832	9	118930313	C	T	FALSE	FALSE	left.cerebellum.white.matter	0.06683	0.00798447	6.18e-17	ADHD	-0.00479847	0.0138	0.7298	0.00394108	70.049
rs11111094	12	102328806	A	C	FALSE	FALSE	left.cerebellum.white.matter	-0.09065	0.0077945	3.85e-31	ADHD	0.0338989	0.0134	0.01116	0.00758113	135.242
rs1962390	7	50806947	C	G	TRUE	TRUE	left.cerebellum.white.matter	-0.05201	0.00920042	1.6e-08	ADHD	-0.00579677	0.016	0.7179	0.00180158	31.9528
rs2975187	8	24739719	T	C	FALSE	FALSE	left.cerebellum.white.matter	0.05527	0.00911595	1.36e-09	ADHD	-0.00500249	0.015	0.7394	0.00207183	36.7558
rs4502027	12	92974742	G	A	FALSE	FALSE	left.cerebellum.white.matter	-0.05252	0.00941894	2.49e-08	ADHD	0.011597	0.0159	0.4652	0.00175292	31.0883
rs4764697	12	102853172	T	C	FALSE	FALSE	left.cerebellum.white.matter	0.05743	0.00864259	3.12e-11	ADHD	0.0231988	0.0145	0.1115	0.00248764	44.151
rs4946935	6	109000742	A	G	FALSE	FALSE	left.cerebellum.white.matter	-0.04818	0.00861434	2.26e-08	ADHD	-0.0175023	0.0147	0.2337	0.00176361	31.2781
rs9296804	6	55717728	A	G	FALSE	FALSE	left.cerebellum.white.matter	-0.05156	0.00801866	1.31e-10	ADHD	0.0116024	0.0155	0.4565	0.00232964	41.3402
rs12500531	4	23725345	A	G	FALSE	FALSE	left.thalamus.proper	0.04762	0.00842832	1.63e-08	ADHD	-0.0154995	0.018	0.3884	0.00179968	31.9189
rs76928645	7	54941328	T	C	FALSE	FALSE	left.thalamus.proper	0.07147	0.0107587	3.17e-11	ADHD	-0.0546991	0.0236	0.02024	0.00248615	44.1245
rs1187162	11	92011126	T	C	FALSE	FALSE	left.caudate	-0.05765	0.00880825	6.11e-11	ADHD	0.0177024	0.0136	0.1945	0.00241351	42.8322
rs2817145	1	3133422	A	T	TRUE	TRUE	left.caudate	0.0927	0.0112609	1.96e-16	ADHD	0.0217028	0.0181	0.2319	0.00381269	67.7582
rs4748994	10	25300609	C	T	FALSE	FALSE	left.caudate	-0.05785	0.00904896	1.67e-10	ADHD	-0.0243023	0.0137	0.07592	0.00230297	40.8658
rs6060983	20	30420924	C	T	FALSE	FALSE	left.caudate	-0.05248	0.00944564	2.8e-08	ADHD	0.0114958	0.0148	0.4364	0.00174039	30.8657
rs62037364	16	28868695	A	G	FALSE	FALSE	left.caudate	-0.05182	0.00892986	6.63e-09	ADHD	0.00219758	0.0135	0.8691	0.00189828	33.671
rs7193665	16	73513339	G	C	TRUE	TRUE	left.caudate	-0.06884	0.0115387	2.48e-09	ADHD	0.00359646	0.0176	0.8389	0.0020062	35.5891
rs2257791	10	118643670	G	A	FALSE	FALSE	left.putamen	0.06367	0.00990818	1.35e-10	ADHD	0.0222967	0.0155	0.1501	0.00232675	41.2888
rs2819861	6	45424940	A	G	FALSE	FALSE	left.putamen	0.05862	0.0088403	3.43e-11	ADHD	0.00730327	0.0141	0.6052	0.0024772	43.9652
rs35692233	11	83325060	AT	A	FALSE	FALSE	left.putamen	0.05546	0.00869279	1.82e-10	ADHD	0.0112025	0.0137	0.4112	0.00229363	40.6998
rs6121038	20	30254773	G	T	FALSE	FALSE	left.putamen	-0.06815	0.00921693	1.48e-13	ADHD	0.0160989	0.0149	0.2789	0.00307822	54.6651
rs62368272	5	50754547	T	G	FALSE	FALSE	left.putamen	0.07342	0.0131932	2.65e-08	ADHD	-0.0101008	0.02	0.6126	0.00174603	30.9657
rs6508230	18	50884924	T	C	FALSE	FALSE	left.putamen	0.07697	0.00884509	3.55e-18	ADHD	0.0404027	0.0142	0.004401	0.00425857	75.7163
rs688968	11	117406739	G	C	TRUE	TRUE	left.putamen	-0.0917	0.0111584	2.2e-16	ADHD	0.00790113	0.0178	0.6583	0.00379978	67.5279
rs8017172	14	56199048	A	G	FALSE	FALSE	left.putamen	-0.1072	0.0084343	7.04e-37	ADHD	0.0118001	0.0134	0.3778	0.0090412	161.526
rs9379829	6	26172219	T	C	FALSE	FALSE	left.putamen	0.06269	0.0101097	5.73e-10	ADHD	-0.0337016	0.0159	0.03446	0.00216701	38.4481
rs12707607	7	83697483	A	G	FALSE	FALSE	left.pallidum	-0.04863	0.00862387	1.74e-08	ADHD	0.00550482	0.0144	0.704	0.00179269	31.7947
rs34254072	9	22381409	T	G	FALSE	FALSE	left.pallidum	0.07279	0.0123143	3.47e-09	ADHD	0.0511018	0.021	0.01517	0.00196945	34.936
rs7080838	10	126419841	C	T	FALSE	FALSE	left.pallidum	-0.05091	0.00800849	2.11e-10	ADHD	-0.0302964	0.0133	0.02288	0.00227716	40.4069
rs11762512	7	77306025	A	G	FALSE	FALSE	left.hippocampus	-0.04917	0.00898246	4.47e-08	ADHD	0.00789872	0.0143	0.581	0.00168949	29.9613
rs12727543	1	181016774	T	C	FALSE	FALSE	left.hippocampus	0.05127	0.00917666	2.35e-08	ADHD	0.0133011	0.0171	0.4381	0.00175983	31.211
rs191865	17	19857942	C	T	FALSE	FALSE	left.hippocampus	-0.05568	0.00851376	6.29e-11	ADHD	0.000900405	0.0135	0.9495	0.00240983	42.7668
rs196814	8	24716594	G	A	FALSE	FALSE	left.hippocampus	0.07762	0.0112216	4.77e-12	ADHD	-0.0173978	0.0171	0.3091	0.0026949	47.8395
rs2819861	6	45424940	A	G	FALSE	FALSE	left.hippocampus	0.04956	0.00883422	2.05e-08	ADHD	0.00730327	0.0141	0.6052	0.00177433	31.4685
rs2923447	8	42439848	G	T	FALSE	FALSE	left.hippocampus	-0.04665	0.00850191	4.14e-08	ADHD	0.00979784	0.0133	0.4607	0.00169751	30.1038
rs3120124	1	43764165	C	G	TRUE	TRUE	left.hippocampus	-0.05649	0.00858511	4.83e-11	ADHD	-0.0736035	0.014	1.49e-07	0.00243933	43.2915
rs3740699	11	47504075	T	G	FALSE	FALSE	left.hippocampus	0.05112	0.00843704	1.39e-09	ADHD	-0.00429923	0.0134	0.7517	0.0020691	36.7073
rs6121038	20	30254773	G	T	FALSE	FALSE	left.hippocampus	-0.07258	0.00920365	3.29e-15	ADHD	0.0160989	0.0149	0.2789	0.00350002	62.182
rs6138937	20	2882931	C	T	FALSE	FALSE	left.hippocampus	-0.05876	0.00976566	1.81e-09	ADHD	-0.00819632	0.0151	0.5865	0.00204057	36.2002
rs8014725	14	56186953	G	A	FALSE	FALSE	left.hippocampus	-0.05813	0.00838333	4.24e-12	ADHD	0.00579677	0.0133	0.6623	0.00270813	48.0749
rs9393688	6	26207174	T	A	TRUE	TRUE	left.hippocampus	0.0546	0.00960084	1.31e-08	ADHD	-0.0501987	0.0152	0.0009465	0.00182328	32.3383
rs11155675	6	150064019	C	T	FALSE	FALSE	left.amygdala	0.0496	0.00836707	3.12e-09	ADHD	-0.0426954	0.0141	0.0025	0.00198077	35.1372
rs12359711	10	126554668	G	A	FALSE	FALSE	left.amygdala	0.06342	0.00946567	2.14e-11	ADHD	-0.0147999	0.016	0.3565	0.00252889	44.8849
rs146607495	12	117319202	T	C	FALSE	FALSE	left.amygdala	0.1441	0.0136847	7.2e-26	ADHD	0.0288984	0.023	0.2099	0.00622336	110.868
rs151014938	3	57619468	C	T	FALSE	FALSE	left.amygdala	-0.0877	0.0157112	2.41e-08	ADHD	0.0138049	0.0284	0.6275	0.00175669	31.1552
rs17178006	12	65718299	G	T	FALSE	FALSE	left.amygdala	-0.1497	0.0121215	6.46e-35	ADHD	0.0754997	0.0247	0.002193	0.0085406	152.505
rs2052400	2	162843668	A	G	FALSE	FALSE	left.amygdala	0.05468	0.00806133	1.21e-11	ADHD	0.00469894	0.0138	0.7326	0.00259177	46.0039
rs6699195	1	54841838	T	C	FALSE	FALSE	left.amygdala	0.04305	0.00786589	4.49e-08	ADHD	-0.0166986	0.0135	0.2168	0.00168887	29.9503
rs7030607	9	119245183	A	G	FALSE	FALSE	left.amygdala	0.07452	0.00819351	1.04e-19	ADHD	0.0343048	0.0138	0.0131	0.00465008	82.7097
rs11062908	12	4005222	G	T	FALSE	FALSE	left.accumbens.area	-0.06853	0.008338	2.19e-16	ADHD	0.0430954	0.014	0.00212	0.0038007	67.5443
rs17178006	12	65718299	G	T	FALSE	FALSE	left.accumbens.area	-0.07164	0.0124983	1.01e-08	ADHD	0.0754997	0.0247	0.002193	0.0018522	32.8521
rs3176459	1	51437247	G	A	FALSE	FALSE	left.accumbens.area	-0.05528	0.00866322	1.81e-10	ADHD	0.0120017	0.0143	0.4004	0.00229435	40.7126
rs11242218	5	133848688	G	T	FALSE	FALSE	left.ventral.DC	-0.05032	0.00892515	1.75e-08	ADHD	0.0255024	0.0138	0.06572	0.00179205	31.7835
rs13107325	4	103188709	T	C	FALSE	FALSE	left.ventral.DC	0.1501	0.0171367	2.13e-18	ADHD	0.0199987	0.0306	0.514	0.00431431	76.7114
rs200690866	3	190670370	C	T	FALSE	FALSE	left.ventral.DC	0.05742	0.00919603	4.36e-10	ADHD	0.00810274	0.0137	0.5547	0.0021971	38.9831
rs6575198	14	91955497	T	C	FALSE	FALSE	left.ventral.DC	0.07047	0.0116827	1.65e-09	ADHD	-0.00769957	0.0174	0.6583	0.00205074	36.3809
rs151057105	7	54944920	T	C	FALSE	FALSE	left.vessel	0.09025	0.0110968	4.45e-16	ADHD	-0.0515038	0.0245	0.03537	0.00372187	66.1382
rs2153960	6	108988184	G	A	FALSE	FALSE	left.vessel	-0.04694	0.00693866	1.38e-11	ADHD	-0.014997	0.0146	0.3055	0.00257807	45.7601
rs35532423	5	64835501	GCT	G	FALSE	FALSE	left.vessel	0.04093	0.00728033	1.92e-08	ADHD	-0.027402	0.0151	0.06976	0.00178191	31.6033
rs5771206	22	50616806	A	G	FALSE	FALSE	left.vessel	0.03919	0.00671522	5.43e-09	ADHD	-0.00300451	0.0157	0.8464	0.00191989	34.055
rs6062264	20	61154871	T	C	FALSE	FALSE	left.vessel	-0.05577	0.00718963	9.18e-15	ADHD	-0.00800193	0.0166	0.6306	0.00338683	60.1643
rs9654194	4	78728697	G	T	FALSE	FALSE	left.vessel	0.04113	0.00632867	8.29e-11	ADHD	0	0.0132	0.9996	0.00237979	42.2322
rs10498652	6	875493	G	A	FALSE	FALSE	right.lateral.ventricle	0.05956	0.0103027	7.55e-09	ADHD	-0.0235017	0.0133	0.07748	0.00188394	33.4162
rs6452497	5	82208956	G	A	FALSE	FALSE	right.lateral.ventricle	0.05829	0.0104164	2.22e-08	ADHD	0.00769957	0.0166	0.6413	0.0017655	31.3117
rs9112	5	121518309	A	G	FALSE	FALSE	right.lateral.ventricle	-0.06281	0.0103204	1.18e-09	ADHD	-0.00859685	0.0142	0.5439	0.00208755	37.0352
rs12146713	12	106476805	C	T	FALSE	FALSE	right.inferior.lateral.ventricle	0.1111	0.0144718	1.71e-14	ADHD	0.0277001	0.0268	0.3021	0.00331756	58.9297
rs12149643	16	87231499	C	T	FALSE	FALSE	right.inferior.lateral.ventricle	-0.08686	0.0086	6.66e-24	ADHD	-0.00630011	0.0137	0.6461	0.00572832	101.998
rs12360799	11	10655021	G	C	TRUE	TRUE	right.inferior.lateral.ventricle	-0.05327	0.00898162	3.06e-09	ADHD	-0.0323994	0.0146	0.02656	0.00198277	35.1728
rs2498020	1	208266862	C	T	FALSE	FALSE	right.inferior.lateral.ventricle	0.05289	0.00931818	1.4e-08	ADHD	-0.0361969	0.0143	0.01131	0.00181625	32.2133
rs61500084	3	190636749	A	T	TRUE	TRUE	right.inferior.lateral.ventricle	-0.07066	0.00869661	4.75e-16	ADHD	0.0126003	0.0136	0.3545	0.00371458	66.0082
rs798536	7	2766383	A	G	FALSE	FALSE	right.inferior.lateral.ventricle	0.06686	0.00927838	5.98e-13	ADHD	-0.0181029	0.0147	0.2187	0.00292413	51.9206
rs884894	2	19184881	T	C	FALSE	FALSE	right.inferior.lateral.ventricle	0.06595	0.0119151	3.16e-08	ADHD	-0.0278955	0.0182	0.1247	0.00172728	30.6328
rs79487293	12	65905126	T	C	FALSE	FALSE	right.cerebellum.exterior	-0.0572	0.0100775	1.4e-08	ADHD	0.0298985	0.0174	0.08501	0.00181625	32.2133
rs8014181	14	100223304	G	A	FALSE	FALSE	right.cerebellum.exterior	-0.05432	0.00959548	1.53e-08	ADHD	0.0187955	0.0147	0.1991	0.00180668	32.0433
rs11097631	4	77919796	C	T	FALSE	FALSE	right.cerebellum.white.matter	0.04028	0.00734768	4.26e-08	ADHD	0.0113036	0.0134	0.3993	0.00169442	30.0489
rs111891989	12	120801099	G	C	TRUE	TRUE	right.cerebellum.white.matter	-0.0841	0.0151286	2.75e-08	ADHD	0.0157026	0.0322	0.625	0.00174227	30.899
rs11727676	4	145659064	C	T	FALSE	FALSE	right.cerebellum.white.matter	-0.06677	0.0120938	3.42e-08	ADHD	0.0335981	0.0292	0.2497	0.00171857	30.478
rs12072311	1	51572465	C	G	TRUE	TRUE	right.cerebellum.white.matter	0.1212	0.0159621	3.27e-14	ADHD	0.0166998	0.0288	0.5617	0.0032456	57.6471
rs12199648	6	34777576	G	A	FALSE	FALSE	right.cerebellum.white.matter	0.04857	0.00887772	4.55e-08	ADHD	-0.038201	0.0166	0.02128	0.00168764	29.9285
rs12344396	9	118921327	G	C	TRUE	TRUE	right.cerebellum.white.matter	0.04771	0.00732647	7.62e-11	ADHD	-0.00489798	0.0138	0.7255	0.00238929	42.4014
rs1318947	4	4761862	G	A	FALSE	FALSE	right.cerebellum.white.matter	-0.05417	0.00764681	1.45e-12	ADHD	0.00170145	0.0147	0.9101	0.00282623	50.1774
rs13268108	8	142039586	C	T	FALSE	FALSE	right.cerebellum.white.matter	-0.04719	0.00737689	1.62e-10	ADHD	0.0160989	0.0141	0.2535	0.00230584	40.917
rs2234675	2	223085955	T	G	FALSE	FALSE	right.cerebellum.white.matter	-0.1082	0.0177	1e-09	ADHD	-0.0255024	0.0335	0.4469	0.00210607	37.3645
rs36071136	7	156166303	G	C	TRUE	TRUE	right.cerebellum.white.matter	0.04492	0.00723117	5.35e-10	ADHD	-0.0218985	0.0134	0.1034	0.00217469	38.5846
rs4752582	10	123443605	G	A	FALSE	FALSE	right.cerebellum.white.matter	0.08506	0.0134164	2.34e-10	ADHD	0.0121029	0.0243	0.6172	0.00226503	40.1911
rs55993230	10	114804348	C	G	TRUE	TRUE	right.cerebellum.white.matter	0.06817	0.0124831	4.78e-08	ADHD	0.00139902	0.0235	0.9527	0.00168149	29.8192
rs7971939	12	102407432	T	A	TRUE	TRUE	right.cerebellum.white.matter	0.05786	0.00856424	1.46e-11	ADHD	0.0263029	0.0156	0.09174	0.00257123	45.6384
rs11111094	12	102328806	A	C	FALSE	FALSE	right.thalamus.proper	-0.08447	0.00769308	6.08e-28	ADHD	0.0338989	0.0134	0.01116	0.00676297	120.547
rs12146804	12	52687416	G	A	FALSE	FALSE	right.thalamus.proper	-0.048	0.00849858	1.65e-08	ADHD	-0.0102968	0.0152	0.4975	0.0017984	31.8963
rs12344396	9	118921327	G	C	TRUE	TRUE	right.thalamus.proper	0.06342	0.00789887	1.04e-15	ADHD	-0.00489798	0.0138	0.7255	0.00362764	64.4576
rs1365658	18	35294554	G	T	FALSE	FALSE	right.thalamus.proper	0.04257	0.00779528	4.79e-08	ADHD	0.00780034	0.0133	0.556	0.00168148	29.8191
rs449394	1	76011382	C	A	FALSE	FALSE	right.thalamus.proper	-0.05427	0.0097872	2.99e-08	ADHD	0.00879859	0.0165	0.5937	0.00173352	30.7435
rs4502027	12	92974742	G	A	FALSE	FALSE	right.thalamus.proper	-0.05174	0.00929072	2.6e-08	ADHD	0.011597	0.0159	0.4652	0.00174853	31.0103
rs4590691	1	7094425	G	A	FALSE	FALSE	right.thalamus.proper	-0.04518	0.0078656	9.38e-09	ADHD	-0.0210959	0.0135	0.1185	0.00185994	32.9898
rs4764697	12	102853172	T	C	FALSE	FALSE	right.thalamus.proper	0.05639	0.00852843	3.91e-11	ADHD	0.0231988	0.0145	0.1115	0.00246306	43.7136
rs4946935	6	109000742	A	G	FALSE	FALSE	right.thalamus.proper	-0.04667	0.00849472	3.98e-08	ADHD	-0.0175023	0.0147	0.2337	0.00170183	30.1806
rs6889177	5	61081952	G	A	FALSE	FALSE	right.thalamus.proper	-0.0467	0.00785402	2.8e-09	ADHD	0.0220002	0.0134	0.1002	0.0019928	35.3509
rs9296804	6	55717728	A	G	FALSE	FALSE	right.thalamus.proper	-0.04528	0.0079147	1.08e-08	ADHD	0.0116024	0.0155	0.4565	0.00184511	32.7261
rs12146713	12	106476805	C	T	FALSE	FALSE	right.caudate	-0.06014	0.0107952	2.57e-08	ADHD	0.0277001	0.0268	0.3021	0.00174979	31.0325
rs35770472	3	177299739	ATTT	A	FALSE	FALSE	right.caudate	-0.03714	0.00657345	1.63e-08	ADHD	0.0303974	0.0134	0.02367	0.00179968	31.9189
rs76341705	14	59628679	A	G	FALSE	FALSE	right.caudate	-0.05637	0.00965736	5.4e-09	ADHD	-0.0350988	0.021	0.09485	0.00192054	34.0667
rs12948299	17	45403057	T	C	FALSE	FALSE	right.putamen	0.03691	0.00673417	4.29e-08	ADHD	-0.00839514	0.014	0.5471	0.0016938	30.038
rs62537473	8	109513025	A	C	FALSE	FALSE	right.putamen	-0.03514	0.00632128	2.74e-08	ADHD	-0.0130042	0.0132	0.3277	0.00174227	30.899
rs76179989	2	169103999	G	T	FALSE	FALSE	right.putamen	0.05526	0.00993706	2.72e-08	ADHD	0.00940408	0.021	0.6537	0.00174352	30.9212
rs76928645	7	54941328	T	C	FALSE	FALSE	right.putamen	0.06455	0.0105267	8.86e-10	ADHD	-0.0546991	0.0236	0.02024	0.00211915	37.5972
rs10184783	2	48759845	C	T	FALSE	FALSE	right.pallidum	0.05276	0.00898043	4.3e-09	ADHD	-0.00410158	0.0157	0.7952	0.00194558	34.5117
rs1187162	11	92011126	T	C	FALSE	FALSE	right.pallidum	-0.05553	0.0088607	3.76e-10	ADHD	0.0177024	0.0136	0.1945	0.00221328	39.2709
rs12921170	16	87227397	G	A	FALSE	FALSE	right.pallidum	-0.05012	0.00883639	1.43e-08	ADHD	-0.00380276	0.014	0.7864	0.00181369	32.168
rs274312	10	25244392	T	C	FALSE	FALSE	right.pallidum	-0.05279	0.00905955	5.73e-09	ADHD	-0.0316971	0.0135	0.01942	0.00191398	33.9501
rs2817145	1	3133422	A	T	TRUE	TRUE	right.pallidum	0.08263	0.0113269	3.11e-13	ADHD	0.0217028	0.0181	0.2319	0.00299659	53.211
rs10514300	5	87705282	C	T	FALSE	FALSE	right.hippocampus	0.05333	0.00961421	2.95e-08	ADHD	-0.0513013	0.0156	0.0009743	0.00173477	30.7657
rs1228632	11	83325114	C	G	TRUE	TRUE	right.hippocampus	0.05699	0.00868618	5.5e-11	ADHD	0.0119977	0.0137	0.3793	0.0024253	43.0419
rs2237474	7	50743240	T	G	FALSE	FALSE	right.hippocampus	0.04911	0.00875557	2.06e-08	ADHD	0.0009995	0.0138	0.9437	0.0017737	31.4573
rs2257791	10	118643670	G	A	FALSE	FALSE	right.hippocampus	0.06429	0.00994278	1.03e-10	ADHD	0.0222967	0.0155	0.1501	0.00235574	41.8044
rs2819861	6	45424940	A	G	FALSE	FALSE	right.hippocampus	0.05045	0.00887735	1.34e-08	ADHD	0.00730327	0.0141	0.6052	0.00182072	32.2928
rs6121038	20	30254773	G	T	FALSE	FALSE	right.hippocampus	-0.07057	0.00923933	2.32e-14	ADHD	0.0160989	0.0149	0.2789	0.00328405	58.3325
rs6508230	18	50884924	T	C	FALSE	FALSE	right.hippocampus	0.0763	0.00887106	8.59e-18	ADHD	0.0404027	0.0142	0.004401	0.0041607	73.9688
rs688968	11	117406739	G	C	TRUE	TRUE	right.hippocampus	-0.08068	0.0111947	5.95e-13	ADHD	0.00790113	0.0178	0.6583	0.00292494	51.935
rs72834694	6	26145158	C	T	FALSE	FALSE	right.hippocampus	0.06422	0.0105106	1.02e-09	ADHD	-0.0298015	0.0163	0.0682	0.00210401	37.3279
rs8014725	14	56186953	G	A	FALSE	FALSE	right.hippocampus	-0.1111	0.00840393	1.01e-39	ADHD	0.00579677	0.0133	0.6623	0.0097741	174.749
rs191865	17	19857942	C	T	FALSE	FALSE	right.amygdala	-0.04918	0.00846035	6.25e-09	ADHD	0.000900405	0.0135	0.9495	0.00190481	33.7872
rs196814	8	24716594	G	A	FALSE	FALSE	right.amygdala	0.06713	0.0111549	1.8e-09	ADHD	-0.0173978	0.0171	0.3091	0.00204125	36.2122
rs2106786	17	43919096	G	A	FALSE	FALSE	right.amygdala	-0.05645	0.0101347	2.58e-08	ADHD	0.0440982	0.0169	0.009073	0.00174916	31.0214
rs2257791	10	118643670	G	A	FALSE	FALSE	right.amygdala	0.05362	0.00982231	4.84e-08	ADHD	0.0222967	0.0155	0.1501	0.00168026	29.7973
rs2923447	8	42439848	G	T	FALSE	FALSE	right.amygdala	-0.04766	0.00845035	1.72e-08	ADHD	0.00979784	0.0133	0.4607	0.00179332	31.806
rs3120047	1	43764084	G	C	TRUE	TRUE	right.amygdala	-0.04907	0.00855176	9.72e-09	ADHD	-0.0716972	0.0141	3.43e-07	0.00185607	32.9209
rs35405209	6	45428508	TA	T	FALSE	FALSE	right.amygdala	0.05281	0.00887861	2.77e-09	ADHD	-0.00430074	0.014	0.7588	0.00199413	35.3747
rs35771878	4	38634757	G	A	FALSE	FALSE	right.amygdala	-0.05105	0.0086938	4.38e-09	ADHD	-0.0077995	0.0142	0.5844	0.0019436	34.4765
rs58329075	7	77269943	A	G	FALSE	FALSE	right.amygdala	-0.04943	0.00830756	2.73e-09	ADHD	0.0141001	0.0134	0.2921	0.00199547	35.3985
rs6121038	20	30254773	G	T	FALSE	FALSE	right.amygdala	-0.07514	0.00914668	2.25e-16	ADHD	0.0160989	0.0149	0.2789	0.00379702	67.4786
rs6684455	1	181016529	A	G	FALSE	FALSE	right.amygdala	-0.06016	0.009203	6.45e-11	ADHD	-0.00359646	0.0172	0.836	0.00240763	42.7275
rs7107356	11	47676170	A	G	FALSE	FALSE	right.amygdala	-0.05206	0.00828849	3.44e-10	ADHD	-0.0113036	0.0132	0.3922	0.00222316	39.4465
rs8014725	14	56186953	G	A	FALSE	FALSE	right.amygdala	-0.05152	0.00833118	6.37e-10	ADHD	0.00579677	0.0133	0.6623	0.00215517	38.2375
rs146607495	12	117319202	T	C	FALSE	FALSE	right.accumbens.area	0.1477	0.0136633	3.77e-27	ADHD	0.0288984	0.023	0.2099	0.00655653	116.843
rs17178006	12	65718299	G	T	FALSE	FALSE	right.accumbens.area	-0.1497	0.0121116	6.04e-35	ADHD	0.0754997	0.0247	0.002193	0.00855432	152.752
rs2052400	2	162843668	A	G	FALSE	FALSE	right.accumbens.area	0.04992	0.00805551	5.89e-10	ADHD	0.00469894	0.0138	0.7326	0.00216422	38.3985
rs2629542	10	126552395	G	A	FALSE	FALSE	right.accumbens.area	0.06017	0.00863519	3.32e-12	ADHD	-0.00400198	0.0147	0.7877	0.00273468	48.5475
rs57246240	5	66112715	A	G	FALSE	FALSE	right.accumbens.area	0.04739	0.00824174	9.05e-09	ADHD	-0.00190181	0.0137	0.8891	0.00186382	33.0588
rs7030607	9	119245183	A	G	FALSE	FALSE	right.accumbens.area	0.06411	0.00819088	5.28e-15	ADHD	0.0343048	0.0138	0.0131	0.00344802	61.255
rs11062908	12	4005222	G	T	FALSE	FALSE	right.ventral.DC	-0.07003	0.00828463	3.04e-17	ADHD	0.0430954	0.014	0.00212	0.00401932	71.4451
rs147647466	1	51350967	TTCTCTCTC	T	FALSE	FALSE	right.ventral.DC	-0.0554	0.00873817	2.35e-10	ADHD	0.014596	0.0144	0.3085	0.00226503	40.1911
rs17178006	12	65718299	G	T	FALSE	FALSE	right.ventral.DC	-0.07535	0.0124156	1.31e-09	ADHD	0.0754997	0.0247	0.002193	0.00207592	36.8286
rs7315280	12	117320938	G	A	FALSE	FALSE	right.ventral.DC	0.06906	0.0126114	4.41e-08	ADHD	0.00900038	0.0214	0.6727	0.00169072	29.9832
rs12028814	1	3122321	G	A	FALSE	FALSE	right.vessel	0.0656	0.0118092	2.81e-08	ADHD	0.00969686	0.0188	0.6056	0.00173977	30.8545
rs13089287	3	190654424	C	T	FALSE	FALSE	right.vessel	0.06456	0.009138	1.66e-12	ADHD	0.0117993	0.0136	0.3832	0.00281113	49.9086
rs13107325	4	103188709	T	C	FALSE	FALSE	right.vessel	0.1383	0.0173504	1.67e-15	ADHD	0.0199987	0.0306	0.514	0.0035756	63.5297
rs716872	14	92046702	G	A	FALSE	FALSE	right.vessel	0.06091	0.00944488	1.16e-10	ADHD	0.005103	0.0142	0.7202	0.00234339	41.5849
rs8009299	14	105007596	T	A	TRUE	TRUE	right.vessel	0.06065	0.00971799	4.43e-10	ADHD	0.00579677	0.0146	0.6942	0.002195	38.9457
rs151057105	7	54944920	T	C	FALSE	FALSE	grey.matter	0.09199	0.01103	7.96e-17	ADHD	-0.0515038	0.0245	0.03537	0.00391299	69.5477
rs2153960	6	108988184	G	A	FALSE	FALSE	grey.matter	-0.04683	0.00689996	1.18e-11	ADHD	-0.014997	0.0146	0.3055	0.00259482	46.0582
rs34830788	4	78715432	G	C	TRUE	TRUE	grey.matter	0.03939	0.00672988	4.92e-09	ADHD	-0.000499875	0.014	0.9712	0.00193107	34.2537
rs6010205	22	50651238	T	G	FALSE	FALSE	grey.matter	0.03855	0.00695974	3.1e-08	ADHD	-0.0243952	0.016	0.1278	0.00172978	30.6771
rs6062237	20	61154437	C	T	FALSE	FALSE	grey.matter	-0.04866	0.00685063	1.26e-12	ADHD	-0.00630011	0.0161	0.6976	0.00284137	50.4469
rs6597280	6	7685067	A	G	FALSE	FALSE	grey.matter	-0.03852	0.00667938	8.21e-09	ADHD	0.00950469	0.0139	0.4952	0.00187484	33.2545
rs303936	13	72373889	C	A	FALSE	FALSE	white.matter	-0.06048	0.0104474	7.18e-09	ADHD	0.036996	0.0138	0.007223	0.00188915	33.5087
rs4681329	3	146371033	A	G	FALSE	FALSE	white.matter	-0.07434	0.0105178	1.62e-12	ADHD	0.00689617	0.0136	0.6114	0.00281351	49.951
rs10786772	10	105610326	A	G	FALSE	FALSE	total.brain.volume	0.02033	0.00360269	1.7e-08	ADHD	-0.00120072	0.0137	0.93	0.00179523	31.8398
rs11749904	5	82782530	C	T	FALSE	FALSE	total.brain.volume	-0.02055	0.00360906	1.26e-08	ADHD	-0.0082955	0.0139	0.5482	0.00182776	32.418
rs1452628	1	215139887	T	A	TRUE	TRUE	total.brain.volume	0.0244	0.00358718	1.06e-11	ADHD	-0.0298015	0.0137	0.03028	0.00260627	46.262
rs35021943	4	121643239	C	A	FALSE	FALSE	total.brain.volume	0.02434	0.00412473	3.68e-09	ADHD	-0.0147999	0.0159	0.3501	0.00196281	34.8179
rs75801442	6	126200886	A	G	FALSE	FALSE	total.brain.volume	-0.08368	0.0148923	1.94e-08	ADHD	-0.0851005	0.0566	0.1328	0.00178002	31.5696
rs11761083	7	156044166	G	A	FALSE	FALSE	left.caudal.anterior.cingulate	-0.04503	0.00822616	4.46e-08	ASD	-0.0117013	0.0139	0.4002	0.00168949	29.9613
rs17754780	6	126664333	T	C	FALSE	FALSE	left.caudal.middle.frontal	0.04014	0.00625721	1.44e-10	ASD	-0.0121029	0.0138	0.3805	0.00231881	41.1476
rs9320747	6	98310291	G	T	FALSE	FALSE	left.caudal.middle.frontal	0.0359	0.00633604	1.48e-08	ASD	0.0197028	0.0141	0.1619	0.00180986	32.0999
rs1044595	1	180943529	C	T	FALSE	FALSE	left.cuneus	-0.02684	0.00375542	9.2e-13	ASD	0.0123965	0.0142	0.3814	0.00287658	51.0738
rs11072230	15	71159399	T	C	FALSE	FALSE	left.cuneus	0.02141	0.00380352	1.84e-08	ASD	0.00960374	0.014	0.4944	0.00178635	31.6821
rs13107325	4	103188709	T	C	FALSE	FALSE	left.cuneus	0.05373	0.00717836	7.49e-14	ASD	0.0491044	0.0306	0.1087	0.00315421	56.0189
rs142005327	7	120969969	GCT	G	FALSE	FALSE	left.cuneus	-0.02822	0.00424425	3.04e-11	ASD	0.00279609	0.0161	0.8621	0.00249063	44.2042
rs152234	5	179335060	A	G	FALSE	FALSE	left.cuneus	0.0433	0.00613749	1.78e-12	ASD	0.0145043	0.0244	0.5524	0.0028032	49.7674
rs4046908	11	1483117	G	GTC	FALSE	FALSE	left.cuneus	0.03006	0.00471012	1.79e-10	ASD	0.0155977	0.0176	0.3765	0.00229507	40.7253
rs4971088	1	155142883	A	T	TRUE	TRUE	left.cuneus	0.02116	0.00369156	1.01e-08	ASD	-0.0149005	0.0138	0.2798	0.0018522	32.8521
rs57788691	3	69897450	T	G	FALSE	FALSE	left.cuneus	0.0284	0.00454327	4.16e-10	ASD	-0.00450011	0.0174	0.7947	0.00220202	39.0706
rs7756144	6	45453383	T	C	FALSE	FALSE	left.cuneus	0.02166	0.00391399	3.18e-08	ASD	0.0101978	0.0145	0.4809	0.00172666	30.6217
rs117170334	13	20069824	G	A	FALSE	FALSE	left.entorhinal	0.2108	0.0338635	4.93e-10	ASD	0.1394	0.0713	0.05063	0.00218378	38.7462
rs11759026	6	126792095	G	A	FALSE	FALSE	left.entorhinal	0.08004	0.009669	1.34e-16	ASD	-0.0143959	0.0166	0.3837	0.00385525	68.5175
rs118087478	17	44051589	G	T	FALSE	FALSE	left.entorhinal	-0.07395	0.00988504	7.74e-14	ASD	0.0762981	0.0172	8.63e-06	0.00315085	55.959
rs1351394	12	66351826	T	C	FALSE	FALSE	left.entorhinal	0.06016	0.00810782	1.22e-13	ASD	-0.0198966	0.0138	0.1496	0.00309984	55.0502
rs2764264	6	108934461	C	T	FALSE	FALSE	left.entorhinal	-0.0634	0.00877023	5.06e-13	ASD	-0.0183997	0.0152	0.2279	0.00294277	52.2525
rs3134954	6	32071893	C	T	FALSE	FALSE	left.entorhinal	0.06653	0.0112154	3.04e-09	ASD	-0.0176041	0.0195	0.3668	0.00198344	35.1846
rs6584542	10	104995495	A	G	FALSE	FALSE	left.entorhinal	0.06754	0.00885771	2.56e-14	ASD	0.00129916	0.0147	0.9311	0.00327292	58.1341
rs77126132	7	54966738	A	G	FALSE	FALSE	left.entorhinal	0.07872	0.0141532	2.7e-08	ASD	0.0154008	0.0254	0.543	0.00174415	30.9324
rs7955865	12	56468706	A	T	TRUE	TRUE	left.entorhinal	0.04729	0.00850846	2.76e-08	ASD	0.0218006	0.0147	0.1385	0.00174164	30.8879
rs2164950	14	59627631	A	G	FALSE	FALSE	left.fusiform	-0.0618	0.0104286	3.17e-09	ASD	-0.0170953	0.0216	0.4294	0.00197944	35.1135
rs2176182	2	26109402	A	T	TRUE	TRUE	left.fusiform	0.05152	0.00868071	3e-09	ASD	0.00039992	0.017	0.9816	0.00198544	35.2202
rs6658111	1	47980916	G	T	FALSE	FALSE	left.fusiform	0.04469	0.00718142	5e-10	ASD	0.023197	0.015	0.1217	0.00218238	38.7214
rs7613412	3	89724217	T	A	TRUE	TRUE	left.fusiform	0.04101	0.00712969	8.98e-09	ASD	0.0105959	0.0142	0.4573	0.00186512	33.0818
rs11213729	11	110951415	A	G	FALSE	FALSE	left.isthmus.cingulate	-0.05346	0.00978046	4.67e-08	ASD	-0.0282966	0.0149	0.05833	0.00168456	29.8738
rs2691112	2	37124755	T	C	FALSE	FALSE	left.isthmus.cingulate	0.05194	0.00907725	1.07e-08	ASD	-0.0299027	0.0138	0.03043	0.00184575	32.7376
rs6658111	1	47980916	G	T	FALSE	FALSE	left.isthmus.cingulate	0.08086	0.00944736	1.22e-17	ASD	0.023197	0.015	0.1217	0.00412033	73.2482
rs2279829	3	147106319	T	C	FALSE	FALSE	left.medial.orbitofrontal	0.07008	0.0113288	6.28e-10	ASD	-0.0211011	0.017	0.2145	0.00215656	38.2623
rs10765918	11	12071855	G	A	FALSE	FALSE	left.middle.temporal	-0.06616	0.0110562	2.22e-09	ASD	0.0146975	0.016	0.3567	0.0020183	35.8042
rs3012434	6	170545279	A	G	FALSE	FALSE	left.middle.temporal	-0.07666	0.012945	3.24e-09	ASD	0.0217028	0.0193	0.26	0.00197677	35.0661
rs4235482	5	60093612	A	G	FALSE	FALSE	left.middle.temporal	0.06431	0.00978545	5.11e-11	ASD	-0.0180011	0.0138	0.191	0.00243342	43.1863
rs76341705	14	59628679	A	G	FALSE	FALSE	left.middle.temporal	-0.1667	0.0148839	4.89e-29	ASD	-0.0170953	0.0216	0.4293	0.00703477	125.426
rs11789773	9	76157130	A	C	FALSE	FALSE	left.paracentral	-0.05886	0.0096397	1.04e-09	ASD	-0.0271965	0.0188	0.1477	0.00210126	37.279
rs1440802	15	39635124	C	T	FALSE	FALSE	left.paracentral	0.08198	0.0131399	4.5e-10	ASD	-0.00149888	0.0253	0.953	0.00219359	38.9207
rs2144366	6	92010245	G	C	TRUE	TRUE	left.paracentral	0.07673	0.0114403	2.05e-11	ASD	0.00849599	0.0205	0.6765	0.00253416	44.9788
rs2279829	3	147106319	T	C	FALSE	FALSE	left.paracentral	-0.06497	0.00913912	1.21e-12	ASD	-0.0211011	0.017	0.2145	0.00284616	50.5322
rs3782652	12	5906139	G	A	FALSE	FALSE	left.paracentral	0.04304	0.00751003	1.01e-08	ASD	0.00180162	0.0138	0.895	0.00185155	32.8407
rs118158982	10	102324683	A	G	FALSE	FALSE	left.pars.orbitalis	0.1443	0.0258324	2.35e-08	ASD	-0.00409839	0.0534	0.9391	0.00175921	31.1999
rs2033939	15	39633904	A	G	FALSE	FALSE	left.pars.orbitalis	0.2495	0.0129948	2.15e-81	ASD	0.00819632	0.0265	0.756	0.0203954	368.598
rs2613197	5	92738199	C	T	FALSE	FALSE	left.pars.orbitalis	0.04476	0.00746747	2.08e-09	ASD	-0.0192044	0.0148	0.1955	0.00202504	35.924
rs9545502	13	81167981	T	C	FALSE	FALSE	left.pars.orbitalis	0.05263	0.00857306	8.5e-10	ASD	0.0242047	0.0167	0.1481	0.00212398	37.6831
rs76341705	14	59628679	A	G	FALSE	FALSE	left.pars.triangularis	0.05932	0.00964396	7.88e-10	ASD	-0.0170953	0.0216	0.4293	0.00213228	37.8305
rs17178006	12	65718299	G	T	FALSE	FALSE	left.pericalcarine	-0.07144	0.0119465	2.27e-09	ASD	0.0538967	0.0241	0.02545	0.00201561	35.7564
rs62399014	5	128926364	C	T	FALSE	FALSE	left.pericalcarine	0.07819	0.0136911	1.14e-08	ASD	-0.000899595	0.0238	0.9695	0.00183867	32.6118
rs7600385	2	65984026	A	T	TRUE	TRUE	left.pericalcarine	0.04441	0.00790917	2e-08	ASD	0.00970278	0.0143	0.4966	0.00177749	31.5247
rs1080066	15	39634222	G	A	FALSE	FALSE	left.precentral	-0.08998	0.013211	1e-11	ASD	0.00080032	0.0255	0.9735	0.00261315	46.3845
rs11707890	3	71503479	G	T	FALSE	FALSE	left.precentral	-0.05135	0.00764706	1.93e-11	ASD	-0.0366983	0.0141	0.009128	0.00254019	45.0861
rs2629558	10	126545779	G	C	TRUE	TRUE	left.precentral	0.04279	0.00783269	4.74e-08	ASD	0.0292023	0.0144	0.0428	0.00168271	29.841
rs679170	2	4514772	G	A	FALSE	FALSE	left.precentral	-0.05689	0.00933235	1.11e-09	ASD	-0.000499875	0.0167	0.9778	0.0020944	37.157
rs73006822	19	13109955	T	C	FALSE	FALSE	left.precentral	-0.06181	0.0105532	4.79e-09	ASD	0.0100988	0.02	0.6142	0.0019337	34.3006
rs2033939	15	39633904	A	G	FALSE	FALSE	left.rostral.anterior.cingulate	-0.09062	0.0139287	7.94e-11	ASD	0.00819632	0.0265	0.756	0.0023849	42.3233
rs4706386	6	91968408	A	G	FALSE	FALSE	left.rostral.anterior.cingulate	0.04987	0.00890059	2.13e-08	ASD	0.0288984	0.0163	0.07671	0.00176991	31.3901
rs7912777	10	90658059	C	T	FALSE	FALSE	left.rostral.anterior.cingulate	0.04725	0.00851045	2.86e-08	ASD	0.00979784	0.0157	0.5344	0.00173789	30.8212
rs4240792	16	87235867	G	A	FALSE	FALSE	left.rostral.middle.frontal	0.05218	0.00893034	5.21e-09	ASD	0	0.0146	0.998	0.00192449	34.1368
rs76341705	14	59628679	A	G	FALSE	FALSE	left.rostral.middle.frontal	-0.107	0.0128776	1.04e-16	ASD	-0.0170953	0.0216	0.4293	0.00388407	69.0317
rs9827968	3	104695956	A	G	FALSE	FALSE	left.rostral.middle.frontal	0.04952	0.008494	5.64e-09	ASD	-0.0208968	0.0139	0.1325	0.00191595	33.9851
rs3760456	17	27948844	T	C	FALSE	FALSE	left.superior.frontal	0.05732	0.00940597	1.13e-09	ASD	-0.00020002	0.0139	0.99	0.00209303	37.1326
rs10283100	8	120596023	A	G	FALSE	FALSE	left.superior.parietal	-0.09868	0.0158522	4.91e-10	ASD	-0.00160128	0.0326	0.9616	0.00218378	38.7462
rs1978730	12	106480246	A	C	FALSE	FALSE	left.superior.parietal	-0.06512	0.0105646	7.25e-10	ASD	0.0135971	0.0205	0.5076	0.00214128	37.9906
rs3110494	17	27976597	A	G	FALSE	FALSE	left.superior.parietal	0.05454	0.00724495	5.4e-14	ASD	-0.00310481	0.0138	0.8201	0.00319044	56.6644
rs321406	11	110951050	A	G	FALSE	FALSE	left.superior.parietal	-0.04876	0.00782037	4.63e-10	ASD	-0.028204	0.0149	0.05903	0.00219079	38.8708
rs9421250	10	118624228	T	A	TRUE	TRUE	left.superior.parietal	0.04724	0.00834334	1.51e-08	ASD	0.0252973	0.016	0.115	0.00180731	32.0546
rs10446280	3	147442815	C	A	FALSE	FALSE	left.transverse.temporal	0.04917	0.0083594	4.12e-09	ASD	0.0139975	0.0141	0.3214	0.00195021	34.594
rs11022130	11	12071547	G	A	FALSE	FALSE	left.transverse.temporal	-0.05733	0.00960784	2.46e-09	ASD	0.0128016	0.0162	0.4309	0.00200687	35.6011
rs73313052	14	59625997	A	G	FALSE	FALSE	left.transverse.temporal	-0.09164	0.0125672	3.17e-13	ASD	-0.0168003	0.0216	0.4364	0.00299413	53.1673
rs11256034	10	9086147	T	C	FALSE	FALSE	left.insula	-0.05255	0.00947701	2.97e-08	ASD	-0.0302015	0.0159	0.05707	0.00173352	30.7436
rs188402627	12	117309440	A	T	TRUE	TRUE	left.insula	0.08989	0.0150469	2.36e-09	ASD	-0.0108992	0.0243	0.6534	0.00201157	35.6846
rs12953096	17	44332959	T	C	FALSE	FALSE	right.caudal.anterior.cingulate	0.05655	0.00915493	6.65e-10	ASD	-0.0355028	0.0192	0.06488	0.0021503	38.151
rs9973919	2	37903298	C	G	TRUE	TRUE	right.caudal.anterior.cingulate	0.03858	0.0069476	2.84e-08	ASD	-0.00660174	0.0149	0.6595	0.00173852	30.8323
rs10784447	12	65766498	T	C	FALSE	FALSE	right.caudal.middle.frontal	-0.0513	0.00770617	2.87e-11	ASD	0.0329027	0.0143	0.02125	0.00249661	44.3106
rs2991716	1	88423966	C	T	FALSE	FALSE	right.caudal.middle.frontal	0.04255	0.00748724	1.34e-08	ASD	0.00920221	0.0144	0.5241	0.00182072	32.2928
rs35131170	4	31367070	A	G	FALSE	FALSE	right.caudal.middle.frontal	-0.04122	0.00754392	4.71e-08	ASD	-0.00540458	0.0143	0.7031	0.00168333	29.8519
rs4811470	20	52424998	T	G	FALSE	FALSE	right.caudal.middle.frontal	-0.04564	0.00775531	4.05e-09	ASD	0.000899595	0.0146	0.9509	0.0019522	34.6293
rs12636275	3	89523038	A	C	FALSE	FALSE	right.cuneus	-0.0413	0.00645413	1.6e-10	ASD	0.00219758	0.0142	0.8795	0.00230728	40.9426
rs61936282	12	52128293	G	A	FALSE	FALSE	right.cuneus	-0.1021	0.0178872	1.16e-08	ASD	0.0586042	0.0388	0.1309	0.00183675	32.5776
rs6886932	5	170905672	A	G	FALSE	FALSE	right.cuneus	0.05687	0.0103872	4.42e-08	ASD	-0.0377019	0.0255	0.1389	0.0016901	29.9722
rs75933622	13	61941816	A	G	FALSE	FALSE	right.cuneus	-0.1148	0.0200209	9.97e-09	ASD	0.0522983	0.041	0.2018	0.00185349	32.875
rs24283	5	148664771	A	G	FALSE	FALSE	right.entorhinal	0.04679	0.00828728	1.67e-08	ASD	-0.0154995	0.0142	0.2779	0.00179713	31.8737
rs7851057	9	101645590	A	T	TRUE	TRUE	right.entorhinal	0.05518	0.00889283	5.6e-10	ASD	0.00639948	0.015	0.6672	0.0021698	38.4977
rs11860496	16	77707519	G	T	FALSE	FALSE	right.fusiform	0.04964	0.00878273	1.61e-08	ASD	-0.0124028	0.0144	0.3923	0.00180095	31.9415
rs143384	20	34025756	G	A	FALSE	FALSE	right.fusiform	0.04812	0.00857907	2.06e-08	ASD	0.019295	0.014	0.1682	0.0017737	31.4573
rs146607495	12	117319202	T	C	FALSE	FALSE	right.fusiform	0.08762	0.0147807	3.13e-09	ASD	0.0018982	0.0238	0.9359	0.00198077	35.1372
rs194834	7	103762313	A	G	FALSE	FALSE	right.fusiform	0.05336	0.0085376	4.19e-10	ASD	-0.0139975	0.0138	0.31	0.00220132	39.0581
rs28521571	18	57231788	C	T	FALSE	FALSE	right.fusiform	0.09272	0.0169105	4.24e-08	ASD	0.00579677	0.0292	0.8414	0.00169504	30.0599
rs75343521	6	126732511	T	C	FALSE	FALSE	right.inferior.parietal	-0.09321	0.0155609	2.14e-09	ASD	-0.0111014	0.0342	0.7447	0.00202234	35.876
rs4886778	15	74225388	C	A	FALSE	FALSE	right.inferior.temporal	-0.03813	0.00631501	1.59e-09	ASD	-0.0132025	0.0139	0.3399	0.00205481	36.4533
rs55694272	14	54562488	G	C	TRUE	TRUE	right.inferior.temporal	0.06115	0.0111445	4.13e-08	ASD	-0.0355023	0.0247	0.1514	0.00169751	30.1038
rs72902139	6	51363540	T	C	FALSE	FALSE	right.inferior.temporal	0.06373	0.0108977	5.05e-09	ASD	0.0311982	0.024	0.1935	0.00192777	34.1952
rs2732654	17	44346405	T	C	FALSE	FALSE	right.isthmus.cingulate	-0.04969	0.00905595	4.14e-08	ASD	0.0691995	0.0188	0.0002389	0.00169751	30.1038
rs6658111	1	47980916	G	T	FALSE	FALSE	right.isthmus.cingulate	0.04144	0.00684619	1.45e-09	ASD	0.023197	0.015	0.1217	0.00206501	36.6347
rs75343521	6	126732511	T	C	FALSE	FALSE	right.isthmus.cingulate	-0.09875	0.0162098	1.14e-09	ASD	-0.0111014	0.0342	0.7447	0.00209165	37.1083
rs141961318	17	47111746	A	G	FALSE	FALSE	right.lateral.occipital	0.04065	0.00742466	4.44e-08	ASD	-0.00160128	0.0149	0.9163	0.0016901	29.9722
rs2523673	6	31436995	C	T	FALSE	FALSE	right.lateral.occipital	0.04011	0.00698051	9.29e-09	ASD	-0.0143959	0.0138	0.2967	0.00186124	33.0128
rs811745	12	89775069	T	C	FALSE	FALSE	right.lateral.occipital	0.08326	0.0145128	9.77e-09	ASD	0.00760104	0.0302	0.8005	0.00185542	32.9094
rs28411862	16	88325560	C	G	TRUE	TRUE	right.lateral.orbitofrontal	-0.03923	0.00715484	4.23e-08	ASD	0.0161981	0.0148	0.2755	0.00169504	30.0599
rs61784835	1	47974123	T	C	FALSE	FALSE	right.lingual	0.05952	0.00966391	7.46e-10	ASD	0.0239997	0.015	0.1085	0.00213782	37.929
rs2278271	16	87361803	A	G	FALSE	FALSE	right.medial.orbitofrontal	0.06405	0.0116645	4.04e-08	ASD	0.0170046	0.0198	0.3912	0.00169998	30.1477
rs2279829	3	147106319	T	C	FALSE	FALSE	right.paracentral	0.08951	0.0113246	2.86e-15	ASD	-0.0211011	0.017	0.2145	0.00351596	62.4662
rs7984594	13	81309566	G	A	FALSE	FALSE	right.paracentral	0.06779	0.0124044	4.68e-08	ASD	0.0331949	0.0178	0.06227	0.00168394	29.8628
rs9544411	13	77556046	C	T	FALSE	FALSE	right.paracentral	-0.05647	0.00985515	1.02e-08	ASD	-0.0146029	0.0146	0.3203	0.00185091	32.8292
rs5771206	22	50616806	A	G	FALSE	FALSE	right.pars.opercularis	-0.04041	0.00713958	1.54e-08	ASD	-0.0010005	0.0148	0.9479	0.00180604	32.032
rs2999158	1	113239478	T	C	FALSE	FALSE	right.pars.orbitalis	-0.05788	0.0101012	1.02e-08	ASD	-0.0011006	0.0148	0.9381	0.00185091	32.8292
rs73313052	14	59625997	A	G	FALSE	FALSE	right.pars.orbitalis	-0.1128	0.0146398	1.37e-14	ASD	-0.0168003	0.0216	0.4364	0.00334173	59.3603
rs11789773	9	76157130	A	C	FALSE	FALSE	right.pars.triangularis	-0.06614	0.0100091	4.01e-11	ASD	-0.0271965	0.0188	0.1477	0.00246008	43.6607
rs1440802	15	39635124	C	T	FALSE	FALSE	right.pars.triangularis	0.08742	0.0136445	1.52e-10	ASD	-0.00149888	0.0253	0.953	0.00231304	41.045
rs2279829	3	147106319	T	C	FALSE	FALSE	right.pars.triangularis	-0.07016	0.00948621	1.47e-13	ASD	-0.0211011	0.017	0.2145	0.00307988	54.6946
rs17178006	12	65718299	G	T	FALSE	FALSE	right.pericalcarine	-0.07416	0.0120019	6.58e-10	ASD	0.0538967	0.0241	0.02545	0.00215169	38.1757
rs10510025	10	118650996	T	C	FALSE	FALSE	right.postcentral	-0.04599	0.00832248	3.33e-08	ASD	0.014997	0.0159	0.3456	0.00172168	30.5332
rs118158982	10	102324683	A	G	FALSE	FALSE	right.postcentral	0.1424	0.0256623	2.91e-08	ASD	-0.00409839	0.0534	0.9391	0.00173602	30.7879
rs2033939	15	39633904	A	G	FALSE	FALSE	right.postcentral	0.2448	0.0129114	2.03e-79	ASD	0.00819632	0.0265	0.756	0.0198988	359.441
rs56339059	2	189899079	G	A	FALSE	FALSE	right.postcentral	-0.1309	0.0219963	2.72e-09	ASD	0.00930314	0.0479	0.846	0.00199614	35.4104
rs9345125	6	92002653	G	A	FALSE	FALSE	right.postcentral	-0.06013	0.00938944	1.55e-10	ASD	0.00849599	0.0182	0.6406	0.00231088	41.0066
rs3097118	17	27978466	T	C	FALSE	FALSE	right.posterior.cingulate	-0.04555	0.00650807	2.67e-12	ASD	0.00449986	0.0138	0.7428	0.002759	48.9805
rs74826997	14	59628609	C	T	FALSE	FALSE	right.posterior.cingulate	0.07119	0.00988064	6.01e-13	ASD	-0.0170046	0.0216	0.4313	0.00292332	51.9062
rs7546616	1	2784616	G	A	FALSE	FALSE	right.posterior.cingulate	-0.03812	0.0065611	6.34e-09	ASD	-0.0183015	0.0159	0.2487	0.00190285	33.7523
rs1499894	3	71571696	T	C	FALSE	FALSE	right.rostral.middle.frontal	-0.04134	0.00757698	4.92e-08	ASD	-0.0366951	0.0141	0.009069	0.00167841	29.7646
rs7978301	12	65906484	A	T	TRUE	TRUE	right.rostral.middle.frontal	0.04537	0.00773704	4.59e-09	ASD	0.0178006	0.0143	0.2113	0.00193832	34.3826
rs305426	1	88222429	G	A	FALSE	FALSE	right.superior.parietal	0.07295	0.0114792	2.14e-10	ASD	-0.00750179	0.023	0.7436	0.00227573	40.3815
rs6097618	20	52448936	C	G	TRUE	TRUE	right.superior.parietal	-0.05003	0.00770403	8.57e-11	ASD	-0.00670241	0.0143	0.6411	0.00237613	42.1673
rs7104944	11	44451373	C	T	FALSE	FALSE	right.superior.parietal	0.07801	0.0140381	2.78e-08	ASD	-0.0275957	0.0264	0.2956	0.00174102	30.8768
rs7306322	12	65901140	T	C	FALSE	FALSE	right.superior.parietal	-0.04936	0.00795359	5.56e-10	ASD	0.0119977	0.0145	0.4054	0.0021705	38.5101
rs74826997	14	59628609	C	T	FALSE	FALSE	right.superior.parietal	0.07615	0.0115712	4.8e-11	ASD	-0.0170046	0.0216	0.4313	0.00244007	43.3047
rs4924345	15	39639898	C	A	FALSE	FALSE	right.superior.temporal	-0.1043	0.0143624	3.98e-13	ASD	0.00930314	0.0264	0.7257	0.00296962	52.7307
rs12615999	2	149997299	T	C	FALSE	FALSE	right.supramarginal	0.06695	0.0103286	9.28e-11	ASD	-0.0158957	0.015	0.2888	0.00236738	42.0116
rs10283100	8	120596023	A	G	FALSE	FALSE	right.transverse.temporal	-0.105	0.015799	3.1e-11	ASD	-0.00160128	0.0326	0.9616	0.00248839	44.1643
rs1637571	10	118628036	G	A	FALSE	FALSE	right.transverse.temporal	0.04984	0.00822307	1.38e-09	ASD	0.0277001	0.0157	0.07734	0.00207047	36.7316
rs3110494	17	27976597	A	G	FALSE	FALSE	right.transverse.temporal	0.05064	0.00722603	2.5e-12	ASD	-0.00310481	0.0138	0.8201	0.00276608	49.1065
rs321404	11	110949618	C	T	FALSE	FALSE	right.transverse.temporal	-0.04793	0.00777958	7.36e-10	ASD	-0.0289955	0.0149	0.05197	0.0021392	37.9536
rs62103445	18	68058947	A	G	FALSE	FALSE	right.transverse.temporal	0.04246	0.00757538	2.11e-08	ASD	0.0077995	0.0145	0.5892	0.00177117	31.4125
rs1014498	7	84158588	C	T	FALSE	FALSE	right.insula	0.05889	0.00959746	8.65e-10	ASD	-0.0154008	0.0144	0.2843	0.00212191	37.6462
rs1057523	7	43670323	A	G	FALSE	FALSE	right.insula	-0.05522	0.00942803	4.79e-09	ASD	-0.0011006	0.0143	0.9387	0.0019337	34.3006
rs13268108	8	142039586	C	T	FALSE	FALSE	right.insula	-0.05326	0.00948869	2.02e-08	ASD	0.0222967	0.0144	0.1199	0.00177622	31.5022
rs2748444	1	76010959	C	T	FALSE	FALSE	right.insula	-0.1202	0.0128309	8.22e-21	ASD	0.0104039	0.0187	0.578	0.00493203	87.7495
rs35255138	19	41197268	GC	G	FALSE	FALSE	right.insula	-0.06754	0.00993235	1.08e-11	ASD	-0.001998	0.0156	0.899	0.00260474	46.2348
rs4304216	7	156092669	A	T	TRUE	TRUE	right.insula	-0.06382	0.00929237	6.7e-12	ASD	0.0285972	0.014	0.04084	0.00265696	47.1641
rs630707	11	126057374	C	G	TRUE	TRUE	right.insula	0.06431	0.0115874	2.89e-08	ASD	-0.036498	0.0178	0.04004	0.00173664	30.799
rs6719813	2	46814637	A	T	TRUE	TRUE	right.insula	-0.06373	0.0114746	2.84e-08	ASD	-0.0244976	0.0168	0.1441	0.00173914	30.8434
rs73231956	12	123791649	C	T	FALSE	FALSE	right.insula	0.0732	0.0133674	4.4e-08	ASD	-0.0082955	0.0205	0.6859	0.00169072	29.9832
rs7805790	7	19619643	A	T	TRUE	TRUE	right.insula	0.05674	0.00955702	2.95e-09	ASD	0.0267977	0.0144	0.06318	0.00198678	35.244
rs78777685	17	35257232	A	G	FALSE	FALSE	right.insula	0.1183	0.0113206	1.74e-25	ASD	0.0262037	0.0171	0.1257	0.00612974	109.19
rs79492354	1	51762846	A	G	FALSE	FALSE	right.insula	0.1235	0.0208827	3.39e-09	ASD	0.0238044	0.0315	0.449	0.00197145	34.9714
rs10781130	9	75824432	A	G	FALSE	FALSE	cerebellar.vermal.lobules.I.V	-0.07009	0.0104596	2.13e-11	ASD	-0.0235962	0.0152	0.1193	0.00252964	44.8983
rs12705149	7	103356062	C	T	FALSE	FALSE	cerebellar.vermal.lobules.I.V	0.0912	0.0131583	4.31e-12	ASD	-0.0259016	0.0192	0.1764	0.00270579	48.0333
rs13182707	5	157526367	A	G	FALSE	FALSE	cerebellar.vermal.lobules.I.V	-0.06878	0.0122167	1.83e-08	ASD	0.00179838	0.0171	0.9149	0.00178698	31.6933
rs17292092	13	74322157	C	T	FALSE	FALSE	cerebellar.vermal.lobules.I.V	-0.05683	0.010329	3.81e-08	ASD	-0.00119928	0.0152	0.9372	0.00170679	30.2686
rs2360675	2	208059640	C	A	FALSE	FALSE	cerebellar.vermal.lobules.I.V	-0.06614	0.00961757	6.3e-12	ASD	-0.0246048	0.014	0.07846	0.00266391	47.2878
rs4516777	4	66727892	G	C	TRUE	TRUE	cerebellar.vermal.lobules.I.V	-0.09703	0.00966434	1.17e-23	ASD	-0.0284028	0.0139	0.04034	0.00566085	100.79
rs57131976	7	156167072	A	C	FALSE	FALSE	cerebellar.vermal.lobules.I.V	0.05441	0.00968839	1.98e-08	ASD	-0.015205	0.014	0.2789	0.00177812	31.5359
rs76934732	1	76013268	A	G	FALSE	FALSE	cerebellar.vermal.lobules.I.V	-0.09414	0.0134198	2.38e-12	ASD	0.0100988	0.0188	0.5915	0.00277159	49.2047
rs8064679	17	35259093	T	G	FALSE	FALSE	cerebellar.vermal.lobules.I.V	-0.0699	0.011429	9.78e-10	ASD	0.0170046	0.0185	0.3607	0.00210813	37.4012
rs10020462	4	57825593	C	T	FALSE	FALSE	cerebellar.vermal.lobules.VI.VII	0.05017	0.00918024	4.69e-08	ASD	-0.018704	0.0147	0.2031	0.00168395	29.8629
rs10034561	4	66701964	G	A	FALSE	FALSE	cerebellar.vermal.lobules.VI.VII	0.07479	0.00885298	3.17e-17	ASD	-0.0260965	0.0138	0.05907	0.00401458	71.3606
rs10478102	5	112398770	T	C	FALSE	FALSE	cerebellar.vermal.lobules.VI.VII	-0.07138	0.00916656	7.21e-15	ASD	0.00169856	0.0144	0.9082	0.00341299	60.6305
rs10788954	1	53743677	T	C	FALSE	FALSE	cerebellar.vermal.lobules.VI.VII	-0.04865	0.00880384	3.32e-08	ASD	0.0155977	0.0141	0.2664	0.00172168	30.5332
rs12026498	1	2025539	A	G	FALSE	FALSE	cerebellar.vermal.lobules.VI.VII	0.0719	0.0129666	2.98e-08	ASD	-0.011597	0.0214	0.5881	0.00173352	30.7436
rs12153493	5	106917475	G	A	FALSE	FALSE	cerebellar.vermal.lobules.VI.VII	0.05464	0.00926416	3.74e-09	ASD	0.00480151	0.0148	0.7455	0.00196082	34.7825
rs13073466	3	192617930	A	G	FALSE	FALSE	cerebellar.vermal.lobules.VI.VII	-0.05715	0.00875996	7.03e-11	ASD	-0.0136021	0.0139	0.3254	0.00239809	42.5578
rs1886764	10	23486297	T	C	FALSE	FALSE	cerebellar.vermal.lobules.VI.VII	0.04848	0.00880334	3.71e-08	ASD	-0.00690378	0.0139	0.6172	0.00170988	30.3236
rs2279516	5	52856504	G	C	TRUE	TRUE	cerebellar.vermal.lobules.VI.VII	-0.05067	0.00884911	1.04e-08	ASD	0.0411971	0.0141	0.00344	0.00184833	32.7834
rs62482639	7	103360054	T	A	TRUE	TRUE	cerebellar.vermal.lobules.VI.VII	-0.09167	0.00876386	1.52e-25	ASD	-0.00350385	0.0139	0.8034	0.0061414	109.399
rs74091737	1	76028526	C	T	FALSE	FALSE	cerebellar.vermal.lobules.VI.VII	-0.1746	0.0122269	5.43e-46	ASD	0.0102019	0.0188	0.588	0.0113858	203.895
rs7514453	1	23243002	C	A	FALSE	FALSE	cerebellar.vermal.lobules.VI.VII	-0.05517	0.00909946	1.36e-09	ASD	0.0281012	0.0141	0.04725	0.00207183	36.7558
rs7592120	2	208043913	C	T	FALSE	FALSE	cerebellar.vermal.lobules.VI.VII	-0.07111	0.00943854	5.15e-14	ASD	-0.0164047	0.0149	0.2705	0.00319551	56.7547
rs7828279	8	78160049	A	G	FALSE	FALSE	cerebellar.vermal.lobules.VI.VII	0.05426	0.00875726	5.92e-10	ASD	0.0204985	0.0139	0.1418	0.00216352	38.3861
rs35749332	12	9336004	A	AT	FALSE	FALSE	cerebellar.vermal.lobules.VIII.X	0.05586	0.0101897	4.26e-08	ASD	-0.0266007	0.0147	0.07144	0.00169442	30.0489
rs473219	11	119697182	C	T	FALSE	FALSE	cerebellar.vermal.lobules.VIII.X	0.06844	0.0119546	1.05e-08	ASD	-0.0347975	0.0175	0.04702	0.00184768	32.7719
rs6590459	11	130293991	T	C	FALSE	FALSE	cerebellar.vermal.lobules.VIII.X	-0.06549	0.0119051	3.82e-08	ASD	0.0106036	0.0174	0.5427	0.00170617	30.2576
rs11111094	12	102328806	A	C	FALSE	FALSE	right.basal.forebrain	-0.07542	0.00731523	7.53e-25	ASD	0.0262037	0.0139	0.05857	0.00596757	106.284
rs11113071	12	107044281	C	T	FALSE	FALSE	right.basal.forebrain	0.05749	0.00825294	3.37e-12	ASD	-0.00109939	0.0156	0.9457	0.00273311	48.5197
rs11642888	16	52802136	C	T	FALSE	FALSE	right.basal.forebrain	0.04088	0.00746394	4.39e-08	ASD	0.0105959	0.0146	0.4668	0.00169134	29.9941
rs12215796	6	55715715	A	G	FALSE	FALSE	right.basal.forebrain	-0.04843	0.00729258	3.2e-11	ASD	0.0183015	0.014	0.1907	0.00248466	44.0979
rs1405	9	118954624	A	G	FALSE	FALSE	right.basal.forebrain	0.06254	0.00756227	1.44e-16	ASD	-0.0270013	0.0143	0.05986	0.00384783	68.3852
rs17696707	6	7884242	A	G	FALSE	FALSE	right.basal.forebrain	0.07568	0.0126661	2.34e-09	ASD	-0.00160128	0.0238	0.9451	0.00201224	35.6966
rs2153960	6	108988184	G	A	FALSE	FALSE	right.basal.forebrain	-0.05385	0.00794599	1.26e-11	ASD	-0.0135971	0.0153	0.3757	0.0025872	45.9225
rs2702533	4	15147119	C	T	FALSE	FALSE	right.basal.forebrain	-0.04378	0.00731007	2.16e-09	ASD	-0.00950469	0.0141	0.4972	0.00202167	35.8641
rs2728107	4	88968488	T	C	FALSE	FALSE	right.basal.forebrain	-0.07168	0.0124618	8.96e-09	ASD	0.0177024	0.0236	0.4536	0.00186512	33.0818
rs5855503	3	193546585	TG	T	FALSE	FALSE	right.basal.forebrain	0.04251	0.00740206	9.47e-09	ASD	0.00709511	0.0142	0.6141	0.0018593	32.9783
rs6062278	20	61144941	A	G	FALSE	FALSE	right.basal.forebrain	0.04636	0.00762375	1.22e-09	ASD	0.00430074	0.0145	0.7676	0.00208412	36.9744
rs62185728	2	223009787	T	G	FALSE	FALSE	right.basal.forebrain	-0.0789	0.0123804	1.9e-10	ASD	0.0165031	0.0227	0.4665	0.00228861	40.6105
rs8614	17	27588806	A	C	FALSE	FALSE	right.basal.forebrain	-0.05509	0.00946076	5.87e-09	ASD	-0.0138049	0.0184	0.4525	0.00191136	33.9035
rs12205794	6	56105973	T	C	FALSE	FALSE	Brain.stem	-0.05835	0.00974124	2.13e-09	ASD	-0.00559563	0.014	0.6895	0.00202234	35.8761
rs157572	5	131626112	C	G	TRUE	TRUE	Brain.stem	0.05852	0.0104407	2.11e-08	ASD	0.00960374	0.015	0.5227	0.00177117	31.4125
rs17126556	14	53942788	G	A	FALSE	FALSE	Brain.stem	-0.07079	0.0102743	5.75e-12	ASD	-0.00679685	0.0149	0.6485	0.00267396	47.4667
rs62435771	6	169470668	T	G	FALSE	FALSE	Brain.stem	-0.08128	0.0130152	4.32e-10	ASD	0.012699	0.0188	0.5007	0.0021978	38.9956
rs6658111	1	47980916	G	T	FALSE	FALSE	Brain.stem	0.06337	0.00985997	1.34e-10	ASD	0.023197	0.015	0.1217	0.00232747	41.3017
rs74057888	12	1638772	C	G	TRUE	TRUE	Brain.stem	-0.1002	0.018139	3.37e-08	ASD	-0.00729655	0.0266	0.7847	0.00172044	30.5111
rs7936928	11	130279168	T	C	FALSE	FALSE	Brain.stem	-0.08533	0.00969659	1.49e-18	ASD	-0.0103029	0.0142	0.4669	0.00435461	77.4313
rs9346486	6	169295582	A	G	FALSE	FALSE	Brain.stem	-0.05399	0.00981458	3.82e-08	ASD	-0.00950503	0.0142	0.5034	0.00170617	30.2576
rs4671686	2	65942859	A	C	FALSE	FALSE	CSF	0.04104	0.00655172	3.83e-10	ASD	0.0141001	0.0147	0.339	0.00221117	39.2333
rs7632502	3	89469453	A	T	TRUE	TRUE	CSF	-0.03826	0.00651567	4.38e-09	ASD	-0.00310481	0.0141	0.8257	0.0019436	34.4765
rs10985979	9	126114379	C	G	TRUE	TRUE	X3rd.ventricle	-0.0655	0.0117174	2.3e-08	ASD	-0.0408012	0.0209	0.05034	0.00176172	31.2446
rs11672313	19	33563190	T	C	FALSE	FALSE	X3rd.ventricle	-0.06943	0.00900753	1.34e-14	ASD	-0.0191013	0.0162	0.2387	0.00334432	59.4065
rs12146713	12	106476805	C	T	FALSE	FALSE	X3rd.ventricle	0.07918	0.0133637	3.17e-09	ASD	0.0293979	0.0266	0.2689	0.00197877	35.1017
rs13089287	3	190654424	C	T	FALSE	FALSE	X3rd.ventricle	-0.0462	0.00803339	8.99e-09	ASD	0.00399798	0.0142	0.778	0.00186447	33.0703
rs1544861	11	10679441	T	C	FALSE	FALSE	X3rd.ventricle	-0.05023	0.00834108	1.76e-09	ASD	0.0117013	0.0146	0.4206	0.00204396	36.2604
rs17170333	7	33701991	A	G	FALSE	FALSE	X3rd.ventricle	-0.1048	0.0172057	1.14e-09	ASD	0.0192044	0.0329	0.559	0.00209097	37.0961
rs368699386	7	2803883	C	T	FALSE	FALSE	X3rd.ventricle	0.06839	0.00930476	2.07e-13	ASD	-0.0270995	0.0164	0.09731	0.0030418	54.0164
rs3770774	2	37192495	C	T	FALSE	FALSE	X3rd.ventricle	-0.04773	0.0079128	1.65e-09	ASD	-0.0217028	0.0139	0.1177	0.00205074	36.3809
rs4843550	16	87236383	G	C	TRUE	TRUE	X3rd.ventricle	-0.06235	0.00791143	3.42e-15	ASD	0.00480151	0.014	0.7287	0.0034956	62.1031
rs1591805	6	126717064	G	A	FALSE	FALSE	X4th.ventricle	0.05329	0.009387	1.39e-08	ASD	-0.0134985	0.0139	0.3321	0.00181689	32.2247
rs4128399	7	151498679	C	T	FALSE	FALSE	X4th.ventricle	0.08234	0.013012	2.54e-10	ASD	-0.0421012	0.0231	0.06861	0.00225648	40.0391
rs4775006	15	58215727	A	C	FALSE	FALSE	X4th.ventricle	0.0921	0.0094968	3.46e-22	ASD	0.0248975	0.0143	0.08115	0.00528376	94.0406
rs4843227	16	87225139	C	T	FALSE	FALSE	X4th.ventricle	-0.07994	0.00966626	1.43e-16	ASD	0.0133994	0.0141	0.3422	0.00384783	68.3852
rs6658111	1	47980916	G	T	FALSE	FALSE	X4th.ventricle	0.08797	0.00978423	2.69e-19	ASD	0.023197	0.015	0.1217	0.00454483	80.8289
rs6951635	7	15610696	C	T	FALSE	FALSE	X4th.ventricle	-0.0728	0.0115979	3.53e-10	ASD	0.0204987	0.0169	0.2246	0.00222033	39.3963
rs7361098	20	62312755	G	A	FALSE	FALSE	X4th.ventricle	0.06062	0.0109779	3.4e-08	ASD	-0.0212036	0.0166	0.2022	0.00171919	30.489
rs77612799	6	35554266	T	C	FALSE	FALSE	X4th.ventricle	0.1513	0.0275642	4.1e-08	ASD	-0.0467038	0.0363	0.1983	0.00169874	30.1257
rs798511	7	2783306	C	T	FALSE	FALSE	X4th.ventricle	0.05981	0.0102784	6.02e-09	ASD	-0.0299956	0.0156	0.05388	0.00190874	33.8569
rs11625512	14	91988576	C	T	FALSE	FALSE	left.lateral.ventricle	0.05335	0.00863968	6.74e-10	ASD	0.00910129	0.0139	0.5123	0.00214891	38.1263
rs12146713	12	106476805	C	T	FALSE	FALSE	left.lateral.ventricle	0.1043	0.0146263	1.04e-12	ASD	0.0293979	0.0266	0.2689	0.00286375	50.8454
rs34077344	11	111025039	A	T	TRUE	TRUE	left.lateral.ventricle	-0.1289	0.0203088	2.25e-10	ASD	-0.00290421	0.0307	0.9258	0.00227002	40.2799
rs34134374	22	38138284	T	A	TRUE	TRUE	left.lateral.ventricle	0.05465	0.00948455	8.42e-09	ASD	0.0462953	0.0149	0.001938	0.0018716	33.1969
rs368699386	7	2803883	C	T	FALSE	FALSE	left.lateral.ventricle	0.08136	0.0101408	1.1e-15	ASD	-0.0270995	0.0164	0.09731	0.00362224	64.3613
rs4843552	16	87233516	G	A	FALSE	FALSE	left.lateral.ventricle	-0.08252	0.00866534	1.88e-21	ASD	0.00680309	0.014	0.627	0.00509575	90.6773
rs61500084	3	190636749	A	T	TRUE	TRUE	left.lateral.ventricle	-0.06232	0.00878118	1.32e-12	ASD	0.0044003	0.0142	0.7571	0.00283658	50.3617
rs7951153	11	10684196	T	C	FALSE	FALSE	left.lateral.ventricle	-0.06035	0.00870349	4.24e-12	ASD	0.00750179	0.0142	0.5972	0.00270813	48.0749
rs1011408	12	16921728	T	G	FALSE	FALSE	left.inferior.lateral.ventricle	0.05582	0.00917187	1.18e-09	ASD	-0.00959589	0.0141	0.4956	0.00208755	37.0352
rs13066753	3	190647187	T	C	FALSE	FALSE	left.inferior.lateral.ventricle	-0.06188	0.00910536	1.11e-11	ASD	0.00370314	0.0142	0.7956	0.00260169	46.1804
rs2973732	5	177809106	G	A	FALSE	FALSE	left.inferior.lateral.ventricle	0.07771	0.0141832	4.34e-08	ASD	-0.0082955	0.022	0.7056	0.00169257	30.0161
rs6672856	1	153986119	T	C	FALSE	FALSE	left.inferior.lateral.ventricle	-0.05596	0.00974743	9.55e-09	ASD	0.0207042	0.0148	0.1622	0.00185801	32.9554
rs899505	12	28271528	A	C	FALSE	FALSE	left.inferior.lateral.ventricle	-0.0543	0.00959364	1.53e-08	ASD	0.0318959	0.0149	0.03202	0.00180604	32.032
rs111891989	12	120801099	G	C	TRUE	TRUE	left.cerebellum.exterior	-0.09078	0.0152777	2.86e-09	ASD	0.0203048	0.0324	0.5322	0.00199012	35.3034
rs12072311	1	51572465	C	G	TRUE	TRUE	left.cerebellum.exterior	0.1186	0.0161273	2e-13	ASD	0.0153023	0.0304	0.6154	0.00304511	54.0752
rs12344396	9	118921327	G	C	TRUE	TRUE	left.cerebellum.exterior	0.05242	0.00739977	1.46e-12	ASD	-0.0305971	0.0143	0.03292	0.00282623	50.1774
rs1318947	4	4761862	G	A	FALSE	FALSE	left.cerebellum.exterior	-0.05435	0.00772456	2.05e-12	ASD	-0.0199007	0.0149	0.1815	0.00278817	49.4997
rs13268108	8	142039586	C	T	FALSE	FALSE	left.cerebellum.exterior	-0.04429	0.00745497	2.89e-09	ASD	0.0222967	0.0144	0.1199	0.00198945	35.2915
rs2234675	2	223085955	T	G	FALSE	FALSE	left.cerebellum.exterior	-0.12	0.0178704	1.94e-11	ASD	0.0115036	0.0344	0.7381	0.00254019	45.0861
rs36071136	7	156166303	G	C	TRUE	TRUE	left.cerebellum.exterior	0.04779	0.00730622	6.28e-11	ASD	-0.0146029	0.014	0.2972	0.00241057	42.7799
rs4752582	10	123443605	G	A	FALSE	FALSE	left.cerebellum.exterior	0.09155	0.0135509	1.46e-11	ASD	0.00020002	0.0262	0.9928	0.00257123	45.6384
rs6591508	11	58943265	A	C	FALSE	FALSE	left.cerebellum.exterior	-0.04612	0.00779713	3.37e-09	ASD	-0.00389759	0.0149	0.7911	0.00197211	34.9833
rs72754248	9	119061396	A	G	FALSE	FALSE	left.cerebellum.exterior	0.1894	0.0138147	1.46e-42	ASD	-0.00660174	0.0326	0.8386	0.0105043	187.943
rs7971939	12	102407432	T	A	TRUE	TRUE	left.cerebellum.exterior	0.04937	0.00865533	1.19e-08	ASD	-0.00649884	0.0166	0.698	0.00183418	32.5319
rs10759832	9	118930313	C	T	FALSE	FALSE	left.cerebellum.white.matter	0.06683	0.00798447	6.18e-17	ASD	-0.0282959	0.0143	0.04835	0.00394108	70.049
rs11111094	12	102328806	A	C	FALSE	FALSE	left.cerebellum.white.matter	-0.09065	0.0077945	3.85e-31	ASD	0.0262037	0.0139	0.05857	0.00758113	135.242
rs1962390	7	50806947	C	G	TRUE	TRUE	left.cerebellum.white.matter	-0.05201	0.00920042	1.6e-08	ASD	-0.0034961	0.0167	0.8336	0.00180158	31.9528
rs2975187	8	24739719	T	C	FALSE	FALSE	left.cerebellum.white.matter	0.05527	0.00911595	1.36e-09	ASD	-0.0248051	0.0158	0.1166	0.00207183	36.7558
rs35565319	9	119065043	T	C	FALSE	FALSE	left.cerebellum.white.matter	0.1119	0.014994	8.83e-14	ASD	-0.0111014	0.0325	0.7327	0.00313576	55.6901
rs4502027	12	92974742	G	A	FALSE	FALSE	left.cerebellum.white.matter	-0.05252	0.00941894	2.49e-08	ASD	0.00839514	0.0169	0.6209	0.00175292	31.0883
rs4764697	12	102853172	T	C	FALSE	FALSE	left.cerebellum.white.matter	0.05743	0.00864259	3.12e-11	ASD	0.0182033	0.0152	0.2309	0.00248764	44.151
rs4946935	6	109000742	A	G	FALSE	FALSE	left.cerebellum.white.matter	-0.04818	0.00861434	2.26e-08	ASD	-0.0160989	0.0154	0.2983	0.00176361	31.2781
rs9296804	6	55717728	A	G	FALSE	FALSE	left.cerebellum.white.matter	-0.05156	0.00801866	1.31e-10	ASD	0.0205964	0.0144	0.152	0.00232964	41.3402
rs12500531	4	23725345	A	G	FALSE	FALSE	left.thalamus.proper	0.04762	0.00842832	1.63e-08	ASD	-0.0182047	0.0187	0.3303	0.00179968	31.9189
rs76928645	7	54941328	T	C	FALSE	FALSE	left.thalamus.proper	0.07147	0.0107587	3.17e-11	ASD	0.0148985	0.0238	0.5319	0.00248615	44.1245
rs1187162	11	92011126	T	C	FALSE	FALSE	left.caudate	-0.05765	0.00880825	6.11e-11	ASD	0.0243023	0.0141	0.08368	0.00241351	42.8322
rs2817145	1	3133422	A	T	TRUE	TRUE	left.caudate	0.0927	0.0112609	1.96e-16	ASD	0.0103958	0.0183	0.5688	0.00381269	67.7582
rs4748994	10	25300609	C	T	FALSE	FALSE	left.caudate	-0.05785	0.00904896	1.67e-10	ASD	-0.025502	0.0144	0.07638	0.00230297	40.8658
rs6060983	20	30420924	C	T	FALSE	FALSE	left.caudate	-0.05248	0.00944564	2.8e-08	ASD	0.0010005	0.0153	0.9496	0.00174039	30.8657
rs62037364	16	28868695	A	G	FALSE	FALSE	left.caudate	-0.05182	0.00892986	6.63e-09	ASD	0.00309521	0.0141	0.8271	0.00189828	33.671
rs7193665	16	73513339	G	C	TRUE	TRUE	left.caudate	-0.06884	0.0115387	2.48e-09	ASD	-0.0192044	0.0185	0.2993	0.0020062	35.5891
rs2257791	10	118643670	G	A	FALSE	FALSE	left.putamen	0.06367	0.00990818	1.35e-10	ASD	0.0198048	0.0163	0.2239	0.00232675	41.2888
rs2819861	6	45424940	A	G	FALSE	FALSE	left.putamen	0.05862	0.0088403	3.43e-11	ASD	0.00919757	0.0145	0.5261	0.0024772	43.9652
rs35692233	11	83325060	AT	A	FALSE	FALSE	left.putamen	0.05546	0.00869279	1.82e-10	ASD	0.0122953	0.0144	0.3942	0.00229363	40.6998
rs6121038	20	30254773	G	T	FALSE	FALSE	left.putamen	-0.06815	0.00921693	1.48e-13	ASD	0.00830439	0.0153	0.5858	0.00307822	54.6651
rs62368272	5	50754547	T	G	FALSE	FALSE	left.putamen	0.07342	0.0131932	2.65e-08	ASD	0.00740253	0.0207	0.721	0.00174603	30.9657
rs6508230	18	50884924	T	C	FALSE	FALSE	left.putamen	0.07697	0.00884509	3.55e-18	ASD	0.0242047	0.0141	0.08548	0.00425857	75.7163
rs688968	11	117406739	G	C	TRUE	TRUE	left.putamen	-0.0917	0.0111584	2.2e-16	ASD	-0.00109939	0.0187	0.9511	0.00379978	67.5279
rs8017172	14	56199048	A	G	FALSE	FALSE	left.putamen	-0.1072	0.0084343	7.04e-37	ASD	0.0251998	0.014	0.07253	0.0090412	161.526
rs9379829	6	26172219	T	C	FALSE	FALSE	left.putamen	0.06269	0.0101097	5.73e-10	ASD	0.0231011	0.0164	0.1597	0.00216701	38.4481
rs12707607	7	83697483	A	G	FALSE	FALSE	left.pallidum	-0.04863	0.00862387	1.74e-08	ASD	0.00669752	0.0151	0.6558	0.00179269	31.7947
rs34254072	9	22381409	T	G	FALSE	FALSE	left.pallidum	0.07279	0.0123143	3.47e-09	ASD	0.0346043	0.022	0.116	0.00196945	34.936
rs7080838	10	126419841	C	T	FALSE	FALSE	left.pallidum	-0.05091	0.00800849	2.11e-10	ASD	0.0313049	0.014	0.02552	0.00227716	40.4069
rs11762512	7	77306025	A	G	FALSE	FALSE	left.hippocampus	-0.04917	0.00898246	4.47e-08	ASD	0.0118989	0.0149	0.4256	0.00168949	29.9613
rs12727543	1	181016774	T	C	FALSE	FALSE	left.hippocampus	0.05127	0.00917666	2.35e-08	ASD	-0.0122953	0.0154	0.4255	0.00175983	31.211
rs191865	17	19857942	C	T	FALSE	FALSE	left.hippocampus	-0.05568	0.00851376	6.29e-11	ASD	-0.00529595	0.0141	0.7059	0.00240983	42.7668
rs196814	8	24716594	G	A	FALSE	FALSE	left.hippocampus	0.07762	0.0112216	4.77e-12	ASD	-0.040998	0.0179	0.02181	0.0026949	47.8395
rs2819861	6	45424940	A	G	FALSE	FALSE	left.hippocampus	0.04956	0.00883422	2.05e-08	ASD	0.00919757	0.0145	0.5261	0.00177433	31.4685
rs2923447	8	42439848	G	T	FALSE	FALSE	left.hippocampus	-0.04665	0.00850191	4.14e-08	ASD	0.0114958	0.0139	0.4078	0.00169751	30.1038
rs3120124	1	43764165	C	G	TRUE	TRUE	left.hippocampus	-0.05649	0.00858511	4.83e-11	ASD	-0.0162005	0.0143	0.2579	0.00243933	43.2915
rs3740699	11	47504075	T	G	FALSE	FALSE	left.hippocampus	0.05112	0.00843704	1.39e-09	ASD	0.00560427	0.014	0.6915	0.0020691	36.7073
rs6121038	20	30254773	G	T	FALSE	FALSE	left.hippocampus	-0.07258	0.00920365	3.29e-15	ASD	0.00830439	0.0153	0.5858	0.00350002	62.182
rs6138937	20	2882931	C	T	FALSE	FALSE	left.hippocampus	-0.05876	0.00976566	1.81e-09	ASD	0.0256974	0.0158	0.1046	0.00204057	36.2002
rs8014725	14	56186953	G	A	FALSE	FALSE	left.hippocampus	-0.05813	0.00838333	4.24e-12	ASD	0.0157026	0.0139	0.2566	0.00270813	48.0749
rs9393688	6	26207174	T	A	TRUE	TRUE	left.hippocampus	0.0546	0.00960084	1.31e-08	ASD	0.0396976	0.0155	0.01032	0.00182328	32.3383
rs11155675	6	150064019	C	T	FALSE	FALSE	left.amygdala	0.0496	0.00836707	3.12e-09	ASD	-0.0243023	0.0145	0.09335	0.00198077	35.1372
rs12359711	10	126554668	G	A	FALSE	FALSE	left.amygdala	0.06342	0.00946567	2.14e-11	ASD	0.0296966	0.0166	0.07401	0.00252889	44.8849
rs146607495	12	117319202	T	C	FALSE	FALSE	left.amygdala	0.1441	0.0136847	7.2e-26	ASD	0.0018982	0.0238	0.9359	0.00622336	110.868
rs151014938	3	57619468	C	T	FALSE	FALSE	left.amygdala	-0.0877	0.0157112	2.41e-08	ASD	-0.0182033	0.0296	0.5401	0.00175669	31.1552
rs17178006	12	65718299	G	T	FALSE	FALSE	left.amygdala	-0.1497	0.0121215	6.46e-35	ASD	0.0538967	0.0241	0.02545	0.0085406	152.505
rs2052400	2	162843668	A	G	FALSE	FALSE	left.amygdala	0.05468	0.00806133	1.21e-11	ASD	-0.0318003	0.0143	0.02651	0.00259177	46.0039
rs6699195	1	54841838	T	C	FALSE	FALSE	left.amygdala	0.04305	0.00786589	4.49e-08	ASD	-0.0198966	0.0138	0.1505	0.00168887	29.9503
rs7030607	9	119245183	A	G	FALSE	FALSE	left.amygdala	0.07452	0.00819351	1.04e-19	ASD	0.00259663	0.0146	0.8576	0.00465008	82.7097
rs11062908	12	4005222	G	T	FALSE	FALSE	left.accumbens.area	-0.06853	0.008338	2.19e-16	ASD	0.00359646	0.0144	0.803	0.0038007	67.5443
rs13095889	3	62386075	A	G	FALSE	FALSE	left.accumbens.area	0.0552	0.00934168	3.5e-09	ASD	-0.0203048	0.0178	0.2555	0.00196812	34.9123
rs17178006	12	65718299	G	T	FALSE	FALSE	left.accumbens.area	-0.07164	0.0124983	1.01e-08	ASD	0.0538967	0.0241	0.02545	0.0018522	32.8521
rs3176459	1	51437247	G	A	FALSE	FALSE	left.accumbens.area	-0.05528	0.00866322	1.81e-10	ASD	0.0136021	0.0146	0.3512	0.00229435	40.7126
rs11242218	5	133848688	G	T	FALSE	FALSE	left.ventral.DC	-0.05032	0.00892515	1.75e-08	ASD	-0.0218006	0.0141	0.1214	0.00179205	31.7835
rs13107325	4	103188709	T	C	FALSE	FALSE	left.ventral.DC	0.1501	0.0171367	2.13e-18	ASD	0.0491044	0.0306	0.1087	0.00431431	76.7114
rs200690866	3	190670370	C	T	FALSE	FALSE	left.ventral.DC	0.05742	0.00919603	4.36e-10	ASD	0.00180162	0.0143	0.8983	0.0021971	38.9831
rs6575198	14	91955497	T	C	FALSE	FALSE	left.ventral.DC	0.07047	0.0116827	1.65e-09	ASD	-0.000100005	0.0181	0.9955	0.00205074	36.3809
rs151057105	7	54944920	T	C	FALSE	FALSE	left.vessel	0.09025	0.0110968	4.45e-16	ASD	0.012699	0.0254	0.6163	0.00372187	66.1382
rs2153960	6	108988184	G	A	FALSE	FALSE	left.vessel	-0.04694	0.00693866	1.38e-11	ASD	-0.0135971	0.0153	0.3757	0.00257807	45.7601
rs35532423	5	64835501	GCT	G	FALSE	FALSE	left.vessel	0.04093	0.00728033	1.92e-08	ASD	0.00659818	0.0158	0.673	0.00178191	31.6033
rs5771206	22	50616806	A	G	FALSE	FALSE	left.vessel	0.03919	0.00671522	5.43e-09	ASD	-0.0010005	0.0148	0.9479	0.00191989	34.055
rs6062264	20	61154871	T	C	FALSE	FALSE	left.vessel	-0.05577	0.00718963	9.18e-15	ASD	-0.0183982	0.0161	0.252	0.00338683	60.1643
rs9654194	4	78728697	G	T	FALSE	FALSE	left.vessel	0.04113	0.00632867	8.29e-11	ASD	-0.0173978	0.0138	0.21	0.00237979	42.2322
rs10498652	6	875493	G	A	FALSE	FALSE	right.lateral.ventricle	0.05956	0.0103027	7.55e-09	ASD	-0.0020978	0.0139	0.8821	0.00188394	33.4162
rs6452497	5	82208956	G	A	FALSE	FALSE	right.lateral.ventricle	0.05829	0.0104164	2.22e-08	ASD	0.00450011	0.0149	0.7625	0.0017655	31.3117
rs9112	5	121518309	A	G	FALSE	FALSE	right.lateral.ventricle	-0.06281	0.0103204	1.18e-09	ASD	0.0154993	0.0142	0.2743	0.00208755	37.0352
rs12146713	12	106476805	C	T	FALSE	FALSE	right.inferior.lateral.ventricle	0.1111	0.0144718	1.71e-14	ASD	0.0293979	0.0266	0.2689	0.00331756	58.9297
rs12149643	16	87231499	C	T	FALSE	FALSE	right.inferior.lateral.ventricle	-0.08686	0.0086	6.66e-24	ASD	0.00719583	0.014	0.6095	0.00572832	101.998
rs12360799	11	10655021	G	C	TRUE	TRUE	right.inferior.lateral.ventricle	-0.05327	0.00898162	3.06e-09	ASD	-0.0133998	0.0146	0.3574	0.00198277	35.1728
rs2498020	1	208266862	C	T	FALSE	FALSE	right.inferior.lateral.ventricle	0.05289	0.00931818	1.4e-08	ASD	-0.0259991	0.015	0.08359	0.00181625	32.2133
rs61500084	3	190636749	A	T	TRUE	TRUE	right.inferior.lateral.ventricle	-0.07066	0.00869661	4.75e-16	ASD	0.0044003	0.0142	0.7571	0.00371458	66.0082
rs798536	7	2766383	A	G	FALSE	FALSE	right.inferior.lateral.ventricle	0.06686	0.00927838	5.98e-13	ASD	-0.0283995	0.0155	0.06627	0.00292413	51.9206
rs884894	2	19184881	T	C	FALSE	FALSE	right.inferior.lateral.ventricle	0.06595	0.0119151	3.16e-08	ASD	0.00079968	0.0189	0.9653	0.00172728	30.6328
rs76974091	7	70111954	T	A	TRUE	TRUE	right.cerebellum.exterior	0.2399	0.0431165	2.67e-08	ASD	0.0374008	0.0709	0.5978	0.0017454	30.9546
rs79487293	12	65905126	T	C	FALSE	FALSE	right.cerebellum.exterior	-0.0572	0.0100775	1.4e-08	ASD	0.0251023	0.0158	0.1113	0.00181625	32.2133
rs8014181	14	100223304	G	A	FALSE	FALSE	right.cerebellum.exterior	-0.05432	0.00959548	1.53e-08	ASD	0.0263953	0.0143	0.06444	0.00180668	32.0433
rs11097631	4	77919796	C	T	FALSE	FALSE	right.cerebellum.white.matter	0.04028	0.00734768	4.26e-08	ASD	-0.00410158	0.014	0.7722	0.00169442	30.0489
rs111891989	12	120801099	G	C	TRUE	TRUE	right.cerebellum.white.matter	-0.0841	0.0151286	2.75e-08	ASD	0.0203048	0.0324	0.5322	0.00174227	30.899
rs11727676	4	145659064	C	T	FALSE	FALSE	right.cerebellum.white.matter	-0.06677	0.0120938	3.42e-08	ASD	0.0458974	0.0265	0.08261	0.00171857	30.478
rs12072311	1	51572465	C	G	TRUE	TRUE	right.cerebellum.white.matter	0.1212	0.0159621	3.27e-14	ASD	0.0153023	0.0304	0.6154	0.0032456	57.6471
rs12199648	6	34777576	G	A	FALSE	FALSE	right.cerebellum.white.matter	0.04857	0.00887772	4.55e-08	ASD	-0.00669752	0.0171	0.6962	0.00168764	29.9285
rs12344396	9	118921327	G	C	TRUE	TRUE	right.cerebellum.white.matter	0.04771	0.00732647	7.62e-11	ASD	-0.0305971	0.0143	0.03292	0.00238929	42.4014
rs1318947	4	4761862	G	A	FALSE	FALSE	right.cerebellum.white.matter	-0.05417	0.00764681	1.45e-12	ASD	-0.0199007	0.0149	0.1815	0.00282623	50.1774
rs13268108	8	142039586	C	T	FALSE	FALSE	right.cerebellum.white.matter	-0.04719	0.00737689	1.62e-10	ASD	0.0222967	0.0144	0.1199	0.00230584	40.917
rs2234675	2	223085955	T	G	FALSE	FALSE	right.cerebellum.white.matter	-0.1082	0.0177	1e-09	ASD	0.0115036	0.0344	0.7381	0.00210607	37.3645
rs36071136	7	156166303	G	C	TRUE	TRUE	right.cerebellum.white.matter	0.04492	0.00723117	5.35e-10	ASD	-0.0146029	0.014	0.2972	0.00217469	38.5846
rs4752582	10	123443605	G	A	FALSE	FALSE	right.cerebellum.white.matter	0.08506	0.0134164	2.34e-10	ASD	0.00020002	0.0262	0.9928	0.00226503	40.1911
rs55993230	10	114804348	C	G	TRUE	TRUE	right.cerebellum.white.matter	0.06817	0.0124831	4.78e-08	ASD	-0.00060018	0.0243	0.9811	0.00168149	29.8192
rs62495675	8	11695735	C	T	FALSE	FALSE	right.cerebellum.white.matter	-0.09538	0.0174465	4.65e-08	ASD	-0.0430978	0.036	0.2322	0.00168518	29.8847
rs72754248	9	119061396	A	G	FALSE	FALSE	right.cerebellum.white.matter	0.1836	0.0136811	7.37e-41	ASD	-0.00660174	0.0326	0.8386	0.0100691	180.076
rs7971939	12	102407432	T	A	TRUE	TRUE	right.cerebellum.white.matter	0.05786	0.00856424	1.46e-11	ASD	-0.00649884	0.0166	0.698	0.00257123	45.6384
rs11111094	12	102328806	A	C	FALSE	FALSE	right.thalamus.proper	-0.08447	0.00769308	6.08e-28	ASD	0.0262037	0.0139	0.05857	0.00676297	120.547
rs12146804	12	52687416	G	A	FALSE	FALSE	right.thalamus.proper	-0.048	0.00849858	1.65e-08	ASD	0.0122042	0.0158	0.4396	0.0017984	31.8963
rs12344396	9	118921327	G	C	TRUE	TRUE	right.thalamus.proper	0.06342	0.00789887	1.04e-15	ASD	-0.0305971	0.0143	0.03292	0.00362764	64.4576
rs1365658	18	35294554	G	T	FALSE	FALSE	right.thalamus.proper	0.04257	0.00779528	4.79e-08	ASD	0.0010005	0.0138	0.9396	0.00168148	29.8191
rs449394	1	76011382	C	A	FALSE	FALSE	right.thalamus.proper	-0.05427	0.0097872	2.99e-08	ASD	0.0103029	0.0169	0.5411	0.00173352	30.7435
rs4502027	12	92974742	G	A	FALSE	FALSE	right.thalamus.proper	-0.05174	0.00929072	2.6e-08	ASD	0.00839514	0.0169	0.6209	0.00174853	31.0103
rs4590691	1	7094425	G	A	FALSE	FALSE	right.thalamus.proper	-0.04518	0.0078656	9.38e-09	ASD	-0.0154008	0.0142	0.2753	0.00185994	32.9898
rs4764697	12	102853172	T	C	FALSE	FALSE	right.thalamus.proper	0.05639	0.00852843	3.91e-11	ASD	0.0182033	0.0152	0.2309	0.00246306	43.7136
rs4946935	6	109000742	A	G	FALSE	FALSE	right.thalamus.proper	-0.04667	0.00849472	3.98e-08	ASD	-0.0160989	0.0154	0.2983	0.00170183	30.1806
rs6889177	5	61081952	G	A	FALSE	FALSE	right.thalamus.proper	-0.0467	0.00785402	2.8e-09	ASD	-0.00449986	0.0141	0.7523	0.0019928	35.3509
rs72754248	9	119061396	A	G	FALSE	FALSE	right.thalamus.proper	0.1168	0.014796	3.08e-15	ASD	-0.00660174	0.0326	0.8386	0.0035071	62.3082
rs9296804	6	55717728	A	G	FALSE	FALSE	right.thalamus.proper	-0.04528	0.0079147	1.08e-08	ASD	0.0205964	0.0144	0.152	0.00184511	32.7261
rs12146713	12	106476805	C	T	FALSE	FALSE	right.caudate	-0.06014	0.0107952	2.57e-08	ASD	0.0293979	0.0266	0.2689	0.00174979	31.0325
rs35770472	3	177299739	ATTT	A	FALSE	FALSE	right.caudate	-0.03714	0.00657345	1.63e-08	ASD	0.034695	0.0141	0.01386	0.00179968	31.9189
rs76341705	14	59628679	A	G	FALSE	FALSE	right.caudate	-0.05637	0.00965736	5.4e-09	ASD	-0.0170953	0.0216	0.4293	0.00192054	34.0667
rs12948299	17	45403057	T	C	FALSE	FALSE	right.putamen	0.03691	0.00673417	4.29e-08	ASD	-0.0346018	0.0146	0.01795	0.0016938	30.038
rs62537473	8	109513025	A	C	FALSE	FALSE	right.putamen	-0.03514	0.00632128	2.74e-08	ASD	-0.0293979	0.0139	0.03488	0.00174227	30.899
rs76179989	2	169103999	G	T	FALSE	FALSE	right.putamen	0.05526	0.00993706	2.72e-08	ASD	0.0382004	0.0211	0.07123	0.00174352	30.9212
rs76928645	7	54941328	T	C	FALSE	FALSE	right.putamen	0.06455	0.0105267	8.86e-10	ASD	0.0148985	0.0238	0.5319	0.00211915	37.5972
rs10184783	2	48759845	C	T	FALSE	FALSE	right.pallidum	0.05276	0.00898043	4.3e-09	ASD	-0.00400198	0.0144	0.7822	0.00194558	34.5117
rs1187162	11	92011126	T	C	FALSE	FALSE	right.pallidum	-0.05553	0.0088607	3.76e-10	ASD	0.0243023	0.0141	0.08368	0.00221328	39.2709
rs12921170	16	87227397	G	A	FALSE	FALSE	right.pallidum	-0.05012	0.00883639	1.43e-08	ASD	0.00709511	0.014	0.612	0.00181369	32.168
rs274312	10	25244392	T	C	FALSE	FALSE	right.pallidum	-0.05279	0.00905955	5.73e-09	ASD	-0.0160989	0.0142	0.2584	0.00191398	33.9501
rs2817145	1	3133422	A	T	TRUE	TRUE	right.pallidum	0.08263	0.0113269	3.11e-13	ASD	0.0103958	0.0183	0.5688	0.00299659	53.211
rs10514300	5	87705282	C	T	FALSE	FALSE	right.hippocampus	0.05333	0.00961421	2.95e-08	ASD	-0.041497	0.0161	0.01014	0.00173477	30.7657
rs1228632	11	83325114	C	G	TRUE	TRUE	right.hippocampus	0.05699	0.00868618	5.5e-11	ASD	0.0121953	0.0144	0.3971	0.0024253	43.0419
rs2237474	7	50743240	T	G	FALSE	FALSE	right.hippocampus	0.04911	0.00875557	2.06e-08	ASD	0.00630011	0.0145	0.6629	0.0017737	31.4573
rs2257791	10	118643670	G	A	FALSE	FALSE	right.hippocampus	0.06429	0.00994278	1.03e-10	ASD	0.0198048	0.0163	0.2239	0.00235574	41.8044
rs2819861	6	45424940	A	G	FALSE	FALSE	right.hippocampus	0.05045	0.00887735	1.34e-08	ASD	0.00919757	0.0145	0.5261	0.00182072	32.2928
rs6121038	20	30254773	G	T	FALSE	FALSE	right.hippocampus	-0.07057	0.00923933	2.32e-14	ASD	0.00830439	0.0153	0.5858	0.00328405	58.3325
rs6508230	18	50884924	T	C	FALSE	FALSE	right.hippocampus	0.0763	0.00887106	8.59e-18	ASD	0.0242047	0.0141	0.08548	0.0041607	73.9688
rs688968	11	117406739	G	C	TRUE	TRUE	right.hippocampus	-0.08068	0.0111947	5.95e-13	ASD	-0.00109939	0.0187	0.9511	0.00292494	51.935
rs72834694	6	26145158	C	T	FALSE	FALSE	right.hippocampus	0.06422	0.0105106	1.02e-09	ASD	0.0268985	0.0168	0.109	0.00210401	37.3279
rs8014725	14	56186953	G	A	FALSE	FALSE	right.hippocampus	-0.1111	0.00840393	1.01e-39	ASD	0.0157026	0.0139	0.2566	0.0097741	174.749
rs191865	17	19857942	C	T	FALSE	FALSE	right.amygdala	-0.04918	0.00846035	6.25e-09	ASD	-0.00529595	0.0141	0.7059	0.00190481	33.7872
rs196814	8	24716594	G	A	FALSE	FALSE	right.amygdala	0.06713	0.0111549	1.8e-09	ASD	-0.040998	0.0179	0.02181	0.00204125	36.2122
rs2106786	17	43919096	G	A	FALSE	FALSE	right.amygdala	-0.05645	0.0101347	2.58e-08	ASD	0.0766003	0.0172	8.85e-06	0.00174916	31.0214
rs2257791	10	118643670	G	A	FALSE	FALSE	right.amygdala	0.05362	0.00982231	4.84e-08	ASD	0.0198048	0.0163	0.2239	0.00168026	29.7973
rs2923447	8	42439848	G	T	FALSE	FALSE	right.amygdala	-0.04766	0.00845035	1.72e-08	ASD	0.0114958	0.0139	0.4078	0.00179332	31.806
rs3120047	1	43764084	G	C	TRUE	TRUE	right.amygdala	-0.04907	0.00855176	9.72e-09	ASD	-0.0127978	0.0144	0.3728	0.00185607	32.9209
rs35405209	6	45428508	TA	T	FALSE	FALSE	right.amygdala	0.05281	0.00887861	2.77e-09	ASD	0.0130042	0.0145	0.3734	0.00199413	35.3747
rs35771878	4	38634757	G	A	FALSE	FALSE	right.amygdala	-0.05105	0.0086938	4.38e-09	ASD	0.0103029	0.0146	0.4823	0.0019436	34.4765
rs58329075	7	77269943	A	G	FALSE	FALSE	right.amygdala	-0.04943	0.00830756	2.73e-09	ASD	0.0134985	0.0139	0.3314	0.00199547	35.3985
rs6121038	20	30254773	G	T	FALSE	FALSE	right.amygdala	-0.07514	0.00914668	2.25e-16	ASD	0.00830439	0.0153	0.5858	0.00379702	67.4786
rs6684455	1	181016529	A	G	FALSE	FALSE	right.amygdala	-0.06016	0.009203	6.45e-11	ASD	-0.00389759	0.0155	0.8033	0.00240763	42.7275
rs7107356	11	47676170	A	G	FALSE	FALSE	right.amygdala	-0.05206	0.00828849	3.44e-10	ASD	-0.011597	0.0138	0.4024	0.00222316	39.4465
rs8014725	14	56186953	G	A	FALSE	FALSE	right.amygdala	-0.05152	0.00833118	6.37e-10	ASD	0.0157026	0.0139	0.2566	0.00215517	38.2375
rs146607495	12	117319202	T	C	FALSE	FALSE	right.accumbens.area	0.1477	0.0136633	3.77e-27	ASD	0.0018982	0.0238	0.9359	0.00655653	116.843
rs17178006	12	65718299	G	T	FALSE	FALSE	right.accumbens.area	-0.1497	0.0121116	6.04e-35	ASD	0.0538967	0.0241	0.02545	0.00855432	152.752
rs2052400	2	162843668	A	G	FALSE	FALSE	right.accumbens.area	0.04992	0.00805551	5.89e-10	ASD	-0.0318003	0.0143	0.02651	0.00216422	38.3985
rs2629542	10	126552395	G	A	FALSE	FALSE	right.accumbens.area	0.06017	0.00863519	3.32e-12	ASD	0.0320997	0.015	0.03225	0.00273468	48.5475
rs57246240	5	66112715	A	G	FALSE	FALSE	right.accumbens.area	0.04739	0.00824174	9.05e-09	ASD	-0.0231049	0.0143	0.1069	0.00186382	33.0588
rs7030607	9	119245183	A	G	FALSE	FALSE	right.accumbens.area	0.06411	0.00819088	5.28e-15	ASD	0.00259663	0.0146	0.8576	0.00344802	61.255
rs11062908	12	4005222	G	T	FALSE	FALSE	right.ventral.DC	-0.07003	0.00828463	3.04e-17	ASD	0.00359646	0.0144	0.803	0.00401932	71.4451
rs147647466	1	51350967	TTCTCTCTC	T	FALSE	FALSE	right.ventral.DC	-0.0554	0.00873817	2.35e-10	ASD	0.0145047	0.0148	0.3248	0.00226503	40.1911
rs17178006	12	65718299	G	T	FALSE	FALSE	right.ventral.DC	-0.07535	0.0124156	1.31e-09	ASD	0.0538967	0.0241	0.02545	0.00207592	36.8286
rs7315280	12	117320938	G	A	FALSE	FALSE	right.ventral.DC	0.06906	0.0126114	4.41e-08	ASD	0.0282966	0.0219	0.196	0.00169072	29.9832
rs12028814	1	3122321	G	A	FALSE	FALSE	right.vessel	0.0656	0.0118092	2.81e-08	ASD	-0.0034042	0.0182	0.8516	0.00173977	30.8545
rs13089287	3	190654424	C	T	FALSE	FALSE	right.vessel	0.06456	0.009138	1.66e-12	ASD	0.00399798	0.0142	0.778	0.00281113	49.9086
rs13107325	4	103188709	T	C	FALSE	FALSE	right.vessel	0.1383	0.0173504	1.67e-15	ASD	0.0491044	0.0306	0.1087	0.0035756	63.5297
rs716872	14	92046702	G	A	FALSE	FALSE	right.vessel	0.06091	0.00944488	1.16e-10	ASD	0.00230265	0.0146	0.8774	0.00234339	41.5849
rs8009299	14	105007596	T	A	TRUE	TRUE	right.vessel	0.06065	0.00971799	4.43e-10	ASD	-0.0507026	0.0152	0.0008699	0.002195	38.9457
rs151057105	7	54944920	T	C	FALSE	FALSE	grey.matter	0.09199	0.01103	7.96e-17	ASD	0.012699	0.0254	0.6163	0.00391299	69.5477
rs2153960	6	108988184	G	A	FALSE	FALSE	grey.matter	-0.04683	0.00689996	1.18e-11	ASD	-0.0135971	0.0153	0.3757	0.00259482	46.0582
rs34830788	4	78715432	G	C	TRUE	TRUE	grey.matter	0.03939	0.00672988	4.92e-09	ASD	-0.0148985	0.0148	0.3165	0.00193107	34.2537
rs6010205	22	50651238	T	G	FALSE	FALSE	grey.matter	0.03855	0.00695974	3.1e-08	ASD	-0.0102019	0.0147	0.4876	0.00172978	30.6771
rs6062237	20	61154437	C	T	FALSE	FALSE	grey.matter	-0.04866	0.00685063	1.26e-12	ASD	-0.0153023	0.0155	0.3251	0.00284137	50.4469
rs6597280	6	7685067	A	G	FALSE	FALSE	grey.matter	-0.03852	0.00667938	8.21e-09	ASD	-0.00290421	0.0144	0.8376	0.00187484	33.2545
rs303936	13	72373889	C	A	FALSE	FALSE	white.matter	-0.06048	0.0104474	7.18e-09	ASD	0.0323992	0.0143	0.0233	0.00188915	33.5087
rs4681329	3	146371033	A	G	FALSE	FALSE	white.matter	-0.07434	0.0105178	1.62e-12	ASD	-0.00839514	0.0142	0.5576	0.00281351	49.951
rs10786772	10	105610326	A	G	FALSE	FALSE	total.brain.volume	0.02033	0.00360269	1.7e-08	ASD	0.00689617	0.0145	0.6324	0.00179523	31.8398
rs11749904	5	82782530	C	T	FALSE	FALSE	total.brain.volume	-0.02055	0.00360906	1.26e-08	ASD	-0.00970278	0.0144	0.5007	0.00182776	32.418
rs1452628	1	215139887	T	A	TRUE	TRUE	total.brain.volume	0.0244	0.00358718	1.06e-11	ASD	-0.0168964	0.0144	0.2396	0.00260627	46.262
rs35021943	4	121643239	C	A	FALSE	FALSE	total.brain.volume	0.02434	0.00412473	3.68e-09	ASD	-0.0160997	0.0165	0.3298	0.00196281	34.8179
rs75801442	6	126200886	A	G	FALSE	FALSE	total.brain.volume	-0.08368	0.0148923	1.94e-08	ASD	0.0399032	0.0585	0.4958	0.00178002	31.5696
rs11761083	7	156044166	G	A	FALSE	FALSE	left.caudal.anterior.cingulate	-0.04503	0.00822616	4.46e-08	AN	0.0164047	0.014	0.2402	0.00168949	29.9613
rs17754780	6	126664333	T	C	FALSE	FALSE	left.caudal.middle.frontal	0.04014	0.00625721	1.44e-10	AN	-0.0117993	0.0138	0.3912	0.00231881	41.1476
rs9320747	6	98310291	G	T	FALSE	FALSE	left.caudal.middle.frontal	0.0359	0.00633604	1.48e-08	AN	-0.0251024	0.0138	0.06914	0.00180986	32.0999
rs1044595	1	180943529	C	T	FALSE	FALSE	left.cuneus	-0.02684	0.00375542	9.2e-13	AN	0.00810274	0.0141	0.5657	0.00287658	51.0738
rs11072230	15	71159399	T	C	FALSE	FALSE	left.cuneus	0.02141	0.00380352	1.84e-08	AN	-0.00590255	0.0139	0.6696	0.00178635	31.6821
rs13107325	4	103188709	T	C	FALSE	FALSE	left.cuneus	0.05373	0.00717836	7.49e-14	AN	0.00219758	0.0285	0.9378	0.00315421	56.0189
rs142005327	7	120969969	GCT	G	FALSE	FALSE	left.cuneus	-0.02822	0.00424425	3.04e-11	AN	0.0199987	0.0156	0.199	0.00249063	44.2042
rs152234	5	179335060	A	G	FALSE	FALSE	left.cuneus	0.0433	0.00613749	1.78e-12	AN	-0.00970278	0.0248	0.6958	0.0028032	49.7674
rs4046908	11	1483117	G	GTC	FALSE	FALSE	left.cuneus	0.03006	0.00471012	1.79e-10	AN	0.00190181	0.0187	0.9194	0.00229507	40.7253
rs4971088	1	155142883	A	T	TRUE	TRUE	left.cuneus	0.02116	0.00369156	1.01e-08	AN	0	0.0134	0.9993	0.0018522	32.8521
rs57788691	3	69897450	T	G	FALSE	FALSE	left.cuneus	0.0284	0.00454327	4.16e-10	AN	0.00320486	0.0171	0.8519	0.00220202	39.0706
rs7756144	6	45453383	T	C	FALSE	FALSE	left.cuneus	0.02166	0.00391399	3.18e-08	AN	-0.0122953	0.0148	0.4043	0.00172666	30.6217
rs11759026	6	126792095	G	A	FALSE	FALSE	left.entorhinal	0.08004	0.009669	1.34e-16	AN	-0.00660174	0.0166	0.6915	0.00385525	68.5175
rs118087478	17	44051589	G	T	FALSE	FALSE	left.entorhinal	-0.07395	0.00988504	7.74e-14	AN	-0.014799	0.0168	0.3804	0.00315085	55.959
rs1351394	12	66351826	T	C	FALSE	FALSE	left.entorhinal	0.06016	0.00810782	1.22e-13	AN	0.036301	0.0134	0.00664	0.00309984	55.0502
rs2764264	6	108934461	C	T	FALSE	FALSE	left.entorhinal	-0.0634	0.00877023	5.06e-13	AN	-0.0284028	0.0146	0.05251	0.00294277	52.2525
rs3134954	6	32071893	C	T	FALSE	FALSE	left.entorhinal	0.06653	0.0112154	3.04e-09	AN	-0.0109993	0.0187	0.5548	0.00198344	35.1846
rs6584542	10	104995495	A	G	FALSE	FALSE	left.entorhinal	0.06754	0.00885771	2.56e-14	AN	0.0249999	0.0146	0.0866	0.00327292	58.1341
rs77126132	7	54966738	A	G	FALSE	FALSE	left.entorhinal	0.07872	0.0141532	2.7e-08	AN	-0.0329985	0.0244	0.1765	0.00174415	30.9324
rs7955865	12	56468706	A	T	TRUE	TRUE	left.entorhinal	0.04729	0.00850846	2.76e-08	AN	-0.0603987	0.0143	2.34e-05	0.00174164	30.8879
rs2164950	14	59627631	A	G	FALSE	FALSE	left.fusiform	-0.0618	0.0104286	3.17e-09	AN	0.00960374	0.0207	0.6424	0.00197944	35.1135
rs2176182	2	26109402	A	T	TRUE	TRUE	left.fusiform	0.05152	0.00868071	3e-09	AN	-0.00169856	0.017	0.9208	0.00198544	35.2202
rs6658111	1	47980916	G	T	FALSE	FALSE	left.fusiform	0.04469	0.00718142	5e-10	AN	-0.00210221	0.0152	0.8922	0.00218238	38.7214
rs7613412	3	89724217	T	A	TRUE	TRUE	left.fusiform	0.04101	0.00712969	8.98e-09	AN	0.0479041	0.0186	0.01004	0.00186512	33.0818
rs11213729	11	110951415	A	G	FALSE	FALSE	left.isthmus.cingulate	-0.05346	0.00978046	4.67e-08	AN	-0.0114958	0.0153	0.4536	0.00168456	29.8738
rs2691112	2	37124755	T	C	FALSE	FALSE	left.isthmus.cingulate	0.05194	0.00907725	1.07e-08	AN	0.0034961	0.0137	0.7984	0.00184575	32.7376
rs6658111	1	47980916	G	T	FALSE	FALSE	left.isthmus.cingulate	0.08086	0.00944736	1.22e-17	AN	-0.00210221	0.0152	0.8922	0.00412033	73.2482
rs2279829	3	147106319	T	C	FALSE	FALSE	left.medial.orbitofrontal	0.07008	0.0113288	6.28e-10	AN	0.0291024	0.0165	0.07723	0.00215656	38.2623
rs3012434	6	170545279	A	G	FALSE	FALSE	left.middle.temporal	-0.07666	0.012945	3.24e-09	AN	-0.00870203	0.0196	0.6563	0.00197677	35.0661
rs4235482	5	60093612	A	G	FALSE	FALSE	left.middle.temporal	0.06431	0.00978545	5.11e-11	AN	0.0151035	0.0134	0.2582	0.00243342	43.1863
rs76341705	14	59628679	A	G	FALSE	FALSE	left.middle.temporal	-0.1667	0.0148839	4.89e-29	AN	0.00939572	0.0207	0.6497	0.00703477	125.426
rs1440802	15	39635124	C	T	FALSE	FALSE	left.paracentral	0.08198	0.0131399	4.5e-10	AN	0.00939572	0.0253	0.7108	0.00219359	38.9207
rs2144366	6	92010245	G	C	TRUE	TRUE	left.paracentral	0.07673	0.0114403	2.05e-11	AN	0.0267977	0.0201	0.183	0.00253416	44.9788
rs2279829	3	147106319	T	C	FALSE	FALSE	left.paracentral	-0.06497	0.00913912	1.21e-12	AN	0.0291024	0.0165	0.07723	0.00284616	50.5322
rs3782652	12	5906139	G	A	FALSE	FALSE	left.paracentral	0.04304	0.00751003	1.01e-08	AN	0.00790113	0.0135	0.5593	0.00185155	32.8407
rs2033939	15	39633904	A	G	FALSE	FALSE	left.pars.orbitalis	0.2495	0.0129948	2.15e-81	AN	0.0114047	0.0258	0.6592	0.0203954	368.598
rs2613197	5	92738199	C	T	FALSE	FALSE	left.pars.orbitalis	0.04476	0.00746747	2.08e-09	AN	-0.0192044	0.0163	0.2376	0.00202504	35.924
rs9545502	13	81167981	T	C	FALSE	FALSE	left.pars.orbitalis	0.05263	0.00857306	8.5e-10	AN	-0.00920221	0.0166	0.5794	0.00212398	37.6831
rs76341705	14	59628679	A	G	FALSE	FALSE	left.pars.triangularis	0.05932	0.00964396	7.88e-10	AN	0.00939572	0.0207	0.6497	0.00213228	37.8305
rs17178006	12	65718299	G	T	FALSE	FALSE	left.pericalcarine	-0.07144	0.0119465	2.27e-09	AN	-0.0663962	0.0248	0.007303	0.00201561	35.7564
rs62399014	5	128926364	C	T	FALSE	FALSE	left.pericalcarine	0.07819	0.0136911	1.14e-08	AN	0.00229736	0.024	0.9223	0.00183867	32.6118
rs7600385	2	65984026	A	T	TRUE	TRUE	left.pericalcarine	0.04441	0.00790917	2e-08	AN	-0.0197046	0.014	0.1592	0.00177749	31.5247
rs1080066	15	39634222	G	A	FALSE	FALSE	left.precentral	-0.08998	0.013211	1e-11	AN	0.0178989	0.0244	0.4618	0.00261315	46.3845
rs11707890	3	71503479	G	T	FALSE	FALSE	left.precentral	-0.05135	0.00764706	1.93e-11	AN	0.0291995	0.0138	0.03505	0.00254019	45.0861
rs2629558	10	126545779	G	C	TRUE	TRUE	left.precentral	0.04279	0.00783269	4.74e-08	AN	0.0135007	0.0148	0.3627	0.00168271	29.841
rs679170	2	4514772	G	A	FALSE	FALSE	left.precentral	-0.05689	0.00933235	1.11e-09	AN	-0.0297996	0.017	0.07967	0.0020944	37.157
rs73006822	19	13109955	T	C	FALSE	FALSE	left.precentral	-0.06181	0.0105532	4.79e-09	AN	-0.0187955	0.0209	0.3671	0.0019337	34.3006
rs2033939	15	39633904	A	G	FALSE	FALSE	left.rostral.anterior.cingulate	-0.09062	0.0139287	7.94e-11	AN	0.0114047	0.0258	0.6592	0.0023849	42.3233
rs4706386	6	91968408	A	G	FALSE	FALSE	left.rostral.anterior.cingulate	0.04987	0.00890059	2.13e-08	AN	0.0106036	0.0159	0.5035	0.00176991	31.3901
rs7912777	10	90658059	C	T	FALSE	FALSE	left.rostral.anterior.cingulate	0.04725	0.00851045	2.86e-08	AN	0.00309521	0.0152	0.8386	0.00173789	30.8212
rs4240792	16	87235867	G	A	FALSE	FALSE	left.rostral.middle.frontal	0.05218	0.00893034	5.21e-09	AN	-0.00469894	0.0142	0.7417	0.00192449	34.1368
rs76341705	14	59628679	A	G	FALSE	FALSE	left.rostral.middle.frontal	-0.107	0.0128776	1.04e-16	AN	0.00939572	0.0207	0.6497	0.00388407	69.0317
rs9827968	3	104695956	A	G	FALSE	FALSE	left.rostral.middle.frontal	0.04952	0.008494	5.64e-09	AN	-0.0113036	0.0137	0.4125	0.00191595	33.9851
rs3760456	17	27948844	T	C	FALSE	FALSE	left.superior.frontal	0.05732	0.00940597	1.13e-09	AN	-0.00020002	0.0138	0.9889	0.00209303	37.1326
rs10283100	8	120596023	A	G	FALSE	FALSE	left.superior.parietal	-0.09868	0.0158522	4.91e-10	AN	0.00280393	0.0397	0.9446	0.00218378	38.7462
rs1978730	12	106480246	A	C	FALSE	FALSE	left.superior.parietal	-0.06512	0.0105646	7.25e-10	AN	0.0145043	0.0198	0.4647	0.00214128	37.9906
rs3110494	17	27976597	A	G	FALSE	FALSE	left.superior.parietal	0.05454	0.00724495	5.4e-14	AN	0.0037972	0.0139	0.7813	0.00319044	56.6644
rs321406	11	110951050	A	G	FALSE	FALSE	left.superior.parietal	-0.04876	0.00782037	4.63e-10	AN	-0.0114048	0.0154	0.4588	0.00219079	38.8708
rs9421250	10	118624228	T	A	TRUE	TRUE	left.superior.parietal	0.04724	0.00834334	1.51e-08	AN	0.0522983	0.016	0.001045	0.00180731	32.0546
rs10446280	3	147442815	C	A	FALSE	FALSE	left.transverse.temporal	0.04917	0.0083594	4.12e-09	AN	0.00499749	0.0139	0.717	0.00195021	34.594
rs73313052	14	59625997	A	G	FALSE	FALSE	left.transverse.temporal	-0.09164	0.0125672	3.17e-13	AN	0.011296	0.0207	0.5844	0.00299413	53.1673
rs11256034	10	9086147	T	C	FALSE	FALSE	left.insula	-0.05255	0.00947701	2.97e-08	AN	0.0443039	0.0156	0.004526	0.00173352	30.7436
rs188402627	12	117309440	A	T	TRUE	TRUE	left.insula	0.08989	0.0150469	2.36e-09	AN	-0.0259026	0.0239	0.2793	0.00201157	35.6846
rs9973919	2	37903298	C	G	TRUE	TRUE	right.caudal.anterior.cingulate	0.03858	0.0069476	2.84e-08	AN	-0.0244976	0.0163	0.1329	0.00173852	30.8323
rs10784447	12	65766498	T	C	FALSE	FALSE	right.caudal.middle.frontal	-0.0513	0.00770617	2.87e-11	AN	0.0160989	0.0139	0.2489	0.00249661	44.3106
rs2991716	1	88423966	C	T	FALSE	FALSE	right.caudal.middle.frontal	0.04255	0.00748724	1.34e-08	AN	-0.00690378	0.0146	0.6376	0.00182072	32.2928
rs35131170	4	31367070	A	G	FALSE	FALSE	right.caudal.middle.frontal	-0.04122	0.00754392	4.71e-08	AN	-0.0292023	0.0139	0.03556	0.00168333	29.8519
rs4811470	20	52424998	T	G	FALSE	FALSE	right.caudal.middle.frontal	-0.04564	0.00775531	4.05e-09	AN	-0.0279983	0.0144	0.05235	0.0019522	34.6293
rs12636275	3	89523038	A	C	FALSE	FALSE	right.cuneus	-0.0413	0.00645413	1.6e-10	AN	0.0443996	0.0138	0.001276	0.00230728	40.9426
rs61936282	12	52128293	G	A	FALSE	FALSE	right.cuneus	-0.1021	0.0178872	1.16e-08	AN	-0.0644959	0.0403	0.109	0.00183675	32.5776
rs6886932	5	170905672	A	G	FALSE	FALSE	right.cuneus	0.05687	0.0103872	4.42e-08	AN	0.00620074	0.0245	0.8005	0.0016901	29.9722
rs75933622	13	61941816	A	G	FALSE	FALSE	right.cuneus	-0.1148	0.0200209	9.97e-09	AN	0.00600195	0.0422	0.8866	0.00185349	32.875
rs24283	5	148664771	A	G	FALSE	FALSE	right.entorhinal	0.04679	0.00828728	1.67e-08	AN	-0.00990083	0.0137	0.4686	0.00179713	31.8737
rs7851057	9	101645590	A	T	TRUE	TRUE	right.entorhinal	0.05518	0.00889283	5.6e-10	AN	-0.00039992	0.0148	0.9805	0.0021698	38.4977
rs11860496	16	77707519	G	T	FALSE	FALSE	right.fusiform	0.04964	0.00878273	1.61e-08	AN	-0.00480151	0.0139	0.7299	0.00180095	31.9415
rs143384	20	34025756	G	A	FALSE	FALSE	right.fusiform	0.04812	0.00857907	2.06e-08	AN	-0.00429923	0.0138	0.7536	0.0017737	31.4573
rs146607495	12	117319202	T	C	FALSE	FALSE	right.fusiform	0.08762	0.0147807	3.13e-09	AN	-0.0263029	0.0234	0.2612	0.00198077	35.1372
rs194834	7	103762313	A	G	FALSE	FALSE	right.fusiform	0.05336	0.0085376	4.19e-10	AN	-0.0426048	0.0134	0.001437	0.00220132	39.0581
rs75343521	6	126732511	T	C	FALSE	FALSE	right.inferior.parietal	-0.09321	0.0155609	2.14e-09	AN	-0.0227979	0.0392	0.5609	0.00202234	35.876
rs4886778	15	74225388	C	A	FALSE	FALSE	right.inferior.temporal	-0.03813	0.00631501	1.59e-09	AN	0.0164953	0.0134	0.2167	0.00205481	36.4533
rs55694272	14	54562488	G	C	TRUE	TRUE	right.inferior.temporal	0.06115	0.0111445	4.13e-08	AN	-0.0189994	0.0235	0.419	0.00169751	30.1038
rs72902139	6	51363540	T	C	FALSE	FALSE	right.inferior.temporal	0.06373	0.0108977	5.05e-09	AN	-0.0101008	0.0233	0.6636	0.00192777	34.1952
rs6658111	1	47980916	G	T	FALSE	FALSE	right.isthmus.cingulate	0.04144	0.00684619	1.45e-09	AN	-0.00210221	0.0152	0.8922	0.00206501	36.6347
rs75343521	6	126732511	T	C	FALSE	FALSE	right.isthmus.cingulate	-0.09875	0.0162098	1.14e-09	AN	-0.0227979	0.0392	0.5609	0.00209165	37.1083
rs141961318	17	47111746	A	G	FALSE	FALSE	right.lateral.occipital	0.04065	0.00742466	4.44e-08	AN	0.00459941	0.0144	0.7503	0.0016901	29.9722
rs2523673	6	31436995	C	T	FALSE	FALSE	right.lateral.occipital	0.04011	0.00698051	9.29e-09	AN	0.0400953	0.0136	0.003177	0.00186124	33.0128
rs811745	12	89775069	T	C	FALSE	FALSE	right.lateral.occipital	0.08326	0.0145128	9.77e-09	AN	-0.0208968	0.0297	0.4826	0.00185542	32.9094
rs28411862	16	88325560	C	G	TRUE	TRUE	right.lateral.orbitofrontal	-0.03923	0.00715484	4.23e-08	AN	0.00550482	0.0154	0.724	0.00169504	30.0599
rs61784835	1	47974123	T	C	FALSE	FALSE	right.lingual	0.05952	0.00966391	7.46e-10	AN	0.00179838	0.0152	0.9064	0.00213782	37.929
rs2278271	16	87361803	A	G	FALSE	FALSE	right.medial.orbitofrontal	0.06405	0.0116645	4.04e-08	AN	-0.00339576	0.019	0.8592	0.00169998	30.1477
rs2279829	3	147106319	T	C	FALSE	FALSE	right.paracentral	0.08951	0.0113246	2.86e-15	AN	0.0291024	0.0165	0.07723	0.00351596	62.4662
rs7984594	13	81309566	G	A	FALSE	FALSE	right.paracentral	0.06779	0.0124044	4.68e-08	AN	-0.0335051	0.0178	0.05948	0.00168394	29.8628
rs9544411	13	77556046	C	T	FALSE	FALSE	right.paracentral	-0.05647	0.00985515	1.02e-08	AN	-0.00789872	0.0147	0.5919	0.00185091	32.8292
rs5771206	22	50616806	A	G	FALSE	FALSE	right.pars.opercularis	-0.04041	0.00713958	1.54e-08	AN	-0.00560427	0.0154	0.7183	0.00180604	32.032
rs2999158	1	113239478	T	C	FALSE	FALSE	right.pars.orbitalis	-0.05788	0.0101012	1.02e-08	AN	-0.0295976	0.0146	0.0421	0.00185091	32.8292
rs73313052	14	59625997	A	G	FALSE	FALSE	right.pars.orbitalis	-0.1128	0.0146398	1.37e-14	AN	0.011296	0.0207	0.5844	0.00334173	59.3603
rs1440802	15	39635124	C	T	FALSE	FALSE	right.pars.triangularis	0.08742	0.0136445	1.52e-10	AN	0.00939572	0.0253	0.7108	0.00231304	41.045
rs2279829	3	147106319	T	C	FALSE	FALSE	right.pars.triangularis	-0.07016	0.00948621	1.47e-13	AN	0.0291024	0.0165	0.07723	0.00307988	54.6946
rs17178006	12	65718299	G	T	FALSE	FALSE	right.pericalcarine	-0.07416	0.0120019	6.58e-10	AN	-0.0663962	0.0248	0.007303	0.00215169	38.1757
rs10510025	10	118650996	T	C	FALSE	FALSE	right.postcentral	-0.04599	0.00832248	3.33e-08	AN	0.0592967	0.0158	0.0001755	0.00172168	30.5332
rs2033939	15	39633904	A	G	FALSE	FALSE	right.postcentral	0.2448	0.0129114	2.03e-79	AN	0.0114047	0.0258	0.6592	0.0198988	359.441
rs56339059	2	189899079	G	A	FALSE	FALSE	right.postcentral	-0.1309	0.0219963	2.72e-09	AN	0.00159872	0.0458	0.9719	0.00199614	35.4104
rs9345125	6	92002653	G	A	FALSE	FALSE	right.postcentral	-0.06013	0.00938944	1.55e-10	AN	0.0244975	0.0179	0.1711	0.00231088	41.0066
rs3097118	17	27978466	T	C	FALSE	FALSE	right.posterior.cingulate	-0.04555	0.00650807	2.67e-12	AN	-0.0075988	0.0139	0.5842	0.002759	48.9805
rs74826997	14	59628609	C	T	FALSE	FALSE	right.posterior.cingulate	0.07119	0.00988064	6.01e-13	AN	0.00950469	0.0207	0.6457	0.00292332	51.9062
rs7546616	1	2784616	G	A	FALSE	FALSE	right.posterior.cingulate	-0.03812	0.0065611	6.34e-09	AN	0.0294035	0.0164	0.07222	0.00190285	33.7523
rs1499894	3	71571696	T	C	FALSE	FALSE	right.rostral.middle.frontal	-0.04134	0.00757698	4.92e-08	AN	0.0299956	0.0137	0.02895	0.00167841	29.7646
rs7978301	12	65906484	A	T	TRUE	TRUE	right.rostral.middle.frontal	0.04537	0.00773704	4.59e-09	AN	0.00740253	0.0152	0.6248	0.00193832	34.3826
rs305426	1	88222429	G	A	FALSE	FALSE	right.superior.parietal	0.07295	0.0114792	2.14e-10	AN	-0.0222017	0.0223	0.3199	0.00227573	40.3815
rs6097618	20	52448936	C	G	TRUE	TRUE	right.superior.parietal	-0.05003	0.00770403	8.57e-11	AN	-0.0175023	0.0148	0.2359	0.00237613	42.1673
rs7104944	11	44451373	C	T	FALSE	FALSE	right.superior.parietal	0.07801	0.0140381	2.78e-08	AN	-0.0077995	0.0255	0.7588	0.00174102	30.8768
rs7306322	12	65901140	T	C	FALSE	FALSE	right.superior.parietal	-0.04936	0.00795359	5.56e-10	AN	-0.00549507	0.0152	0.7175	0.0021705	38.5101
rs74826997	14	59628609	C	T	FALSE	FALSE	right.superior.parietal	0.07615	0.0115712	4.8e-11	AN	0.00950469	0.0207	0.6457	0.00244007	43.3047
rs4924345	15	39639898	C	A	FALSE	FALSE	right.superior.temporal	-0.1043	0.0143624	3.98e-13	AN	0.00789872	0.0259	0.7609	0.00296962	52.7307
rs12615999	2	149997299	T	C	FALSE	FALSE	right.supramarginal	0.06695	0.0103286	9.28e-11	AN	0.00479847	0.0146	0.7402	0.00236738	42.0116
rs10283100	8	120596023	A	G	FALSE	FALSE	right.transverse.temporal	-0.105	0.015799	3.1e-11	AN	0.00280393	0.0397	0.9446	0.00248839	44.1643
rs1637571	10	118628036	G	A	FALSE	FALSE	right.transverse.temporal	0.04984	0.00822307	1.38e-09	AN	0.0532004	0.0157	0.0006829	0.00207047	36.7316
rs3110494	17	27976597	A	G	FALSE	FALSE	right.transverse.temporal	0.05064	0.00722603	2.5e-12	AN	0.0037972	0.0139	0.7813	0.00276608	49.1065
rs321404	11	110949618	C	T	FALSE	FALSE	right.transverse.temporal	-0.04793	0.00777958	7.36e-10	AN	-0.00780034	0.0156	0.6164	0.0021392	37.9536
rs62103445	18	68058947	A	G	FALSE	FALSE	right.transverse.temporal	0.04246	0.00757538	2.11e-08	AN	0.00580313	0.0144	0.6883	0.00177117	31.4125
rs1014498	7	84158588	C	T	FALSE	FALSE	right.insula	0.05889	0.00959746	8.65e-10	AN	0.0270995	0.0144	0.061	0.00212191	37.6462
rs1057523	7	43670323	A	G	FALSE	FALSE	right.insula	-0.05522	0.00942803	4.79e-09	AN	0.011296	0.0139	0.4158	0.0019337	34.3006
rs13268108	8	142039586	C	T	FALSE	FALSE	right.insula	-0.05326	0.00948869	2.02e-08	AN	-0.0188974	0.014	0.1778	0.00177622	31.5022
rs2748444	1	76010959	C	T	FALSE	FALSE	right.insula	-0.1202	0.0128309	8.22e-21	AN	0.00179838	0.0183	0.9227	0.00493203	87.7495
rs35255138	19	41197268	GC	G	FALSE	FALSE	right.insula	-0.06754	0.00993235	1.08e-11	AN	0.0188021	0.016	0.2378	0.00260474	46.2348
rs4304216	7	156092669	A	T	TRUE	TRUE	right.insula	-0.06382	0.00929237	6.7e-12	AN	0.018704	0.0136	0.1693	0.00265696	47.1641
rs630707	11	126057374	C	G	TRUE	TRUE	right.insula	0.06431	0.0115874	2.89e-08	AN	-0.0132025	0.0171	0.4396	0.00173664	30.799
rs6719813	2	46814637	A	T	TRUE	TRUE	right.insula	-0.06373	0.0114746	2.84e-08	AN	0.020998	0.0166	0.2059	0.00173914	30.8434
rs73231956	12	123791649	C	T	FALSE	FALSE	right.insula	0.0732	0.0133674	4.4e-08	AN	0.0509973	0.0203	0.01185	0.00169072	29.9832
rs7805790	7	19619643	A	T	TRUE	TRUE	right.insula	0.05674	0.00955702	2.95e-09	AN	-0.0140989	0.0139	0.312	0.00198678	35.244
rs78777685	17	35257232	A	G	FALSE	FALSE	right.insula	0.1183	0.0113206	1.74e-25	AN	-0.00170145	0.0172	0.9213	0.00612974	109.19
rs79492354	1	51762846	A	G	FALSE	FALSE	right.insula	0.1235	0.0208827	3.39e-09	AN	-0.0267034	0.0326	0.4133	0.00197145	34.9714
rs10781130	9	75824432	A	G	FALSE	FALSE	cerebellar.vermal.lobules.I.V	-0.07009	0.0104596	2.13e-11	AN	-0.0170037	0.0152	0.2648	0.00252964	44.8983
rs12705149	7	103356062	C	T	FALSE	FALSE	cerebellar.vermal.lobules.I.V	0.0912	0.0131583	4.31e-12	AN	0.0128965	0.0189	0.4952	0.00270579	48.0333
rs13182707	5	157526367	A	G	FALSE	FALSE	cerebellar.vermal.lobules.I.V	-0.06878	0.0122167	1.83e-08	AN	-0.0196008	0.0167	0.2403	0.00178698	31.6933
rs17292092	13	74322157	C	T	FALSE	FALSE	cerebellar.vermal.lobules.I.V	-0.05683	0.010329	3.81e-08	AN	-0.00719583	0.015	0.6288	0.00170679	30.2686
rs2360675	2	208059640	C	A	FALSE	FALSE	cerebellar.vermal.lobules.I.V	-0.06614	0.00961757	6.3e-12	AN	-0.012699	0.0136	0.3519	0.00266391	47.2878
rs4516777	4	66727892	G	C	TRUE	TRUE	cerebellar.vermal.lobules.I.V	-0.09703	0.00966434	1.17e-23	AN	-0.0130954	0.0135	0.3292	0.00566085	100.79
rs57131976	7	156167072	A	C	FALSE	FALSE	cerebellar.vermal.lobules.I.V	0.05441	0.00968839	1.98e-08	AN	-0.018596	0.0138	0.1795	0.00177812	31.5359
rs76934732	1	76013268	A	G	FALSE	FALSE	cerebellar.vermal.lobules.I.V	-0.09414	0.0134198	2.38e-12	AN	0.0020978	0.0183	0.9089	0.00277159	49.2047
rs8064679	17	35259093	T	G	FALSE	FALSE	cerebellar.vermal.lobules.I.V	-0.0699	0.011429	9.78e-10	AN	0.0202045	0.0209	0.3338	0.00210813	37.4012
rs10020462	4	57825593	C	T	FALSE	FALSE	cerebellar.vermal.lobules.VI.VII	0.05017	0.00918024	4.69e-08	AN	0.0196008	0.0141	0.1651	0.00168395	29.8629
rs10034561	4	66701964	G	A	FALSE	FALSE	cerebellar.vermal.lobules.VI.VII	0.07479	0.00885298	3.17e-17	AN	-0.0105959	0.0135	0.4322	0.00401458	71.3606
rs10478102	5	112398770	T	C	FALSE	FALSE	cerebellar.vermal.lobules.VI.VII	-0.07138	0.00916656	7.21e-15	AN	0.00590255	0.0141	0.6763	0.00341299	60.6305
rs10788954	1	53743677	T	C	FALSE	FALSE	cerebellar.vermal.lobules.VI.VII	-0.04865	0.00880384	3.32e-08	AN	-0.0162965	0.0142	0.2497	0.00172168	30.5332
rs12026498	1	2025539	A	G	FALSE	FALSE	cerebellar.vermal.lobules.VI.VII	0.0719	0.0129666	2.98e-08	AN	0.0194987	0.0233	0.4032	0.00173352	30.7436
rs12153493	5	106917475	G	A	FALSE	FALSE	cerebellar.vermal.lobules.VI.VII	0.05464	0.00926416	3.74e-09	AN	-0.0124978	0.0143	0.3838	0.00196082	34.7825
rs13073466	3	192617930	A	G	FALSE	FALSE	cerebellar.vermal.lobules.VI.VII	-0.05715	0.00875996	7.03e-11	AN	-0.00109939	0.014	0.94	0.00239809	42.5578
rs1886764	10	23486297	T	C	FALSE	FALSE	cerebellar.vermal.lobules.VI.VII	0.04848	0.00880334	3.71e-08	AN	0.0118001	0.0135	0.3816	0.00170988	30.3236
rs2279516	5	52856504	G	C	TRUE	TRUE	cerebellar.vermal.lobules.VI.VII	-0.05067	0.00884911	1.04e-08	AN	-0.0295976	0.0138	0.03244	0.00184833	32.7834
rs62482639	7	103360054	T	A	TRUE	TRUE	cerebellar.vermal.lobules.VI.VII	-0.09167	0.00876386	1.52e-25	AN	0.000500125	0.0136	0.9719	0.0061414	109.399
rs74091737	1	76028526	C	T	FALSE	FALSE	cerebellar.vermal.lobules.VI.VII	-0.1746	0.0122269	5.43e-46	AN	0.00169856	0.0182	0.9255	0.0113858	203.895
rs7514453	1	23243002	C	A	FALSE	FALSE	cerebellar.vermal.lobules.VI.VII	-0.05517	0.00909946	1.36e-09	AN	0.0149005	0.0137	0.2753	0.00207183	36.7558
rs7592120	2	208043913	C	T	FALSE	FALSE	cerebellar.vermal.lobules.VI.VII	-0.07111	0.00943854	5.15e-14	AN	-0.00130085	0.0147	0.9306	0.00319551	56.7547
rs7828279	8	78160049	A	G	FALSE	FALSE	cerebellar.vermal.lobules.VI.VII	0.05426	0.00875726	5.92e-10	AN	-0.00460057	0.0134	0.7338	0.00216352	38.3861
rs473219	11	119697182	C	T	FALSE	FALSE	cerebellar.vermal.lobules.VIII.X	0.06844	0.0119546	1.05e-08	AN	0.00130085	0.0169	0.939	0.00184768	32.7719
rs6590459	11	130293991	T	C	FALSE	FALSE	cerebellar.vermal.lobules.VIII.X	-0.06549	0.0119051	3.82e-08	AN	-0.0281014	0.0169	0.09707	0.00170617	30.2576
rs11111094	12	102328806	A	C	FALSE	FALSE	right.basal.forebrain	-0.07542	0.00731523	7.53e-25	AN	-0.037598	0.0137	0.005983	0.00596757	106.284
rs11113071	12	107044281	C	T	FALSE	FALSE	right.basal.forebrain	0.05749	0.00825294	3.37e-12	AN	0.00159872	0.0153	0.918	0.00273311	48.5197
rs11642888	16	52802136	C	T	FALSE	FALSE	right.basal.forebrain	0.04088	0.00746394	4.39e-08	AN	0.0274011	0.0157	0.08047	0.00169134	29.9941
rs12215796	6	55715715	A	G	FALSE	FALSE	right.basal.forebrain	-0.04843	0.00729258	3.2e-11	AN	-0.0186019	0.0139	0.1802	0.00248466	44.0979
rs1405	9	118954624	A	G	FALSE	FALSE	right.basal.forebrain	0.06254	0.00756227	1.44e-16	AN	0.00700447	0.0139	0.6154	0.00384783	68.3852
rs17696707	6	7884242	A	G	FALSE	FALSE	right.basal.forebrain	0.07568	0.0126661	2.34e-09	AN	-0.00399798	0.0231	0.8636	0.00201224	35.6966
rs2153960	6	108988184	G	A	FALSE	FALSE	right.basal.forebrain	-0.05385	0.00794599	1.26e-11	AN	-0.0314987	0.0147	0.03189	0.0025872	45.9225
rs2702533	4	15147119	C	T	FALSE	FALSE	right.basal.forebrain	-0.04378	0.00731007	2.16e-09	AN	0.00109939	0.0136	0.9329	0.00202167	35.8641
rs2728107	4	88968488	T	C	FALSE	FALSE	right.basal.forebrain	-0.07168	0.0124618	8.96e-09	AN	-0.0490012	0.0229	0.0321	0.00186512	33.0818
rs5855503	3	193546585	TG	T	FALSE	FALSE	right.basal.forebrain	0.04251	0.00740206	9.47e-09	AN	0.0103958	0.0138	0.4512	0.0018593	32.9783
rs6062278	20	61144941	A	G	FALSE	FALSE	right.basal.forebrain	0.04636	0.00762375	1.22e-09	AN	0.0010005	0.0149	0.9483	0.00208412	36.9744
rs62185728	2	223009787	T	G	FALSE	FALSE	right.basal.forebrain	-0.0789	0.0123804	1.9e-10	AN	-0.0309954	0.0225	0.1697	0.00228861	40.6105
rs8614	17	27588806	A	C	FALSE	FALSE	right.basal.forebrain	-0.05509	0.00946076	5.87e-09	AN	0.0192044	0.0237	0.4184	0.00191136	33.9035
rs12205794	6	56105973	T	C	FALSE	FALSE	Brain.stem	-0.05835	0.00974124	2.13e-09	AN	0.00860289	0.0136	0.5279	0.00202234	35.8761
rs157572	5	131626112	C	G	TRUE	TRUE	Brain.stem	0.05852	0.0104407	2.11e-08	AN	-0.0036035	0.0146	0.8027	0.00177117	31.4125
rs17126556	14	53942788	G	A	FALSE	FALSE	Brain.stem	-0.07079	0.0102743	5.75e-12	AN	-0.0131967	0.0148	0.3748	0.00267396	47.4667
rs62435771	6	169470668	T	G	FALSE	FALSE	Brain.stem	-0.08128	0.0130152	4.32e-10	AN	0.0105046	0.0199	0.5969	0.0021978	38.9956
rs6658111	1	47980916	G	T	FALSE	FALSE	Brain.stem	0.06337	0.00985997	1.34e-10	AN	-0.00210221	0.0152	0.8922	0.00232747	41.3017
rs74057888	12	1638772	C	G	TRUE	TRUE	Brain.stem	-0.1002	0.018139	3.37e-08	AN	0.0231011	0.0314	0.4624	0.00172044	30.5111
rs7936928	11	130279168	T	C	FALSE	FALSE	Brain.stem	-0.08533	0.00969659	1.49e-18	AN	-0.0071047	0.0141	0.6142	0.00435461	77.4313
rs9346486	6	169295582	A	G	FALSE	FALSE	Brain.stem	-0.05399	0.00981458	3.82e-08	AN	0.00229736	0.014	0.8689	0.00170617	30.2576
rs4671686	2	65942859	A	C	FALSE	FALSE	CSF	0.04104	0.00655172	3.83e-10	AN	-0.00890027	0.0151	0.5534	0.00221117	39.2333
rs7632502	3	89469453	A	T	TRUE	TRUE	CSF	-0.03826	0.00651567	4.38e-09	AN	0.0443039	0.0142	0.001881	0.0019436	34.4765
rs10985979	9	126114379	C	G	TRUE	TRUE	X3rd.ventricle	-0.0655	0.0117174	2.3e-08	AN	-0.0380031	0.0198	0.05522	0.00176172	31.2446
rs11672313	19	33563190	T	C	FALSE	FALSE	X3rd.ventricle	-0.06943	0.00900753	1.34e-14	AN	0.0131038	0.0158	0.408	0.00334432	59.4065
rs12146713	12	106476805	C	T	FALSE	FALSE	X3rd.ventricle	0.07918	0.0133637	3.17e-09	AN	0.0239021	0.0254	0.3473	0.00197877	35.1017
rs13089287	3	190654424	C	T	FALSE	FALSE	X3rd.ventricle	-0.0462	0.00803339	8.99e-09	AN	-0.00270365	0.0139	0.8471	0.00186447	33.0703
rs1544861	11	10679441	T	C	FALSE	FALSE	X3rd.ventricle	-0.05023	0.00834108	1.76e-09	AN	0.00310481	0.0141	0.8252	0.00204396	36.2604
rs17170333	7	33701991	A	G	FALSE	FALSE	X3rd.ventricle	-0.1048	0.0172057	1.14e-09	AN	-0.0527048	0.0317	0.09646	0.00209097	37.0961
rs368699386	7	2803883	C	T	FALSE	FALSE	X3rd.ventricle	0.06839	0.00930476	2.07e-13	AN	0.0239997	0.0158	0.1291	0.0030418	54.0164
rs3770774	2	37192495	C	T	FALSE	FALSE	X3rd.ventricle	-0.04773	0.0079128	1.65e-09	AN	-0.00180162	0.0137	0.8974	0.00205074	36.3809
rs4843550	16	87236383	G	C	TRUE	TRUE	X3rd.ventricle	-0.06235	0.00791143	3.42e-15	AN	-0.00350385	0.0136	0.7985	0.0034956	62.1031
rs1591805	6	126717064	G	A	FALSE	FALSE	X4th.ventricle	0.05329	0.009387	1.39e-08	AN	-0.00950503	0.0136	0.4843	0.00181689	32.2247
rs4128399	7	151498679	C	T	FALSE	FALSE	X4th.ventricle	0.08234	0.013012	2.54e-10	AN	-0.00709511	0.0232	0.759	0.00225648	40.0391
rs4775006	15	58215727	A	C	FALSE	FALSE	X4th.ventricle	0.0921	0.0094968	3.46e-22	AN	-0.0248974	0.0141	0.07786	0.00528376	94.0406
rs4843227	16	87225139	C	T	FALSE	FALSE	X4th.ventricle	-0.07994	0.00966626	1.43e-16	AN	-0.00699548	0.0139	0.6148	0.00384783	68.3852
rs6658111	1	47980916	G	T	FALSE	FALSE	X4th.ventricle	0.08797	0.00978423	2.69e-19	AN	-0.00210221	0.0152	0.8922	0.00454483	80.8289
rs6951635	7	15610696	C	T	FALSE	FALSE	X4th.ventricle	-0.0728	0.0115979	3.53e-10	AN	0.0178989	0.0165	0.2781	0.00222033	39.3963
rs7361098	20	62312755	G	A	FALSE	FALSE	X4th.ventricle	0.06062	0.0109779	3.4e-08	AN	0.00709511	0.016	0.6553	0.00171919	30.489
rs77612799	6	35554266	T	C	FALSE	FALSE	X4th.ventricle	0.1513	0.0275642	4.1e-08	AN	-0.0385953	0.0365	0.29	0.00169874	30.1257
rs798511	7	2783306	C	T	FALSE	FALSE	X4th.ventricle	0.05981	0.0102784	6.02e-09	AN	0.0202045	0.0149	0.1757	0.00190874	33.8569
rs11625512	14	91988576	C	T	FALSE	FALSE	left.lateral.ventricle	0.05335	0.00863968	6.74e-10	AN	-0.0203048	0.0139	0.1438	0.00214891	38.1263
rs12146713	12	106476805	C	T	FALSE	FALSE	left.lateral.ventricle	0.1043	0.0146263	1.04e-12	AN	0.0239021	0.0254	0.3473	0.00286375	50.8454
rs34077344	11	111025039	A	T	TRUE	TRUE	left.lateral.ventricle	-0.1289	0.0203088	2.25e-10	AN	-0.0370998	0.0332	0.264	0.00227002	40.2799
rs34134374	22	38138284	T	A	TRUE	TRUE	left.lateral.ventricle	0.05465	0.00948455	8.42e-09	AN	0.00980181	0.0148	0.5099	0.0018716	33.1969
rs368699386	7	2803883	C	T	FALSE	FALSE	left.lateral.ventricle	0.08136	0.0101408	1.1e-15	AN	0.0239997	0.0158	0.1291	0.00362224	64.3613
rs4843552	16	87233516	G	A	FALSE	FALSE	left.lateral.ventricle	-0.08252	0.00866534	1.88e-21	AN	-0.00239712	0.0136	0.8587	0.00509575	90.6773
rs61500084	3	190636749	A	T	TRUE	TRUE	left.lateral.ventricle	-0.06232	0.00878118	1.32e-12	AN	-0.00559563	0.0141	0.6904	0.00283658	50.3617
rs7951153	11	10684196	T	C	FALSE	FALSE	left.lateral.ventricle	-0.06035	0.00870349	4.24e-12	AN	-0.0020978	0.0137	0.8807	0.00270813	48.0749
rs1011408	12	16921728	T	G	FALSE	FALSE	left.inferior.lateral.ventricle	0.05582	0.00917187	1.18e-09	AN	0.0196008	0.0139	0.1599	0.00208755	37.0352
rs13066753	3	190647187	T	C	FALSE	FALSE	left.inferior.lateral.ventricle	-0.06188	0.00910536	1.11e-11	AN	-0.002002	0.0142	0.8879	0.00260169	46.1804
rs2973732	5	177809106	G	A	FALSE	FALSE	left.inferior.lateral.ventricle	0.07771	0.0141832	4.34e-08	AN	0.00249688	0.0227	0.9121	0.00169257	30.0161
rs6672856	1	153986119	T	C	FALSE	FALSE	left.inferior.lateral.ventricle	-0.05596	0.00974743	9.55e-09	AN	-0.00660174	0.0146	0.6479	0.00185801	32.9554
rs899505	12	28271528	A	C	FALSE	FALSE	left.inferior.lateral.ventricle	-0.0543	0.00959364	1.53e-08	AN	0.00420116	0.0145	0.7746	0.00180604	32.032
rs111891989	12	120801099	G	C	TRUE	TRUE	left.cerebellum.exterior	-0.09078	0.0152777	2.86e-09	AN	-0.0465991	0.0327	0.1546	0.00199012	35.3034
rs12072311	1	51572465	C	G	TRUE	TRUE	left.cerebellum.exterior	0.1186	0.0161273	2e-13	AN	-0.0108992	0.0311	0.7261	0.00304511	54.0752
rs12344396	9	118921327	G	C	TRUE	TRUE	left.cerebellum.exterior	0.05242	0.00739977	1.46e-12	AN	0.00329542	0.0149	0.8269	0.00282623	50.1774
rs1318947	4	4761862	G	A	FALSE	FALSE	left.cerebellum.exterior	-0.05435	0.00772456	2.05e-12	AN	-0.0075988	0.0145	0.5996	0.00278817	49.4997
rs13268108	8	142039586	C	T	FALSE	FALSE	left.cerebellum.exterior	-0.04429	0.00745497	2.89e-09	AN	-0.0188974	0.014	0.1778	0.00198945	35.2915
rs2234675	2	223085955	T	G	FALSE	FALSE	left.cerebellum.exterior	-0.12	0.0178704	1.94e-11	AN	-0.0198048	0.0346	0.5676	0.00254019	45.0861
rs36071136	7	156166303	G	C	TRUE	TRUE	left.cerebellum.exterior	0.04779	0.00730622	6.28e-11	AN	-0.0179971	0.0138	0.1924	0.00241057	42.7799
rs4752582	10	123443605	G	A	FALSE	FALSE	left.cerebellum.exterior	0.09155	0.0135509	1.46e-11	AN	0.0140015	0.0253	0.5812	0.00257123	45.6384
rs6591508	11	58943265	A	C	FALSE	FALSE	left.cerebellum.exterior	-0.04612	0.00779713	3.37e-09	AN	0.0195967	0.0145	0.1755	0.00197211	34.9833
rs72754248	9	119061396	A	G	FALSE	FALSE	left.cerebellum.exterior	0.1894	0.0138147	1.46e-42	AN	-0.0626949	0.0328	0.05568	0.0105043	187.943
rs7971939	12	102407432	T	A	TRUE	TRUE	left.cerebellum.exterior	0.04937	0.00865533	1.19e-08	AN	0.0125015	0.0208	0.5461	0.00183418	32.5319
rs10759832	9	118930313	C	T	FALSE	FALSE	left.cerebellum.white.matter	0.06683	0.00798447	6.18e-17	AN	0.00520351	0.0145	0.7211	0.00394108	70.049
rs11111094	12	102328806	A	C	FALSE	FALSE	left.cerebellum.white.matter	-0.09065	0.0077945	3.85e-31	AN	-0.037598	0.0137	0.005983	0.00758113	135.242
rs1962390	7	50806947	C	G	TRUE	TRUE	left.cerebellum.white.matter	-0.05201	0.00920042	1.6e-08	AN	-0.0150955	0.0167	0.3647	0.00180158	31.9528
rs2975187	8	24739719	T	C	FALSE	FALSE	left.cerebellum.white.matter	0.05527	0.00911595	1.36e-09	AN	-0.0044003	0.0151	0.7729	0.00207183	36.7558
rs35565319	9	119065043	T	C	FALSE	FALSE	left.cerebellum.white.matter	0.1119	0.014994	8.83e-14	AN	-0.0617052	0.033	0.06116	0.00313576	55.6901
rs4502027	12	92974742	G	A	FALSE	FALSE	left.cerebellum.white.matter	-0.05252	0.00941894	2.49e-08	AN	0.020998	0.0168	0.2114	0.00175292	31.0883
rs4764697	12	102853172	T	C	FALSE	FALSE	left.cerebellum.white.matter	0.05743	0.00864259	3.12e-11	AN	0.00170145	0.0149	0.9095	0.00248764	44.151
rs4946935	6	109000742	A	G	FALSE	FALSE	left.cerebellum.white.matter	-0.04818	0.00861434	2.26e-08	AN	-0.0329027	0.0148	0.02661	0.00176361	31.2781
rs9296804	6	55717728	A	G	FALSE	FALSE	left.cerebellum.white.matter	-0.05156	0.00801866	1.31e-10	AN	-0.0172988	0.0141	0.2194	0.00232964	41.3402
rs12500531	4	23725345	A	G	FALSE	FALSE	left.thalamus.proper	0.04762	0.00842832	1.63e-08	AN	-0.00930314	0.0183	0.6119	0.00179968	31.9189
rs76928645	7	54941328	T	C	FALSE	FALSE	left.thalamus.proper	0.07147	0.0107587	3.17e-11	AN	-0.0299954	0.0233	0.1979	0.00248615	44.1245
rs1187162	11	92011126	T	C	FALSE	FALSE	left.caudate	-0.05765	0.00880825	6.11e-11	AN	-0.000299955	0.0137	0.9834	0.00241351	42.8322
rs2817145	1	3133422	A	T	TRUE	TRUE	left.caudate	0.0927	0.0112609	1.96e-16	AN	0.00039992	0.0186	0.9837	0.00381269	67.7582
rs4748994	10	25300609	C	T	FALSE	FALSE	left.caudate	-0.05785	0.00904896	1.67e-10	AN	0.00960374	0.0146	0.5087	0.00230297	40.8658
rs6060983	20	30420924	C	T	FALSE	FALSE	left.caudate	-0.05248	0.00944564	2.8e-08	AN	-0.00920221	0.0156	0.5556	0.00174039	30.8657
rs62037364	16	28868695	A	G	FALSE	FALSE	left.caudate	-0.05182	0.00892986	6.63e-09	AN	0.0218006	0.0137	0.1107	0.00189828	33.671
rs7193665	16	73513339	G	C	TRUE	TRUE	left.caudate	-0.06884	0.0115387	2.48e-09	AN	0.0158044	0.0185	0.3924	0.0020062	35.5891
rs2257791	10	118643670	G	A	FALSE	FALSE	left.putamen	0.06367	0.00990818	1.35e-10	AN	0.0577033	0.0162	0.0003859	0.00232675	41.2888
rs2819861	6	45424940	A	G	FALSE	FALSE	left.putamen	0.05862	0.0088403	3.43e-11	AN	-0.0133011	0.0144	0.3558	0.0024772	43.9652
rs35692233	11	83325060	AT	A	FALSE	FALSE	left.putamen	0.05546	0.00869279	1.82e-10	AN	0.0326027	0.014	0.01992	0.00229363	40.6998
rs6121038	20	30254773	G	T	FALSE	FALSE	left.putamen	-0.06815	0.00921693	1.48e-13	AN	-0.0121029	0.0149	0.4169	0.00307822	54.6651
rs62368272	5	50754547	T	G	FALSE	FALSE	left.putamen	0.07342	0.0131932	2.65e-08	AN	0.0164047	0.0202	0.4176	0.00174603	30.9657
rs6508230	18	50884924	T	C	FALSE	FALSE	left.putamen	0.07697	0.00884509	3.55e-18	AN	0.017496	0.0138	0.2042	0.00425857	75.7163
rs8017172	14	56199048	A	G	FALSE	FALSE	left.putamen	-0.1072	0.0084343	7.04e-37	AN	0.0018982	0.0142	0.8913	0.0090412	161.526
rs9379829	6	26172219	T	C	FALSE	FALSE	left.putamen	0.06269	0.0101097	5.73e-10	AN	0.00410158	0.0158	0.7958	0.00216701	38.4481
rs12707607	7	83697483	A	G	FALSE	FALSE	left.pallidum	-0.04863	0.00862387	1.74e-08	AN	0.0057037	0.0146	0.6979	0.00179269	31.7947
rs34254072	9	22381409	T	G	FALSE	FALSE	left.pallidum	0.07279	0.0123143	3.47e-09	AN	-0.016597	0.0214	0.4385	0.00196945	34.936
rs7080838	10	126419841	C	T	FALSE	FALSE	left.pallidum	-0.05091	0.00800849	2.11e-10	AN	-0.001998	0.0138	0.8864	0.00227716	40.4069
rs11762512	7	77306025	A	G	FALSE	FALSE	left.hippocampus	-0.04917	0.00898246	4.47e-08	AN	-0.0139975	0.0145	0.3356	0.00168949	29.9613
rs12727543	1	181016774	T	C	FALSE	FALSE	left.hippocampus	0.05127	0.00917666	2.35e-08	AN	-0.00810274	0.0149	0.588	0.00175983	31.211
rs191865	17	19857942	C	T	FALSE	FALSE	left.hippocampus	-0.05568	0.00851376	6.29e-11	AN	0.0155977	0.0138	0.256	0.00240983	42.7668
rs196814	8	24716594	G	A	FALSE	FALSE	left.hippocampus	0.07762	0.0112216	4.77e-12	AN	-0.00389759	0.0173	0.821	0.0026949	47.8395
rs2819861	6	45424940	A	G	FALSE	FALSE	left.hippocampus	0.04956	0.00883422	2.05e-08	AN	-0.0133011	0.0144	0.3558	0.00177433	31.4685
rs2923447	8	42439848	G	T	FALSE	FALSE	left.hippocampus	-0.04665	0.00850191	4.14e-08	AN	0.0318003	0.0136	0.01918	0.00169751	30.1038
rs3120124	1	43764165	C	G	TRUE	TRUE	left.hippocampus	-0.05649	0.00858511	4.83e-11	AN	0.0128016	0.0143	0.3689	0.00243933	43.2915
rs3740699	11	47504075	T	G	FALSE	FALSE	left.hippocampus	0.05112	0.00843704	1.39e-09	AN	-0.0411033	0.0137	0.002664	0.0020691	36.7073
rs6121038	20	30254773	G	T	FALSE	FALSE	left.hippocampus	-0.07258	0.00920365	3.29e-15	AN	-0.0121029	0.0149	0.4169	0.00350002	62.182
rs6138937	20	2882931	C	T	FALSE	FALSE	left.hippocampus	-0.05876	0.00976566	1.81e-09	AN	-0.028595	0.0156	0.06616	0.00204057	36.2002
rs8014725	14	56186953	G	A	FALSE	FALSE	left.hippocampus	-0.05813	0.00838333	4.24e-12	AN	0.0118001	0.0141	0.4033	0.00270813	48.0749
rs9393688	6	26207174	T	A	TRUE	TRUE	left.hippocampus	0.0546	0.00960084	1.31e-08	AN	-0.0124978	0.0149	0.4002	0.00182328	32.3383
rs11155675	6	150064019	C	T	FALSE	FALSE	left.amygdala	0.0496	0.00836707	3.12e-09	AN	-0.0375046	0.0147	0.01099	0.00198077	35.1372
rs12359711	10	126554668	G	A	FALSE	FALSE	left.amygdala	0.06342	0.00946567	2.14e-11	AN	0.0353961	0.0163	0.02983	0.00252889	44.8849
rs146607495	12	117319202	T	C	FALSE	FALSE	left.amygdala	0.1441	0.0136847	7.2e-26	AN	-0.0263029	0.0234	0.2612	0.00622336	110.868
rs151014938	3	57619468	C	T	FALSE	FALSE	left.amygdala	-0.0877	0.0157112	2.41e-08	AN	0.0183015	0.0353	0.6043	0.00175669	31.1552
rs17178006	12	65718299	G	T	FALSE	FALSE	left.amygdala	-0.1497	0.0121215	6.46e-35	AN	-0.0663962	0.0248	0.007303	0.0085406	152.505
rs2052400	2	162843668	A	G	FALSE	FALSE	left.amygdala	0.05468	0.00806133	1.21e-11	AN	-0.00730327	0.0139	0.5992	0.00259177	46.0039
rs6699195	1	54841838	T	C	FALSE	FALSE	left.amygdala	0.04305	0.00786589	4.49e-08	AN	0.000100005	0.0138	0.9955	0.00168887	29.9503
rs7030607	9	119245183	A	G	FALSE	FALSE	left.amygdala	0.07452	0.00819351	1.04e-19	AN	0.0147999	0.0143	0.2999	0.00465008	82.7097
rs11062908	12	4005222	G	T	FALSE	FALSE	left.accumbens.area	-0.06853	0.008338	2.19e-16	AN	-0.0103958	0.0142	0.4657	0.0038007	67.5443
rs13095889	3	62386075	A	G	FALSE	FALSE	left.accumbens.area	0.0552	0.00934168	3.5e-09	AN	0.00229736	0.0206	0.9098	0.00196812	34.9123
rs17178006	12	65718299	G	T	FALSE	FALSE	left.accumbens.area	-0.07164	0.0124983	1.01e-08	AN	-0.0663962	0.0248	0.007303	0.0018522	32.8521
rs3176459	1	51437247	G	A	FALSE	FALSE	left.accumbens.area	-0.05528	0.00866322	1.81e-10	AN	0.0158044	0.0148	0.2869	0.00229435	40.7126
rs11242218	5	133848688	G	T	FALSE	FALSE	left.ventral.DC	-0.05032	0.00892515	1.75e-08	AN	0.00540458	0.0137	0.6938	0.00179205	31.7835
rs13107325	4	103188709	T	C	FALSE	FALSE	left.ventral.DC	0.1501	0.0171367	2.13e-18	AN	0.00219758	0.0285	0.9378	0.00431431	76.7114
rs200690866	3	190670370	C	T	FALSE	FALSE	left.ventral.DC	0.05742	0.00919603	4.36e-10	AN	-0.00290421	0.0145	0.8437	0.0021971	38.9831
rs6575198	14	91955497	T	C	FALSE	FALSE	left.ventral.DC	0.07047	0.0116827	1.65e-09	AN	0.0187955	0.0177	0.2892	0.00205074	36.3809
rs151057105	7	54944920	T	C	FALSE	FALSE	left.vessel	0.09025	0.0110968	4.45e-16	AN	-0.033805	0.0244	0.1666	0.00372187	66.1382
rs2153960	6	108988184	G	A	FALSE	FALSE	left.vessel	-0.04694	0.00693866	1.38e-11	AN	-0.0314987	0.0147	0.03189	0.00257807	45.7601
rs35532423	5	64835501	GCT	G	FALSE	FALSE	left.vessel	0.04093	0.00728033	1.92e-08	AN	-0.00140098	0.0156	0.9278	0.00178191	31.6033
rs5771206	22	50616806	A	G	FALSE	FALSE	left.vessel	0.03919	0.00671522	5.43e-09	AN	-0.00560427	0.0154	0.7183	0.00191989	34.055
rs6062264	20	61154871	T	C	FALSE	FALSE	left.vessel	-0.05577	0.00718963	9.18e-15	AN	0.00259663	0.0183	0.8853	0.00338683	60.1643
rs62574179	9	118970563	G	A	FALSE	FALSE	left.vessel	0.08374	0.013476	5.28e-10	AN	-0.0282966	0.0419	0.4998	0.00217609	38.6094
rs9654194	4	78728697	G	T	FALSE	FALSE	left.vessel	0.04113	0.00632867	8.29e-11	AN	0.0133994	0.0136	0.3236	0.00237979	42.2322
rs10498652	6	875493	G	A	FALSE	FALSE	right.lateral.ventricle	0.05956	0.0103027	7.55e-09	AN	-0.0009995	0.0144	0.9437	0.00188394	33.4162
rs6452497	5	82208956	G	A	FALSE	FALSE	right.lateral.ventricle	0.05829	0.0104164	2.22e-08	AN	-0.0190965	0.0143	0.1823	0.0017655	31.3117
rs9112	5	121518309	A	G	FALSE	FALSE	right.lateral.ventricle	-0.06281	0.0103204	1.18e-09	AN	0.0132025	0.0178	0.4583	0.00208755	37.0352
rs12146713	12	106476805	C	T	FALSE	FALSE	right.inferior.lateral.ventricle	0.1111	0.0144718	1.71e-14	AN	0.0239021	0.0254	0.3473	0.00331756	58.9297
rs12149643	16	87231499	C	T	FALSE	FALSE	right.inferior.lateral.ventricle	-0.08686	0.0086	6.66e-24	AN	-0.00489798	0.0137	0.7177	0.00572832	101.998
rs12360799	11	10655021	G	C	TRUE	TRUE	right.inferior.lateral.ventricle	-0.05327	0.00898162	3.06e-09	AN	-0.0122953	0.0142	0.3841	0.00198277	35.1728
rs2498020	1	208266862	C	T	FALSE	FALSE	right.inferior.lateral.ventricle	0.05289	0.00931818	1.4e-08	AN	0.0188974	0.0146	0.1956	0.00181625	32.2133
rs61500084	3	190636749	A	T	TRUE	TRUE	right.inferior.lateral.ventricle	-0.07066	0.00869661	4.75e-16	AN	-0.00559563	0.0141	0.6904	0.00371458	66.0082
rs884894	2	19184881	T	C	FALSE	FALSE	right.inferior.lateral.ventricle	0.06595	0.0119151	3.16e-08	AN	-0.00290421	0.0183	0.875	0.00172728	30.6328
rs76974091	7	70111954	T	A	TRUE	TRUE	right.cerebellum.exterior	0.2399	0.0431165	2.67e-08	AN	-0.0300984	0.0782	0.6999	0.0017454	30.9546
rs79487293	12	65905126	T	C	FALSE	FALSE	right.cerebellum.exterior	-0.0572	0.0100775	1.4e-08	AN	-0.015002	0.0176	0.3942	0.00181625	32.2133
rs8014181	14	100223304	G	A	FALSE	FALSE	right.cerebellum.exterior	-0.05432	0.00959548	1.53e-08	AN	-0.0114958	0.0146	0.4335	0.00180668	32.0433
rs11097631	4	77919796	C	T	FALSE	FALSE	right.cerebellum.white.matter	0.04028	0.00734768	4.26e-08	AN	-0.0121953	0.0137	0.3743	0.00169442	30.0489
rs111891989	12	120801099	G	C	TRUE	TRUE	right.cerebellum.white.matter	-0.0841	0.0151286	2.75e-08	AN	-0.0465991	0.0327	0.1546	0.00174227	30.899
rs12072311	1	51572465	C	G	TRUE	TRUE	right.cerebellum.white.matter	0.1212	0.0159621	3.27e-14	AN	-0.0108992	0.0311	0.7261	0.0032456	57.6471
rs12199648	6	34777576	G	A	FALSE	FALSE	right.cerebellum.white.matter	0.04857	0.00887772	4.55e-08	AN	-0.0401972	0.0184	0.02868	0.00168764	29.9285
rs12344396	9	118921327	G	C	TRUE	TRUE	right.cerebellum.white.matter	0.04771	0.00732647	7.62e-11	AN	0.00329542	0.0149	0.8269	0.00238929	42.4014
rs1318947	4	4761862	G	A	FALSE	FALSE	right.cerebellum.white.matter	-0.05417	0.00764681	1.45e-12	AN	-0.0075988	0.0145	0.5996	0.00282623	50.1774
rs13268108	8	142039586	C	T	FALSE	FALSE	right.cerebellum.white.matter	-0.04719	0.00737689	1.62e-10	AN	-0.0188974	0.014	0.1778	0.00230584	40.917
rs2234675	2	223085955	T	G	FALSE	FALSE	right.cerebellum.white.matter	-0.1082	0.0177	1e-09	AN	-0.0198048	0.0346	0.5676	0.00210607	37.3645
rs36071136	7	156166303	G	C	TRUE	TRUE	right.cerebellum.white.matter	0.04492	0.00723117	5.35e-10	AN	-0.0179971	0.0138	0.1924	0.00217469	38.5846
rs4752582	10	123443605	G	A	FALSE	FALSE	right.cerebellum.white.matter	0.08506	0.0134164	2.34e-10	AN	0.0140015	0.0253	0.5812	0.00226503	40.1911
rs55993230	10	114804348	C	G	TRUE	TRUE	right.cerebellum.white.matter	0.06817	0.0124831	4.78e-08	AN	-0.00650109	0.0254	0.7978	0.00168149	29.8192
rs72754248	9	119061396	A	G	FALSE	FALSE	right.cerebellum.white.matter	0.1836	0.0136811	7.37e-41	AN	-0.0626949	0.0328	0.05568	0.0100691	180.076
rs7971939	12	102407432	T	A	TRUE	TRUE	right.cerebellum.white.matter	0.05786	0.00856424	1.46e-11	AN	0.0125015	0.0208	0.5461	0.00257123	45.6384
rs11111094	12	102328806	A	C	FALSE	FALSE	right.thalamus.proper	-0.08447	0.00769308	6.08e-28	AN	-0.037598	0.0137	0.005983	0.00676297	120.547
rs12146804	12	52687416	G	A	FALSE	FALSE	right.thalamus.proper	-0.048	0.00849858	1.65e-08	AN	-0.0187038	0.0155	0.2285	0.0017984	31.8963
rs12344396	9	118921327	G	C	TRUE	TRUE	right.thalamus.proper	0.06342	0.00789887	1.04e-15	AN	0.00329542	0.0149	0.8269	0.00362764	64.4576
rs1365658	18	35294554	G	T	FALSE	FALSE	right.thalamus.proper	0.04257	0.00779528	4.79e-08	AN	-0.0141001	0.0137	0.3028	0.00168148	29.8191
rs449394	1	76011382	C	A	FALSE	FALSE	right.thalamus.proper	-0.05427	0.0097872	2.99e-08	AN	-0.00740253	0.0165	0.6509	0.00173352	30.7435
rs4502027	12	92974742	G	A	FALSE	FALSE	right.thalamus.proper	-0.05174	0.00929072	2.6e-08	AN	0.020998	0.0168	0.2114	0.00174853	31.0103
rs4590691	1	7094425	G	A	FALSE	FALSE	right.thalamus.proper	-0.04518	0.0078656	9.38e-09	AN	-0.0057037	0.0137	0.6802	0.00185994	32.9898
rs4764697	12	102853172	T	C	FALSE	FALSE	right.thalamus.proper	0.05639	0.00852843	3.91e-11	AN	0.00170145	0.0149	0.9095	0.00246306	43.7136
rs4946935	6	109000742	A	G	FALSE	FALSE	right.thalamus.proper	-0.04667	0.00849472	3.98e-08	AN	-0.0329027	0.0148	0.02661	0.00170183	30.1806
rs6889177	5	61081952	G	A	FALSE	FALSE	right.thalamus.proper	-0.0467	0.00785402	2.8e-09	AN	-0.017197	0.0139	0.2154	0.0019928	35.3509
rs72754248	9	119061396	A	G	FALSE	FALSE	right.thalamus.proper	0.1168	0.014796	3.08e-15	AN	-0.0626949	0.0328	0.05568	0.0035071	62.3082
rs9296804	6	55717728	A	G	FALSE	FALSE	right.thalamus.proper	-0.04528	0.0079147	1.08e-08	AN	-0.0172988	0.0141	0.2194	0.00184511	32.7261
rs12146713	12	106476805	C	T	FALSE	FALSE	right.caudate	-0.06014	0.0107952	2.57e-08	AN	0.0239021	0.0254	0.3473	0.00174979	31.0325
rs35770472	3	177299739	ATTT	A	FALSE	FALSE	right.caudate	-0.03714	0.00657345	1.63e-08	AN	0.00899938	0.0138	0.5124	0.00179968	31.9189
rs76341705	14	59628679	A	G	FALSE	FALSE	right.caudate	-0.05637	0.00965736	5.4e-09	AN	0.00939572	0.0207	0.6497	0.00192054	34.0667
rs12948299	17	45403057	T	C	FALSE	FALSE	right.putamen	0.03691	0.00673417	4.29e-08	AN	0.0137035	0.0145	0.345	0.0016938	30.038
rs62537473	8	109513025	A	C	FALSE	FALSE	right.putamen	-0.03514	0.00632128	2.74e-08	AN	0.00460057	0.0139	0.7413	0.00174227	30.899
rs76179989	2	169103999	G	T	FALSE	FALSE	right.putamen	0.05526	0.00993706	2.72e-08	AN	0.00610135	0.0207	0.7681	0.00174352	30.9212
rs76928645	7	54941328	T	C	FALSE	FALSE	right.putamen	0.06455	0.0105267	8.86e-10	AN	-0.0299954	0.0233	0.1979	0.00211915	37.5972
rs10184783	2	48759845	C	T	FALSE	FALSE	right.pallidum	0.05276	0.00898043	4.3e-09	AN	0.00409839	0.014	0.7678	0.00194558	34.5117
rs1187162	11	92011126	T	C	FALSE	FALSE	right.pallidum	-0.05553	0.0088607	3.76e-10	AN	-0.000299955	0.0137	0.9834	0.00221328	39.2709
rs12921170	16	87227397	G	A	FALSE	FALSE	right.pallidum	-0.05012	0.00883639	1.43e-08	AN	-0.00919757	0.0137	0.5027	0.00181369	32.168
rs274312	10	25244392	T	C	FALSE	FALSE	right.pallidum	-0.05279	0.00905955	5.73e-09	AN	0.00639948	0.0138	0.6429	0.00191398	33.9501
rs2817145	1	3133422	A	T	TRUE	TRUE	right.pallidum	0.08263	0.0113269	3.11e-13	AN	0.00039992	0.0186	0.9837	0.00299659	53.211
rs10514300	5	87705282	C	T	FALSE	FALSE	right.hippocampus	0.05333	0.00961421	2.95e-08	AN	-0.00130085	0.0156	0.932	0.00173477	30.7657
rs1228632	11	83325114	C	G	TRUE	TRUE	right.hippocampus	0.05699	0.00868618	5.5e-11	AN	0.0326995	0.014	0.01962	0.0024253	43.0419
rs2237474	7	50743240	T	G	FALSE	FALSE	right.hippocampus	0.04911	0.00875557	2.06e-08	AN	0.0120017	0.014	0.3932	0.0017737	31.4573
rs2257791	10	118643670	G	A	FALSE	FALSE	right.hippocampus	0.06429	0.00994278	1.03e-10	AN	0.0577033	0.0162	0.0003859	0.00235574	41.8044
rs2819861	6	45424940	A	G	FALSE	FALSE	right.hippocampus	0.05045	0.00887735	1.34e-08	AN	-0.0133011	0.0144	0.3558	0.00182072	32.2928
rs6121038	20	30254773	G	T	FALSE	FALSE	right.hippocampus	-0.07057	0.00923933	2.32e-14	AN	-0.0121029	0.0149	0.4169	0.00328405	58.3325
rs6508230	18	50884924	T	C	FALSE	FALSE	right.hippocampus	0.0763	0.00887106	8.59e-18	AN	0.017496	0.0138	0.2042	0.0041607	73.9688
rs72834694	6	26145158	C	T	FALSE	FALSE	right.hippocampus	0.06422	0.0105106	1.02e-09	AN	0.00249688	0.0165	0.8805	0.00210401	37.3279
rs8014725	14	56186953	G	A	FALSE	FALSE	right.hippocampus	-0.1111	0.00840393	1.01e-39	AN	0.0118001	0.0141	0.4033	0.0097741	174.749
rs191865	17	19857942	C	T	FALSE	FALSE	right.amygdala	-0.04918	0.00846035	6.25e-09	AN	0.0155977	0.0138	0.256	0.00190481	33.7872
rs196814	8	24716594	G	A	FALSE	FALSE	right.amygdala	0.06713	0.0111549	1.8e-09	AN	-0.00389759	0.0173	0.821	0.00204125	36.2122
rs2106786	17	43919096	G	A	FALSE	FALSE	right.amygdala	-0.05645	0.0101347	2.58e-08	AN	-0.0157026	0.0169	0.3542	0.00174916	31.0214
rs2257791	10	118643670	G	A	FALSE	FALSE	right.amygdala	0.05362	0.00982231	4.84e-08	AN	0.0577033	0.0162	0.0003859	0.00168026	29.7973
rs2923447	8	42439848	G	T	FALSE	FALSE	right.amygdala	-0.04766	0.00845035	1.72e-08	AN	0.0318003	0.0136	0.01918	0.00179332	31.806
rs3120047	1	43764084	G	C	TRUE	TRUE	right.amygdala	-0.04907	0.00855176	9.72e-09	AN	0.0137035	0.0143	0.3387	0.00185607	32.9209
rs35405209	6	45428508	TA	T	FALSE	FALSE	right.amygdala	0.05281	0.00887861	2.77e-09	AN	-0.00910129	0.0147	0.5355	0.00199413	35.3747
rs35771878	4	38634757	G	A	FALSE	FALSE	right.amygdala	-0.05105	0.0086938	4.38e-09	AN	0.0194006	0.0144	0.1758	0.0019436	34.4765
rs58329075	7	77269943	A	G	FALSE	FALSE	right.amygdala	-0.04943	0.00830756	2.73e-09	AN	-0.00450011	0.0137	0.7435	0.00199547	35.3985
rs6121038	20	30254773	G	T	FALSE	FALSE	right.amygdala	-0.07514	0.00914668	2.25e-16	AN	-0.0121029	0.0149	0.4169	0.00379702	67.4786
rs6684455	1	181016529	A	G	FALSE	FALSE	right.amygdala	-0.06016	0.009203	6.45e-11	AN	-0.00139902	0.0152	0.9279	0.00240763	42.7275
rs7107356	11	47676170	A	G	FALSE	FALSE	right.amygdala	-0.05206	0.00828849	3.44e-10	AN	0.0460021	0.0134	0.0006081	0.00222316	39.4465
rs8014725	14	56186953	G	A	FALSE	FALSE	right.amygdala	-0.05152	0.00833118	6.37e-10	AN	0.0118001	0.0141	0.4033	0.00215517	38.2375
rs146607495	12	117319202	T	C	FALSE	FALSE	right.accumbens.area	0.1477	0.0136633	3.77e-27	AN	-0.0263029	0.0234	0.2612	0.00655653	116.843
rs17178006	12	65718299	G	T	FALSE	FALSE	right.accumbens.area	-0.1497	0.0121116	6.04e-35	AN	-0.0663962	0.0248	0.007303	0.00855432	152.752
rs2052400	2	162843668	A	G	FALSE	FALSE	right.accumbens.area	0.04992	0.00805551	5.89e-10	AN	-0.00730327	0.0139	0.5992	0.00216422	38.3985
rs2629542	10	126552395	G	A	FALSE	FALSE	right.accumbens.area	0.06017	0.00863519	3.32e-12	AN	0.0102019	0.0145	0.482	0.00273468	48.5475
rs57246240	5	66112715	A	G	FALSE	FALSE	right.accumbens.area	0.04739	0.00824174	9.05e-09	AN	0.00819632	0.014	0.5605	0.00186382	33.0588
rs7030607	9	119245183	A	G	FALSE	FALSE	right.accumbens.area	0.06411	0.00819088	5.28e-15	AN	0.0147999	0.0143	0.2999	0.00344802	61.255
rs11062908	12	4005222	G	T	FALSE	FALSE	right.ventral.DC	-0.07003	0.00828463	3.04e-17	AN	-0.0103958	0.0142	0.4657	0.00401932	71.4451
rs147647466	1	51350967	TTCTCTCTC	T	FALSE	FALSE	right.ventral.DC	-0.0554	0.00873817	2.35e-10	AN	0.0103958	0.0174	0.55	0.00226503	40.1911
rs17178006	12	65718299	G	T	FALSE	FALSE	right.ventral.DC	-0.07535	0.0124156	1.31e-09	AN	-0.0663962	0.0248	0.007303	0.00207592	36.8286
rs7315280	12	117320938	G	A	FALSE	FALSE	right.ventral.DC	0.06906	0.0126114	4.41e-08	AN	-0.0272993	0.0211	0.1954	0.00169072	29.9832
rs12028814	1	3122321	G	A	FALSE	FALSE	right.vessel	0.0656	0.0118092	2.81e-08	AN	-0.00820356	0.0204	0.6887	0.00173977	30.8545
rs13089287	3	190654424	C	T	FALSE	FALSE	right.vessel	0.06456	0.009138	1.66e-12	AN	-0.00270365	0.0139	0.8471	0.00281113	49.9086
rs13107325	4	103188709	T	C	FALSE	FALSE	right.vessel	0.1383	0.0173504	1.67e-15	AN	0.00219758	0.0285	0.9378	0.0035756	63.5297
rs716872	14	92046702	G	A	FALSE	FALSE	right.vessel	0.06091	0.00944488	1.16e-10	AN	0.0011006	0.0142	0.9401	0.00234339	41.5849
rs8009299	14	105007596	T	A	TRUE	TRUE	right.vessel	0.06065	0.00971799	4.43e-10	AN	-0.00739729	0.0145	0.6115	0.002195	38.9457
rs151057105	7	54944920	T	C	FALSE	FALSE	grey.matter	0.09199	0.01103	7.96e-17	AN	-0.033805	0.0244	0.1666	0.00391299	69.5477
rs2153960	6	108988184	G	A	FALSE	FALSE	grey.matter	-0.04683	0.00689996	1.18e-11	AN	-0.0314987	0.0147	0.03189	0.00259482	46.0582
rs34830788	4	78715432	G	C	TRUE	TRUE	grey.matter	0.03939	0.00672988	4.92e-09	AN	0.00179838	0.0148	0.9011	0.00193107	34.2537
rs6010205	22	50651238	T	G	FALSE	FALSE	grey.matter	0.03855	0.00695974	3.1e-08	AN	0.00389759	0.0149	0.7944	0.00172978	30.6771
rs6062237	20	61154437	C	T	FALSE	FALSE	grey.matter	-0.04866	0.00685063	1.26e-12	AN	-0.0034961	0.0173	0.8396	0.00284137	50.4469
rs62574179	9	118970563	G	A	FALSE	FALSE	grey.matter	0.0871	0.0134021	8.29e-11	AN	-0.0282966	0.0419	0.4998	0.00237979	42.2322
rs6597280	6	7685067	A	G	FALSE	FALSE	grey.matter	-0.03852	0.00667938	8.21e-09	AN	-0.00590255	0.0145	0.6835	0.00187484	33.2545
rs303936	13	72373889	C	A	FALSE	FALSE	white.matter	-0.06048	0.0104474	7.18e-09	AN	0.00400198	0.0139	0.7755	0.00188915	33.5087
rs4681329	3	146371033	A	G	FALSE	FALSE	white.matter	-0.07434	0.0105178	1.62e-12	AN	0.0168964	0.0139	0.2234	0.00281351	49.951
rs10786772	10	105610326	A	G	FALSE	FALSE	total.brain.volume	0.02033	0.00360269	1.7e-08	AN	0.00659818	0.0139	0.6341	0.00179523	31.8398
rs11749904	5	82782530	C	T	FALSE	FALSE	total.brain.volume	-0.02055	0.00360906	1.26e-08	AN	-0.0122042	0.0143	0.391	0.00182776	32.418
rs1452628	1	215139887	T	A	TRUE	TRUE	total.brain.volume	0.0244	0.00358718	1.06e-11	AN	0.0404987	0.0143	0.004519	0.00260627	46.262
rs35021943	4	121643239	C	A	FALSE	FALSE	total.brain.volume	0.02434	0.00412473	3.68e-09	AN	0.00499749	0.0161	0.7576	0.00196281	34.8179
rs11761083	7	156044166	G	A	FALSE	FALSE	left.caudal.anterior.cingulate	-0.04503	0.00822616	4.46e-08	anxiety	-0.0478	0.0305	0.1166	0.00168949	29.9613
rs17754780	6	126664333	T	C	FALSE	FALSE	left.caudal.middle.frontal	0.04014	0.00625721	1.44e-10	anxiety	-0.0275	0.027	0.3081	0.00231881	41.1476
rs9320747	6	98310291	G	T	FALSE	FALSE	left.caudal.middle.frontal	0.0359	0.00633604	1.48e-08	anxiety	-0.0037	0.0264	0.8895	0.00180986	32.0999
rs1044595	1	180943529	C	T	FALSE	FALSE	left.cuneus	-0.02684	0.00375542	9.2e-13	anxiety	0.024	0.0275	0.3831	0.00287658	51.0738
rs13107325	4	103188709	T	C	FALSE	FALSE	left.cuneus	0.05373	0.00717836	7.49e-14	anxiety	0.0651	0.0719	0.3655	0.00315421	56.0189
rs152234	5	179335060	A	G	FALSE	FALSE	left.cuneus	0.0433	0.00613749	1.78e-12	anxiety	-0.0462	0.0503	0.3583	0.0028032	49.7674
rs4971088	1	155142883	A	T	TRUE	TRUE	left.cuneus	0.02116	0.00369156	1.01e-08	anxiety	0.0386	0.0294	0.1893	0.0018522	32.8521
rs57788691	3	69897450	T	G	FALSE	FALSE	left.cuneus	0.0284	0.00454327	4.16e-10	anxiety	0.0219	0.0377	0.5614	0.00220202	39.0706
rs7756144	6	45453383	T	C	FALSE	FALSE	left.cuneus	0.02166	0.00391399	3.18e-08	anxiety	0.0145	0.0282	0.608	0.00172666	30.6217
rs11759026	6	126792095	G	A	FALSE	FALSE	left.entorhinal	0.08004	0.009669	1.34e-16	anxiety	-0.0232	0.034	0.4959	0.00385525	68.5175
rs118087478	17	44051589	G	T	FALSE	FALSE	left.entorhinal	-0.07395	0.00988504	7.74e-14	anxiety	-0.0688	0.0667	0.3028	0.00315085	55.959
rs1351394	12	66351826	T	C	FALSE	FALSE	left.entorhinal	0.06016	0.00810782	1.22e-13	anxiety	-0.0028	0.0291	0.9228	0.00309984	55.0502
rs2764264	6	108934461	C	T	FALSE	FALSE	left.entorhinal	-0.0634	0.00877023	5.06e-13	anxiety	-0.0381	0.0315	0.2276	0.00294277	52.2525
rs3134954	6	32071893	C	T	FALSE	FALSE	left.entorhinal	0.06653	0.0112154	3.04e-09	anxiety	-0.0299	0.0425	0.4821	0.00198344	35.1846
rs6584542	10	104995495	A	G	FALSE	FALSE	left.entorhinal	0.06754	0.00885771	2.56e-14	anxiety	0.0151	0.0288	0.6013	0.00327292	58.1341
rs77126132	7	54966738	A	G	FALSE	FALSE	left.entorhinal	0.07872	0.0141532	2.7e-08	anxiety	0.0674	0.052	0.1947	0.00174415	30.9324
rs7955865	12	56468706	A	T	TRUE	TRUE	left.entorhinal	0.04729	0.00850846	2.76e-08	anxiety	0.011	0.0307	0.7191	0.00174164	30.8879
rs2164950	14	59627631	A	G	FALSE	FALSE	left.fusiform	-0.0618	0.0104286	3.17e-09	anxiety	0.0516	0.0434	0.2345	0.00197944	35.1135
rs2176182	2	26109402	A	T	TRUE	TRUE	left.fusiform	0.05152	0.00868071	3e-09	anxiety	0.0396	0.0359	0.2707	0.00198544	35.2202
rs6658111	1	47980916	G	T	FALSE	FALSE	left.fusiform	0.04469	0.00718142	5e-10	anxiety	-0.0519	0.0351	0.1384	0.00218238	38.7214
rs7613412	3	89724217	T	A	TRUE	TRUE	left.fusiform	0.04101	0.00712969	8.98e-09	anxiety	0.0522	0.0308	0.09001	0.00186512	33.0818
rs72772496	2	16430349	C	T	FALSE	FALSE	left.inferior.parietal	-0.09288	0.0143112	8.82e-11	anxiety	0.0055	0.0963	0.9547	0.00237321	42.1153
rs11213729	11	110951415	A	G	FALSE	FALSE	left.isthmus.cingulate	-0.05346	0.00978046	4.67e-08	anxiety	-0.0098	0.0301	0.746	0.00168456	29.8738
rs2691112	2	37124755	T	C	FALSE	FALSE	left.isthmus.cingulate	0.05194	0.00907725	1.07e-08	anxiety	0.0237	0.0267	0.3744	0.00184575	32.7376
rs6658111	1	47980916	G	T	FALSE	FALSE	left.isthmus.cingulate	0.08086	0.00944736	1.22e-17	anxiety	-0.0519	0.0351	0.1384	0.00412033	73.2482
rs2279829	3	147106319	T	C	FALSE	FALSE	left.medial.orbitofrontal	0.07008	0.0113288	6.28e-10	anxiety	-0.053	0.0322	0.1001	0.00215656	38.2623
rs10765918	11	12071855	G	A	FALSE	FALSE	left.middle.temporal	-0.06616	0.0110562	2.22e-09	anxiety	-0.0315	0.0331	0.3424	0.0020183	35.8042
rs3012434	6	170545279	A	G	FALSE	FALSE	left.middle.temporal	-0.07666	0.012945	3.24e-09	anxiety	0.0287	0.0485	0.5549	0.00197677	35.0661
rs4235482	5	60093612	A	G	FALSE	FALSE	left.middle.temporal	0.06431	0.00978545	5.11e-11	anxiety	0.0113	0.026	0.6631	0.00243342	43.1863
rs76341705	14	59628679	A	G	FALSE	FALSE	left.middle.temporal	-0.1667	0.0148839	4.89e-29	anxiety	0.084	0.0438	0.05505	0.00703477	125.426
rs11789773	9	76157130	A	C	FALSE	FALSE	left.paracentral	-0.05886	0.0096397	1.04e-09	anxiety	-0.0642	0.0374	0.08635	0.00210126	37.279
rs1440802	15	39635124	C	T	FALSE	FALSE	left.paracentral	0.08198	0.0131399	4.5e-10	anxiety	0.0193	0.0457	0.673	0.00219359	38.9207
rs2144366	6	92010245	G	C	TRUE	TRUE	left.paracentral	0.07673	0.0114403	2.05e-11	anxiety	0.0471	0.0483	0.33	0.00253416	44.9788
rs2279829	3	147106319	T	C	FALSE	FALSE	left.paracentral	-0.06497	0.00913912	1.21e-12	anxiety	-0.053	0.0322	0.1001	0.00284616	50.5322
rs3782652	12	5906139	G	A	FALSE	FALSE	left.paracentral	0.04304	0.00751003	1.01e-08	anxiety	-0.0021	0.0289	0.9411	0.00185155	32.8407
rs2033939	15	39633904	A	G	FALSE	FALSE	left.pars.orbitalis	0.2495	0.0129948	2.15e-81	anxiety	0.0171	0.0478	0.7197	0.0203954	368.598
rs2613197	5	92738199	C	T	FALSE	FALSE	left.pars.orbitalis	0.04476	0.00746747	2.08e-09	anxiety	0.0038	0.0333	0.9097	0.00202504	35.924
rs9545502	13	81167981	T	C	FALSE	FALSE	left.pars.orbitalis	0.05263	0.00857306	8.5e-10	anxiety	-0.0231	0.032	0.4711	0.00212398	37.6831
rs76341705	14	59628679	A	G	FALSE	FALSE	left.pars.triangularis	0.05932	0.00964396	7.88e-10	anxiety	0.084	0.0438	0.05505	0.00213228	37.8305
rs17178006	12	65718299	G	T	FALSE	FALSE	left.pericalcarine	-0.07144	0.0119465	2.27e-09	anxiety	0.1014	0.0586	0.08366	0.00201561	35.7564
rs62399014	5	128926364	C	T	FALSE	FALSE	left.pericalcarine	0.07819	0.0136911	1.14e-08	anxiety	0.0289	0.046	0.5296	0.00183867	32.6118
rs7600385	2	65984026	A	T	TRUE	TRUE	left.pericalcarine	0.04441	0.00790917	2e-08	anxiety	-0.0485	0.0306	0.1129	0.00177749	31.5247
rs1080066	15	39634222	G	A	FALSE	FALSE	left.precentral	-0.08998	0.013211	1e-11	anxiety	0.0065	0.0556	0.9068	0.00261315	46.3845
rs11707890	3	71503479	G	T	FALSE	FALSE	left.precentral	-0.05135	0.00764706	1.93e-11	anxiety	-0.0475	0.0294	0.106	0.00254019	45.0861
rs2629558	10	126545779	G	C	TRUE	TRUE	left.precentral	0.04279	0.00783269	4.74e-08	anxiety	0.0348	0.0316	0.271	0.00168271	29.841
rs679170	2	4514772	G	A	FALSE	FALSE	left.precentral	-0.05689	0.00933235	1.11e-09	anxiety	0.026	0.0342	0.4465	0.0020944	37.157
rs73006822	19	13109955	T	C	FALSE	FALSE	left.precentral	-0.06181	0.0105532	4.79e-09	anxiety	0.0024	0.0585	0.9676	0.0019337	34.3006
rs2033939	15	39633904	A	G	FALSE	FALSE	left.rostral.anterior.cingulate	-0.09062	0.0139287	7.94e-11	anxiety	0.0171	0.0478	0.7197	0.0023849	42.3233
rs4706386	6	91968408	A	G	FALSE	FALSE	left.rostral.anterior.cingulate	0.04987	0.00890059	2.13e-08	anxiety	-0.0339	0.0338	0.3169	0.00176991	31.3901
rs7912777	10	90658059	C	T	FALSE	FALSE	left.rostral.anterior.cingulate	0.04725	0.00851045	2.86e-08	anxiety	0.0028	0.0297	0.9257	0.00173789	30.8212
rs4240792	16	87235867	G	A	FALSE	FALSE	left.rostral.middle.frontal	0.05218	0.00893034	5.21e-09	anxiety	-0.012	0.029	0.6791	0.00192449	34.1368
rs76341705	14	59628679	A	G	FALSE	FALSE	left.rostral.middle.frontal	-0.107	0.0128776	1.04e-16	anxiety	0.084	0.0438	0.05505	0.00388407	69.0317
rs9827968	3	104695956	A	G	FALSE	FALSE	left.rostral.middle.frontal	0.04952	0.008494	5.64e-09	anxiety	0.044	0.0265	0.09697	0.00191595	33.9851
rs3760456	17	27948844	T	C	FALSE	FALSE	left.superior.frontal	0.05732	0.00940597	1.13e-09	anxiety	0.0175	0.0273	0.5209	0.00209303	37.1326
rs10283100	8	120596023	A	G	FALSE	FALSE	left.superior.parietal	-0.09868	0.0158522	4.91e-10	anxiety	0.185	0.13	0.1548	0.00218378	38.7462
rs1978730	12	106480246	A	C	FALSE	FALSE	left.superior.parietal	-0.06512	0.0105646	7.25e-10	anxiety	-0.0557	0.0383	0.1462	0.00214128	37.9906
rs3110494	17	27976597	A	G	FALSE	FALSE	left.superior.parietal	0.05454	0.00724495	5.4e-14	anxiety	0.0094	0.0272	0.7285	0.00319044	56.6644
rs321406	11	110951050	A	G	FALSE	FALSE	left.superior.parietal	-0.04876	0.00782037	4.63e-10	anxiety	-0.0087	0.0301	0.7728	0.00219079	38.8708
rs9421250	10	118624228	T	A	TRUE	TRUE	left.superior.parietal	0.04724	0.00834334	1.51e-08	anxiety	0.0133	0.0337	0.6924	0.00180731	32.0546
rs10446280	3	147442815	C	A	FALSE	FALSE	left.transverse.temporal	0.04917	0.0083594	4.12e-09	anxiety	-0.0206	0.03	0.4928	0.00195021	34.594
rs11022130	11	12071547	G	A	FALSE	FALSE	left.transverse.temporal	-0.05733	0.00960784	2.46e-09	anxiety	-0.0374	0.0341	0.272	0.00200687	35.6011
rs73313052	14	59625997	A	G	FALSE	FALSE	left.transverse.temporal	-0.09164	0.0125672	3.17e-13	anxiety	0.0798	0.0437	0.06789	0.00299413	53.1673
rs11256034	10	9086147	T	C	FALSE	FALSE	left.insula	-0.05255	0.00947701	2.97e-08	anxiety	-0.0081	0.0319	0.7989	0.00173352	30.7436
rs188402627	12	117309440	A	T	TRUE	TRUE	left.insula	0.08989	0.0150469	2.36e-09	anxiety	-0.0258	0.0531	0.6272	0.00201157	35.6846
rs9973919	2	37903298	C	G	TRUE	TRUE	right.caudal.anterior.cingulate	0.03858	0.0069476	2.84e-08	anxiety	-0.0485	0.0317	0.1262	0.00173852	30.8323
rs10784447	12	65766498	T	C	FALSE	FALSE	right.caudal.middle.frontal	-0.0513	0.00770617	2.87e-11	anxiety	0.018	0.0269	0.5029	0.00249661	44.3106
rs2991716	1	88423966	C	T	FALSE	FALSE	right.caudal.middle.frontal	0.04255	0.00748724	1.34e-08	anxiety	-0.0354	0.0264	0.1804	0.00182072	32.2928
rs35131170	4	31367070	A	G	FALSE	FALSE	right.caudal.middle.frontal	-0.04122	0.00754392	4.71e-08	anxiety	-0.0326	0.0303	0.2814	0.00168333	29.8519
rs4811470	20	52424998	T	G	FALSE	FALSE	right.caudal.middle.frontal	-0.04564	0.00775531	4.05e-09	anxiety	-0.0299	0.0281	0.2871	0.0019522	34.6293
rs12636275	3	89523038	A	C	FALSE	FALSE	right.cuneus	-0.0413	0.00645413	1.6e-10	anxiety	0.0438	0.0277	0.1133	0.00230728	40.9426
rs6886932	5	170905672	A	G	FALSE	FALSE	right.cuneus	0.05687	0.0103872	4.42e-08	anxiety	0.0532	0.0573	0.3532	0.0016901	29.9722
rs24283	5	148664771	A	G	FALSE	FALSE	right.entorhinal	0.04679	0.00828728	1.67e-08	anxiety	0.0381	0.0378	0.3132	0.00179713	31.8737
rs7851057	9	101645590	A	T	TRUE	TRUE	right.entorhinal	0.05518	0.00889283	5.6e-10	anxiety	0.0119	0.029	0.6814	0.0021698	38.4977
rs11860496	16	77707519	G	T	FALSE	FALSE	right.fusiform	0.04964	0.00878273	1.61e-08	anxiety	-0.0235	0.0275	0.3923	0.00180095	31.9415
rs143384	20	34025756	G	A	FALSE	FALSE	right.fusiform	0.04812	0.00857907	2.06e-08	anxiety	-0.0012	0.0286	0.9671	0.0017737	31.4573
rs146607495	12	117319202	T	C	FALSE	FALSE	right.fusiform	0.08762	0.0147807	3.13e-09	anxiety	-0.0709	0.0499	0.1557	0.00198077	35.1372
rs194834	7	103762313	A	G	FALSE	FALSE	right.fusiform	0.05336	0.0085376	4.19e-10	anxiety	0.0092	0.0291	0.7517	0.00220132	39.0581
rs28521571	18	57231788	C	T	FALSE	FALSE	right.fusiform	0.09272	0.0169105	4.24e-08	anxiety	-0.0544	0.0733	0.4578	0.00169504	30.0599
rs4886778	15	74225388	C	A	FALSE	FALSE	right.inferior.temporal	-0.03813	0.00631501	1.59e-09	anxiety	0.0378	0.0262	0.149	0.00205481	36.4533
rs55694272	14	54562488	G	C	TRUE	TRUE	right.inferior.temporal	0.06115	0.0111445	4.13e-08	anxiety	-0.0694	0.0474	0.1429	0.00169751	30.1038
rs72902139	6	51363540	T	C	FALSE	FALSE	right.inferior.temporal	0.06373	0.0108977	5.05e-09	anxiety	-0.0694	0.0501	0.1655	0.00192777	34.1952
rs6658111	1	47980916	G	T	FALSE	FALSE	right.isthmus.cingulate	0.04144	0.00684619	1.45e-09	anxiety	-0.0519	0.0351	0.1384	0.00206501	36.6347
rs141961318	17	47111746	A	G	FALSE	FALSE	right.lateral.occipital	0.04065	0.00742466	4.44e-08	anxiety	-0.0732	0.0325	0.02421	0.0016901	29.9722
rs2523673	6	31436995	C	T	FALSE	FALSE	right.lateral.occipital	0.04011	0.00698051	9.29e-09	anxiety	-0.1679	0.0625	0.007197	0.00186124	33.0128
rs811745	12	89775069	T	C	FALSE	FALSE	right.lateral.occipital	0.08326	0.0145128	9.77e-09	anxiety	-0.0588	0.0581	0.3117	0.00185542	32.9094
rs28411862	16	88325560	C	G	TRUE	TRUE	right.lateral.orbitofrontal	-0.03923	0.00715484	4.23e-08	anxiety	0.0643	0.0299	0.03162	0.00169504	30.0599
rs61784835	1	47974123	T	C	FALSE	FALSE	right.lingual	0.05952	0.00966391	7.46e-10	anxiety	-0.0545	0.0358	0.1283	0.00213782	37.929
rs2278271	16	87361803	A	G	FALSE	FALSE	right.medial.orbitofrontal	0.06405	0.0116645	4.04e-08	anxiety	0.0264	0.0372	0.4779	0.00169998	30.1477
rs2279829	3	147106319	T	C	FALSE	FALSE	right.paracentral	0.08951	0.0113246	2.86e-15	anxiety	-0.053	0.0322	0.1001	0.00351596	62.4662
rs7984594	13	81309566	G	A	FALSE	FALSE	right.paracentral	0.06779	0.0124044	4.68e-08	anxiety	-0.038	0.0353	0.2816	0.00168394	29.8628
rs9544411	13	77556046	C	T	FALSE	FALSE	right.paracentral	-0.05647	0.00985515	1.02e-08	anxiety	0.0683	0.0339	0.04412	0.00185091	32.8292
rs5771206	22	50616806	A	G	FALSE	FALSE	right.pars.opercularis	-0.04041	0.00713958	1.54e-08	anxiety	-0.0346	0.0328	0.2914	0.00180604	32.032
rs2999158	1	113239478	T	C	FALSE	FALSE	right.pars.orbitalis	-0.05788	0.0101012	1.02e-08	anxiety	-0.0517	0.0294	0.07826	0.00185091	32.8292
rs73313052	14	59625997	A	G	FALSE	FALSE	right.pars.orbitalis	-0.1128	0.0146398	1.37e-14	anxiety	0.0798	0.0437	0.06789	0.00334173	59.3603
rs11789773	9	76157130	A	C	FALSE	FALSE	right.pars.triangularis	-0.06614	0.0100091	4.01e-11	anxiety	-0.0642	0.0374	0.08635	0.00246008	43.6607
rs1440802	15	39635124	C	T	FALSE	FALSE	right.pars.triangularis	0.08742	0.0136445	1.52e-10	anxiety	0.0193	0.0457	0.673	0.00231304	41.045
rs2279829	3	147106319	T	C	FALSE	FALSE	right.pars.triangularis	-0.07016	0.00948621	1.47e-13	anxiety	-0.053	0.0322	0.1001	0.00307988	54.6946
rs17178006	12	65718299	G	T	FALSE	FALSE	right.pericalcarine	-0.07416	0.0120019	6.58e-10	anxiety	0.1014	0.0586	0.08366	0.00215169	38.1757
rs10510025	10	118650996	T	C	FALSE	FALSE	right.postcentral	-0.04599	0.00832248	3.33e-08	anxiety	-0.0124	0.0304	0.6819	0.00172168	30.5332
rs2033939	15	39633904	A	G	FALSE	FALSE	right.postcentral	0.2448	0.0129114	2.03e-79	anxiety	0.0171	0.0478	0.7197	0.0198988	359.441
rs9345125	6	92002653	G	A	FALSE	FALSE	right.postcentral	-0.06013	0.00938944	1.55e-10	anxiety	0.0088	0.034	0.7954	0.00231088	41.0066
rs3097118	17	27978466	T	C	FALSE	FALSE	right.posterior.cingulate	-0.04555	0.00650807	2.67e-12	anxiety	-0.0118	0.0271	0.6638	0.002759	48.9805
rs74826997	14	59628609	C	T	FALSE	FALSE	right.posterior.cingulate	0.07119	0.00988064	6.01e-13	anxiety	0.084	0.0438	0.05495	0.00292332	51.9062
rs7546616	1	2784616	G	A	FALSE	FALSE	right.posterior.cingulate	-0.03812	0.0065611	6.34e-09	anxiety	-0.0297	0.0304	0.3283	0.00190285	33.7523
rs1499894	3	71571696	T	C	FALSE	FALSE	right.rostral.middle.frontal	-0.04134	0.00757698	4.92e-08	anxiety	-0.039	0.0293	0.1837	0.00167841	29.7646
rs7978301	12	65906484	A	T	TRUE	TRUE	right.rostral.middle.frontal	0.04537	0.00773704	4.59e-09	anxiety	0.0234	0.0292	0.4231	0.00193832	34.3826
rs305426	1	88222429	G	A	FALSE	FALSE	right.superior.parietal	0.07295	0.0114792	2.14e-10	anxiety	-0.0161	0.0423	0.7031	0.00227573	40.3815
rs6097618	20	52448936	C	G	TRUE	TRUE	right.superior.parietal	-0.05003	0.00770403	8.57e-11	anxiety	-0.049	0.0288	0.08925	0.00237613	42.1673
rs7104944	11	44451373	C	T	FALSE	FALSE	right.superior.parietal	0.07801	0.0140381	2.78e-08	anxiety	-0.004	0.0489	0.9354	0.00174102	30.8768
rs7306322	12	65901140	T	C	FALSE	FALSE	right.superior.parietal	-0.04936	0.00795359	5.56e-10	anxiety	0.0527	0.0291	0.06975	0.0021705	38.5101
rs74826997	14	59628609	C	T	FALSE	FALSE	right.superior.parietal	0.07615	0.0115712	4.8e-11	anxiety	0.084	0.0438	0.05495	0.00244007	43.3047
rs4924345	15	39639898	C	A	FALSE	FALSE	right.superior.temporal	-0.1043	0.0143624	3.98e-13	anxiety	0.0249	0.0483	0.6071	0.00296962	52.7307
rs12615999	2	149997299	T	C	FALSE	FALSE	right.supramarginal	0.06695	0.0103286	9.28e-11	anxiety	0.0251	0.0285	0.3786	0.00236738	42.0116
rs10283100	8	120596023	A	G	FALSE	FALSE	right.transverse.temporal	-0.105	0.015799	3.1e-11	anxiety	0.185	0.13	0.1548	0.00248839	44.1643
rs1637571	10	118628036	G	A	FALSE	FALSE	right.transverse.temporal	0.04984	0.00822307	1.38e-09	anxiety	0.0207	0.033	0.5297	0.00207047	36.7316
rs3110494	17	27976597	A	G	FALSE	FALSE	right.transverse.temporal	0.05064	0.00722603	2.5e-12	anxiety	0.0094	0.0272	0.7285	0.00276608	49.1065
rs321404	11	110949618	C	T	FALSE	FALSE	right.transverse.temporal	-0.04793	0.00777958	7.36e-10	anxiety	-0.0415	0.0332	0.2117	0.0021392	37.9536
rs62103445	18	68058947	A	G	FALSE	FALSE	right.transverse.temporal	0.04246	0.00757538	2.11e-08	anxiety	-0.0169	0.029	0.5592	0.00177117	31.4125
rs1014498	7	84158588	C	T	FALSE	FALSE	right.insula	0.05889	0.00959746	8.65e-10	anxiety	0.0016	0.0303	0.9581	0.00212191	37.6462
rs1057523	7	43670323	A	G	FALSE	FALSE	right.insula	-0.05522	0.00942803	4.79e-09	anxiety	-0.0214	0.0277	0.4397	0.0019337	34.3006
rs13268108	8	142039586	C	T	FALSE	FALSE	right.insula	-0.05326	0.00948869	2.02e-08	anxiety	0.0103	0.0285	0.7182	0.00177622	31.5022
rs2748444	1	76010959	C	T	FALSE	FALSE	right.insula	-0.1202	0.0128309	8.22e-21	anxiety	-0.0324	0.0371	0.3836	0.00493203	87.7495
rs4304216	7	156092669	A	T	TRUE	TRUE	right.insula	-0.06382	0.00929237	6.7e-12	anxiety	0.0233	0.0296	0.4322	0.00265696	47.1641
rs630707	11	126057374	C	G	TRUE	TRUE	right.insula	0.06431	0.0115874	2.89e-08	anxiety	0.0331	0.0364	0.3629	0.00173664	30.799
rs6719813	2	46814637	A	T	TRUE	TRUE	right.insula	-0.06373	0.0114746	2.84e-08	anxiety	0.0105	0.0323	0.7448	0.00173914	30.8434
rs73231956	12	123791649	C	T	FALSE	FALSE	right.insula	0.0732	0.0133674	4.4e-08	anxiety	-0.0058	0.052	0.9105	0.00169072	29.9832
rs7805790	7	19619643	A	T	TRUE	TRUE	right.insula	0.05674	0.00955702	2.95e-09	anxiety	-0.0057	0.0304	0.8515	0.00198678	35.244
rs78777685	17	35257232	A	G	FALSE	FALSE	right.insula	0.1183	0.0113206	1.74e-25	anxiety	-0.0164	0.0375	0.6616	0.00612974	109.19
rs79492354	1	51762846	A	G	FALSE	FALSE	right.insula	0.1235	0.0208827	3.39e-09	anxiety	0.0208	0.1103	0.8504	0.00197145	34.9714
rs10781130	9	75824432	A	G	FALSE	FALSE	cerebellar.vermal.lobules.I.V	-0.07009	0.0104596	2.13e-11	anxiety	-0.0488	0.0292	0.09446	0.00252964	44.8983
rs12705149	7	103356062	C	T	FALSE	FALSE	cerebellar.vermal.lobules.I.V	0.0912	0.0131583	4.31e-12	anxiety	-0.0212	0.0355	0.5503	0.00270579	48.0333
rs13182707	5	157526367	A	G	FALSE	FALSE	cerebellar.vermal.lobules.I.V	-0.06878	0.0122167	1.83e-08	anxiety	0.0333	0.033	0.3124	0.00178698	31.6933
rs17292092	13	74322157	C	T	FALSE	FALSE	cerebellar.vermal.lobules.I.V	-0.05683	0.010329	3.81e-08	anxiety	0.026	0.0286	0.3646	0.00170679	30.2686
rs2360675	2	208059640	C	A	FALSE	FALSE	cerebellar.vermal.lobules.I.V	-0.06614	0.00961757	6.3e-12	anxiety	0.0145	0.0272	0.595	0.00266391	47.2878
rs4516777	4	66727892	G	C	TRUE	TRUE	cerebellar.vermal.lobules.I.V	-0.09703	0.00966434	1.17e-23	anxiety	-0.0406	0.0264	0.1245	0.00566085	100.79
rs57131976	7	156167072	A	C	FALSE	FALSE	cerebellar.vermal.lobules.I.V	0.05441	0.00968839	1.98e-08	anxiety	0.0094	0.0294	0.75	0.00177812	31.5359
rs76934732	1	76013268	A	G	FALSE	FALSE	cerebellar.vermal.lobules.I.V	-0.09414	0.0134198	2.38e-12	anxiety	-0.0142	0.0394	0.7186	0.00277159	49.2047
rs8064679	17	35259093	T	G	FALSE	FALSE	cerebellar.vermal.lobules.I.V	-0.0699	0.011429	9.78e-10	anxiety	0.0111	0.0388	0.7745	0.00210813	37.4012
rs10020462	4	57825593	C	T	FALSE	FALSE	cerebellar.vermal.lobules.VI.VII	0.05017	0.00918024	4.69e-08	anxiety	-0.0017	0.0277	0.9521	0.00168395	29.8629
rs10034561	4	66701964	G	A	FALSE	FALSE	cerebellar.vermal.lobules.VI.VII	0.07479	0.00885298	3.17e-17	anxiety	-0.0374	0.0264	0.1563	0.00401458	71.3606
rs10478102	5	112398770	T	C	FALSE	FALSE	cerebellar.vermal.lobules.VI.VII	-0.07138	0.00916656	7.21e-15	anxiety	-0.0555	0.0278	0.04571	0.00341299	60.6305
rs10788954	1	53743677	T	C	FALSE	FALSE	cerebellar.vermal.lobules.VI.VII	-0.04865	0.00880384	3.32e-08	anxiety	0.0509	0.027	0.06	0.00172168	30.5332
rs12026498	1	2025539	A	G	FALSE	FALSE	cerebellar.vermal.lobules.VI.VII	0.0719	0.0129666	2.98e-08	anxiety	-0.1091	0.0512	0.03301	0.00173352	30.7436
rs12153493	5	106917475	G	A	FALSE	FALSE	cerebellar.vermal.lobules.VI.VII	0.05464	0.00926416	3.74e-09	anxiety	-0.0152	0.0278	0.5841	0.00196082	34.7825
rs13073466	3	192617930	A	G	FALSE	FALSE	cerebellar.vermal.lobules.VI.VII	-0.05715	0.00875996	7.03e-11	anxiety	0.0599	0.0588	0.308	0.00239809	42.5578
rs1886764	10	23486297	T	C	FALSE	FALSE	cerebellar.vermal.lobules.VI.VII	0.04848	0.00880334	3.71e-08	anxiety	-0.0152	0.0298	0.6095	0.00170988	30.3236
rs2279516	5	52856504	G	C	TRUE	TRUE	cerebellar.vermal.lobules.VI.VII	-0.05067	0.00884911	1.04e-08	anxiety	0.0067	0.0274	0.8059	0.00184833	32.7834
rs74091737	1	76028526	C	T	FALSE	FALSE	cerebellar.vermal.lobules.VI.VII	-0.1746	0.0122269	5.43e-46	anxiety	-0.0141	0.0392	0.7193	0.0113858	203.895
rs7514453	1	23243002	C	A	FALSE	FALSE	cerebellar.vermal.lobules.VI.VII	-0.05517	0.00909946	1.36e-09	anxiety	0.0178	0.0314	0.5699	0.00207183	36.7558
rs7592120	2	208043913	C	T	FALSE	FALSE	cerebellar.vermal.lobules.VI.VII	-0.07111	0.00943854	5.15e-14	anxiety	0.0362	0.0285	0.2046	0.00319551	56.7547
rs7828279	8	78160049	A	G	FALSE	FALSE	cerebellar.vermal.lobules.VI.VII	0.05426	0.00875726	5.92e-10	anxiety	0.0729	0.0289	0.01166	0.00216352	38.3861
rs473219	11	119697182	C	T	FALSE	FALSE	cerebellar.vermal.lobules.VIII.X	0.06844	0.0119546	1.05e-08	anxiety	-0.0113	0.0358	0.7521	0.00184768	32.7719
rs6590459	11	130293991	T	C	FALSE	FALSE	cerebellar.vermal.lobules.VIII.X	-0.06549	0.0119051	3.82e-08	anxiety	0.0191	0.0333	0.5654	0.00170617	30.2576
rs11111094	12	102328806	A	C	FALSE	FALSE	right.basal.forebrain	-0.07542	0.00731523	7.53e-25	anxiety	0.0155	0.0314	0.6223	0.00596757	106.284
rs11113071	12	107044281	C	T	FALSE	FALSE	right.basal.forebrain	0.05749	0.00825294	3.37e-12	anxiety	0.029	0.0299	0.3331	0.00273311	48.5197
rs11642888	16	52802136	C	T	FALSE	FALSE	right.basal.forebrain	0.04088	0.00746394	4.39e-08	anxiety	0.0166	0.0278	0.5505	0.00169134	29.9941
rs12215796	6	55715715	A	G	FALSE	FALSE	right.basal.forebrain	-0.04843	0.00729258	3.2e-11	anxiety	-0.0151	0.0267	0.5732	0.00248466	44.0979
rs1405	9	118954624	A	G	FALSE	FALSE	right.basal.forebrain	0.06254	0.00756227	1.44e-16	anxiety	0.0052	0.0307	0.8653	0.00384783	68.3852
rs17696707	6	7884242	A	G	FALSE	FALSE	right.basal.forebrain	0.07568	0.0126661	2.34e-09	anxiety	0.0325	0.0461	0.4813	0.00201224	35.6966
rs2153960	6	108988184	G	A	FALSE	FALSE	right.basal.forebrain	-0.05385	0.00794599	1.26e-11	anxiety	-0.0176	0.0286	0.5374	0.0025872	45.9225
rs2702533	4	15147119	C	T	FALSE	FALSE	right.basal.forebrain	-0.04378	0.00731007	2.16e-09	anxiety	-0.0204	0.0265	0.4417	0.00202167	35.8641
rs2728107	4	88968488	T	C	FALSE	FALSE	right.basal.forebrain	-0.07168	0.0124618	8.96e-09	anxiety	-0.0223	0.0445	0.6172	0.00186512	33.0818
rs6062278	20	61144941	A	G	FALSE	FALSE	right.basal.forebrain	0.04636	0.00762375	1.22e-09	anxiety	0.0365	0.0296	0.2182	0.00208412	36.9744
rs62185728	2	223009787	T	G	FALSE	FALSE	right.basal.forebrain	-0.0789	0.0123804	1.9e-10	anxiety	-0.0217	0.0442	0.6241	0.00228861	40.6105
rs8614	17	27588806	A	C	FALSE	FALSE	right.basal.forebrain	-0.05509	0.00946076	5.87e-09	anxiety	0.0346	0.0362	0.3396	0.00191136	33.9035
rs12205794	6	56105973	T	C	FALSE	FALSE	Brain.stem	-0.05835	0.00974124	2.13e-09	anxiety	-0.0223	0.0264	0.3996	0.00202234	35.8761
rs157572	5	131626112	C	G	TRUE	TRUE	Brain.stem	0.05852	0.0104407	2.11e-08	anxiety	-0.0133	0.0302	0.6599	0.00177117	31.4125
rs17126556	14	53942788	G	A	FALSE	FALSE	Brain.stem	-0.07079	0.0102743	5.75e-12	anxiety	0.0442	0.0308	0.1512	0.00267396	47.4667
rs62435771	6	169470668	T	G	FALSE	FALSE	Brain.stem	-0.08128	0.0130152	4.32e-10	anxiety	-0.0213	0.0365	0.56	0.0021978	38.9956
rs6658111	1	47980916	G	T	FALSE	FALSE	Brain.stem	0.06337	0.00985997	1.34e-10	anxiety	-0.0519	0.0351	0.1384	0.00232747	41.3017
rs74057888	12	1638772	C	G	TRUE	TRUE	Brain.stem	-0.1002	0.018139	3.37e-08	anxiety	0.0092	0.0838	0.9128	0.00172044	30.5111
rs7936928	11	130279168	T	C	FALSE	FALSE	Brain.stem	-0.08533	0.00969659	1.49e-18	anxiety	0.0106	0.0308	0.7313	0.00435461	77.4313
rs9346486	6	169295582	A	G	FALSE	FALSE	Brain.stem	-0.05399	0.00981458	3.82e-08	anxiety	-0.0524	0.0347	0.1304	0.00170617	30.2576
rs4671686	2	65942859	A	C	FALSE	FALSE	CSF	0.04104	0.00655172	3.83e-10	anxiety	-0.0453	0.0338	0.1794	0.00221117	39.2333
rs7632502	3	89469453	A	T	TRUE	TRUE	CSF	-0.03826	0.00651567	4.38e-09	anxiety	0.0405	0.0286	0.1573	0.0019436	34.4765
rs10985979	9	126114379	C	G	TRUE	TRUE	X3rd.ventricle	-0.0655	0.0117174	2.3e-08	anxiety	0.0235	0.0505	0.6407	0.00176172	31.2446
rs11672313	19	33563190	T	C	FALSE	FALSE	X3rd.ventricle	-0.06943	0.00900753	1.34e-14	anxiety	-0.0372	0.0334	0.2647	0.00334432	59.4065
rs12146713	12	106476805	C	T	FALSE	FALSE	X3rd.ventricle	0.07918	0.0133637	3.17e-09	anxiety	-0.0217	0.0482	0.6523	0.00197877	35.1017
rs13089287	3	190654424	C	T	FALSE	FALSE	X3rd.ventricle	-0.0462	0.00803339	8.99e-09	anxiety	-0.0149	0.0302	0.6217	0.00186447	33.0703
rs1544861	11	10679441	T	C	FALSE	FALSE	X3rd.ventricle	-0.05023	0.00834108	1.76e-09	anxiety	-0.052	0.0303	0.08591	0.00204396	36.2604
rs17170333	7	33701991	A	G	FALSE	FALSE	X3rd.ventricle	-0.1048	0.0172057	1.14e-09	anxiety	-0.0745	0.0586	0.2035	0.00209097	37.0961
rs3770774	2	37192495	C	T	FALSE	FALSE	X3rd.ventricle	-0.04773	0.0079128	1.65e-09	anxiety	0.0217	0.0264	0.4104	0.00205074	36.3809
rs4843550	16	87236383	G	C	TRUE	TRUE	X3rd.ventricle	-0.06235	0.00791143	3.42e-15	anxiety	0.0148	0.031	0.6341	0.0034956	62.1031
rs1591805	6	126717064	G	A	FALSE	FALSE	X4th.ventricle	0.05329	0.009387	1.39e-08	anxiety	-0.0409	0.0271	0.1306	0.00181689	32.2247
rs4128399	7	151498679	C	T	FALSE	FALSE	X4th.ventricle	0.08234	0.013012	2.54e-10	anxiety	-0.045	0.0573	0.4318	0.00225648	40.0391
rs4775006	15	58215727	A	C	FALSE	FALSE	X4th.ventricle	0.0921	0.0094968	3.46e-22	anxiety	-0.0009	0.0274	0.9749	0.00528376	94.0406
rs4843227	16	87225139	C	T	FALSE	FALSE	X4th.ventricle	-0.07994	0.00966626	1.43e-16	anxiety	0.0003	0.0308	0.9927	0.00384783	68.3852
rs6658111	1	47980916	G	T	FALSE	FALSE	X4th.ventricle	0.08797	0.00978423	2.69e-19	anxiety	-0.0519	0.0351	0.1384	0.00454483	80.8289
rs6951635	7	15610696	C	T	FALSE	FALSE	X4th.ventricle	-0.0728	0.0115979	3.53e-10	anxiety	-0.0044	0.0419	0.9156	0.00222033	39.3963
rs7361098	20	62312755	G	A	FALSE	FALSE	X4th.ventricle	0.06062	0.0109779	3.4e-08	anxiety	-0.0296	0.0318	0.3518	0.00171919	30.489
rs798511	7	2783306	C	T	FALSE	FALSE	X4th.ventricle	0.05981	0.0102784	6.02e-09	anxiety	0.0404	0.0297	0.1734	0.00190874	33.8569
rs11625512	14	91988576	C	T	FALSE	FALSE	left.lateral.ventricle	0.05335	0.00863968	6.74e-10	anxiety	-0.0058	0.0283	0.8389	0.00214891	38.1263
rs12146713	12	106476805	C	T	FALSE	FALSE	left.lateral.ventricle	0.1043	0.0146263	1.04e-12	anxiety	-0.0217	0.0482	0.6523	0.00286375	50.8454
rs34077344	11	111025039	A	T	TRUE	TRUE	left.lateral.ventricle	-0.1289	0.0203088	2.25e-10	anxiety	-0.0117	0.0873	0.8936	0.00227002	40.2799
rs4624605	3	190640121	T	G	FALSE	FALSE	left.lateral.ventricle	-0.06099	0.00901952	1.41e-11	anxiety	-0.1828	0.1207	0.1299	0.00257579	45.7195
rs4843552	16	87233516	G	A	FALSE	FALSE	left.lateral.ventricle	-0.08252	0.00866534	1.88e-21	anxiety	0.0195	0.0309	0.5278	0.00509575	90.6773
rs61500084	3	190636749	A	T	TRUE	TRUE	left.lateral.ventricle	-0.06232	0.00878118	1.32e-12	anxiety	-0.0266	0.0292	0.3638	0.00283658	50.3617
rs7951153	11	10684196	T	C	FALSE	FALSE	left.lateral.ventricle	-0.06035	0.00870349	4.24e-12	anxiety	-0.0397	0.0294	0.1758	0.00270813	48.0749
rs1011408	12	16921728	T	G	FALSE	FALSE	left.inferior.lateral.ventricle	0.05582	0.00917187	1.18e-09	anxiety	-0.0015	0.0274	0.9568	0.00208755	37.0352
rs13066753	3	190647187	T	C	FALSE	FALSE	left.inferior.lateral.ventricle	-0.06188	0.00910536	1.11e-11	anxiety	-0.0166	0.031	0.592	0.00260169	46.1804
rs2973732	5	177809106	G	A	FALSE	FALSE	left.inferior.lateral.ventricle	0.07771	0.0141832	4.34e-08	anxiety	0.0076	0.054	0.8874	0.00169257	30.0161
rs4308324	3	190640134	T	A	TRUE	TRUE	left.inferior.lateral.ventricle	-0.05876	0.0093433	3.26e-10	anxiety	-0.1837	0.1214	0.1303	0.00222881	39.5471
rs4624605	3	190640121	T	G	FALSE	FALSE	left.inferior.lateral.ventricle	-0.05883	0.00933809	3.05e-10	anxiety	-0.1828	0.1207	0.1299	0.0022366	39.6855
rs6672856	1	153986119	T	C	FALSE	FALSE	left.inferior.lateral.ventricle	-0.05596	0.00974743	9.55e-09	anxiety	0.0067	0.0293	0.8202	0.00185801	32.9554
rs899505	12	28271528	A	C	FALSE	FALSE	left.inferior.lateral.ventricle	-0.0543	0.00959364	1.53e-08	anxiety	0.039	0.0287	0.1739	0.00180604	32.032
rs111891989	12	120801099	G	C	TRUE	TRUE	left.cerebellum.exterior	-0.09078	0.0152777	2.86e-09	anxiety	0.0349	0.2018	0.8626	0.00199012	35.3034
rs12344396	9	118921327	G	C	TRUE	TRUE	left.cerebellum.exterior	0.05242	0.00739977	1.46e-12	anxiety	-0.0416	0.0338	0.219	0.00282623	50.1774
rs1318947	4	4761862	G	A	FALSE	FALSE	left.cerebellum.exterior	-0.05435	0.00772456	2.05e-12	anxiety	0.0565	0.0293	0.05421	0.00278817	49.4997
rs13268108	8	142039586	C	T	FALSE	FALSE	left.cerebellum.exterior	-0.04429	0.00745497	2.89e-09	anxiety	0.0103	0.0285	0.7182	0.00198945	35.2915
rs36071136	7	156166303	G	C	TRUE	TRUE	left.cerebellum.exterior	0.04779	0.00730622	6.28e-11	anxiety	0.0074	0.0294	0.8017	0.00241057	42.7799
rs4752582	10	123443605	G	A	FALSE	FALSE	left.cerebellum.exterior	0.09155	0.0135509	1.46e-11	anxiety	-0.0244	0.0512	0.6339	0.00257123	45.6384
rs6591508	11	58943265	A	C	FALSE	FALSE	left.cerebellum.exterior	-0.04612	0.00779713	3.37e-09	anxiety	0.0354	0.028	0.2062	0.00197211	34.9833
rs72754248	9	119061396	A	G	FALSE	FALSE	left.cerebellum.exterior	0.1894	0.0138147	1.46e-42	anxiety	0.0642	0.0763	0.4007	0.0105043	187.943
rs7971939	12	102407432	T	A	TRUE	TRUE	left.cerebellum.exterior	0.04937	0.00865533	1.19e-08	anxiety	0.0164	0.0322	0.6115	0.00183418	32.5319
rs10759832	9	118930313	C	T	FALSE	FALSE	left.cerebellum.white.matter	0.06683	0.00798447	6.18e-17	anxiety	0.012	0.0297	0.6868	0.00394108	70.049
rs11111094	12	102328806	A	C	FALSE	FALSE	left.cerebellum.white.matter	-0.09065	0.0077945	3.85e-31	anxiety	0.0155	0.0314	0.6223	0.00758113	135.242
rs1962390	7	50806947	C	G	TRUE	TRUE	left.cerebellum.white.matter	-0.05201	0.00920042	1.6e-08	anxiety	0.006	0.0311	0.8481	0.00180158	31.9528
rs2975187	8	24739719	T	C	FALSE	FALSE	left.cerebellum.white.matter	0.05527	0.00911595	1.36e-09	anxiety	0.0237	0.0299	0.4285	0.00207183	36.7558
rs35565319	9	119065043	T	C	FALSE	FALSE	left.cerebellum.white.matter	0.1119	0.014994	8.83e-14	anxiety	0.0593	0.076	0.435	0.00313576	55.6901
rs4502027	12	92974742	G	A	FALSE	FALSE	left.cerebellum.white.matter	-0.05252	0.00941894	2.49e-08	anxiety	0.0257	0.0351	0.4644	0.00175292	31.0883
rs4764697	12	102853172	T	C	FALSE	FALSE	left.cerebellum.white.matter	0.05743	0.00864259	3.12e-11	anxiety	0.0369	0.0291	0.2047	0.00248764	44.151
rs4946935	6	109000742	A	G	FALSE	FALSE	left.cerebellum.white.matter	-0.04818	0.00861434	2.26e-08	anxiety	-0.0019	0.0316	0.9508	0.00176361	31.2781
rs517246	1	244448513	A	C	FALSE	FALSE	left.cerebellum.white.matter	-0.07878	0.014164	2.71e-08	anxiety	-0.0397	0.0795	0.6175	0.00174415	30.9323
rs9296804	6	55717728	A	G	FALSE	FALSE	left.cerebellum.white.matter	-0.05156	0.00801866	1.31e-10	anxiety	-0.0279	0.0279	0.3168	0.00232964	41.3402
rs76928645	7	54941328	T	C	FALSE	FALSE	left.thalamus.proper	0.07147	0.0107587	3.17e-11	anxiety	0.0485	0.0491	0.323	0.00248615	44.1245
rs1187162	11	92011126	T	C	FALSE	FALSE	left.caudate	-0.05765	0.00880825	6.11e-11	anxiety	0.0213	0.0267	0.4258	0.00241351	42.8322
rs2817145	1	3133422	A	T	TRUE	TRUE	left.caudate	0.0927	0.0112609	1.96e-16	anxiety	0.0212	0.0375	0.5724	0.00381269	67.7582
rs4748994	10	25300609	C	T	FALSE	FALSE	left.caudate	-0.05785	0.00904896	1.67e-10	anxiety	-0.0221	0.0288	0.4415	0.00230297	40.8658
rs6060983	20	30420924	C	T	FALSE	FALSE	left.caudate	-0.05248	0.00944564	2.8e-08	anxiety	-0.0066	0.029	0.8188	0.00174039	30.8657
rs62037364	16	28868695	A	G	FALSE	FALSE	left.caudate	-0.05182	0.00892986	6.63e-09	anxiety	0.03	0.0295	0.3091	0.00189828	33.671
rs7193665	16	73513339	G	C	TRUE	TRUE	left.caudate	-0.06884	0.0115387	2.48e-09	anxiety	0.0278	0.0342	0.417	0.0020062	35.5891
rs2257791	10	118643670	G	A	FALSE	FALSE	left.putamen	0.06367	0.00990818	1.35e-10	anxiety	-0.021	0.0307	0.494	0.00232675	41.2888
rs2819861	6	45424940	A	G	FALSE	FALSE	left.putamen	0.05862	0.0088403	3.43e-11	anxiety	0.033	0.031	0.2876	0.0024772	43.9652
rs6121038	20	30254773	G	T	FALSE	FALSE	left.putamen	-0.06815	0.00921693	1.48e-13	anxiety	-0.012	0.0288	0.6766	0.00307822	54.6651
rs62368272	5	50754547	T	G	FALSE	FALSE	left.putamen	0.07342	0.0131932	2.65e-08	anxiety	-0.0085	0.0396	0.8303	0.00174603	30.9657
rs6508230	18	50884924	T	C	FALSE	FALSE	left.putamen	0.07697	0.00884509	3.55e-18	anxiety	0.0406	0.0298	0.1725	0.00425857	75.7163
rs688968	11	117406739	G	C	TRUE	TRUE	left.putamen	-0.0917	0.0111584	2.2e-16	anxiety	0.0403	0.0345	0.2438	0.00379978	67.5279
rs8017172	14	56199048	A	G	FALSE	FALSE	left.putamen	-0.1072	0.0084343	7.04e-37	anxiety	0.0292	0.0297	0.3251	0.0090412	161.526
rs9379829	6	26172219	T	C	FALSE	FALSE	left.putamen	0.06269	0.0101097	5.73e-10	anxiety	0.0443	0.0311	0.1542	0.00216701	38.4481
rs34254072	9	22381409	T	G	FALSE	FALSE	left.pallidum	0.07279	0.0123143	3.47e-09	anxiety	0.126	0.043	0.003353	0.00196945	34.936
rs7080838	10	126419841	C	T	FALSE	FALSE	left.pallidum	-0.05091	0.00800849	2.11e-10	anxiety	0.0213	0.0288	0.4579	0.00227716	40.4069
rs11762512	7	77306025	A	G	FALSE	FALSE	left.hippocampus	-0.04917	0.00898246	4.47e-08	anxiety	-0.0325	0.0286	0.2558	0.00168949	29.9613
rs12727543	1	181016774	T	C	FALSE	FALSE	left.hippocampus	0.05127	0.00917666	2.35e-08	anxiety	-0.0356	0.0342	0.2983	0.00175983	31.211
rs191865	17	19857942	C	T	FALSE	FALSE	left.hippocampus	-0.05568	0.00851376	6.29e-11	anxiety	0.0129	0.0276	0.6396	0.00240983	42.7668
rs196814	8	24716594	G	A	FALSE	FALSE	left.hippocampus	0.07762	0.0112216	4.77e-12	anxiety	0.0091	0.0379	0.8101	0.0026949	47.8395
rs2819861	6	45424940	A	G	FALSE	FALSE	left.hippocampus	0.04956	0.00883422	2.05e-08	anxiety	0.033	0.031	0.2876	0.00177433	31.4685
rs2923447	8	42439848	G	T	FALSE	FALSE	left.hippocampus	-0.04665	0.00850191	4.14e-08	anxiety	-0.0013	0.0269	0.9626	0.00169751	30.1038
rs3120124	1	43764165	C	G	TRUE	TRUE	left.hippocampus	-0.05649	0.00858511	4.83e-11	anxiety	0.0354	0.028	0.2068	0.00243933	43.2915
rs3740699	11	47504075	T	G	FALSE	FALSE	left.hippocampus	0.05112	0.00843704	1.39e-09	anxiety	0.0539	0.0301	0.07304	0.0020691	36.7073
rs6121038	20	30254773	G	T	FALSE	FALSE	left.hippocampus	-0.07258	0.00920365	3.29e-15	anxiety	-0.012	0.0288	0.6766	0.00350002	62.182
rs6138937	20	2882931	C	T	FALSE	FALSE	left.hippocampus	-0.05876	0.00976566	1.81e-09	anxiety	0.074	0.0302	0.0144	0.00204057	36.2002
rs8014725	14	56186953	G	A	FALSE	FALSE	left.hippocampus	-0.05813	0.00838333	4.24e-12	anxiety	0.0141	0.029	0.6264	0.00270813	48.0749
rs9393688	6	26207174	T	A	TRUE	TRUE	left.hippocampus	0.0546	0.00960084	1.31e-08	anxiety	0.0132	0.0383	0.7309	0.00182328	32.3383
rs11155675	6	150064019	C	T	FALSE	FALSE	left.amygdala	0.0496	0.00836707	3.12e-09	anxiety	0.0281	0.0313	0.3681	0.00198077	35.1372
rs12359711	10	126554668	G	A	FALSE	FALSE	left.amygdala	0.06342	0.00946567	2.14e-11	anxiety	0.0718	0.0348	0.03903	0.00252889	44.8849
rs146607495	12	117319202	T	C	FALSE	FALSE	left.amygdala	0.1441	0.0136847	7.2e-26	anxiety	-0.0709	0.0499	0.1557	0.00622336	110.868
rs151014938	3	57619468	C	T	FALSE	FALSE	left.amygdala	-0.0877	0.0157112	2.41e-08	anxiety	-0.049	0.0665	0.461	0.00175669	31.1552
rs17178006	12	65718299	G	T	FALSE	FALSE	left.amygdala	-0.1497	0.0121215	6.46e-35	anxiety	0.1014	0.0586	0.08366	0.0085406	152.505
rs2052400	2	162843668	A	G	FALSE	FALSE	left.amygdala	0.05468	0.00806133	1.21e-11	anxiety	0.0344	0.0308	0.264	0.00259177	46.0039
rs6699195	1	54841838	T	C	FALSE	FALSE	left.amygdala	0.04305	0.00786589	4.49e-08	anxiety	-0.0018	0.0297	0.9517	0.00168887	29.9503
rs7030607	9	119245183	A	G	FALSE	FALSE	left.amygdala	0.07452	0.00819351	1.04e-19	anxiety	-0.0208	0.0277	0.4525	0.00465008	82.7097
rs11062908	12	4005222	G	T	FALSE	FALSE	left.accumbens.area	-0.06853	0.008338	2.19e-16	anxiety	0.0007	0.0319	0.9817	0.0038007	67.5443
rs13095889	3	62386075	A	G	FALSE	FALSE	left.accumbens.area	0.0552	0.00934168	3.5e-09	anxiety	0.0142	0.0408	0.7275	0.00196812	34.9123
rs17178006	12	65718299	G	T	FALSE	FALSE	left.accumbens.area	-0.07164	0.0124983	1.01e-08	anxiety	0.1014	0.0586	0.08366	0.0018522	32.8521
rs3176459	1	51437247	G	A	FALSE	FALSE	left.accumbens.area	-0.05528	0.00866322	1.81e-10	anxiety	0.0061	0.0281	0.8287	0.00229435	40.7126
rs11242218	5	133848688	G	T	FALSE	FALSE	left.ventral.DC	-0.05032	0.00892515	1.75e-08	anxiety	-0.0301	0.0301	0.3159	0.00179205	31.7835
rs13107325	4	103188709	T	C	FALSE	FALSE	left.ventral.DC	0.1501	0.0171367	2.13e-18	anxiety	0.0651	0.0719	0.3655	0.00431431	76.7114
rs4308324	3	190640134	T	A	TRUE	TRUE	left.ventral.DC	0.05253	0.0092842	1.56e-08	anxiety	-0.1837	0.1214	0.1303	0.00180477	32.0094
rs4624605	3	190640121	T	G	FALSE	FALSE	left.ventral.DC	0.05229	0.0092795	1.78e-08	anxiety	-0.1828	0.1207	0.1299	0.00179015	31.7496
rs6575198	14	91955497	T	C	FALSE	FALSE	left.ventral.DC	0.07047	0.0116827	1.65e-09	anxiety	-0.0279	0.0346	0.4198	0.00205074	36.3809
rs151057105	7	54944920	T	C	FALSE	FALSE	left.vessel	0.09025	0.0110968	4.45e-16	anxiety	0.0804	0.051	0.115	0.00372187	66.1382
rs2153960	6	108988184	G	A	FALSE	FALSE	left.vessel	-0.04694	0.00693866	1.38e-11	anxiety	-0.0176	0.0286	0.5374	0.00257807	45.7601
rs5771206	22	50616806	A	G	FALSE	FALSE	left.vessel	0.03919	0.00671522	5.43e-09	anxiety	-0.0346	0.0328	0.2914	0.00191989	34.055
rs6062264	20	61154871	T	C	FALSE	FALSE	left.vessel	-0.05577	0.00718963	9.18e-15	anxiety	0.0049	0.0423	0.9083	0.00338683	60.1643
rs62574179	9	118970563	G	A	FALSE	FALSE	left.vessel	0.08374	0.013476	5.28e-10	anxiety	-0.1051	0.097	0.2785	0.00217609	38.6094
rs9654194	4	78728697	G	T	FALSE	FALSE	left.vessel	0.04113	0.00632867	8.29e-11	anxiety	-0.0093	0.0264	0.7236	0.00237979	42.2322
rs10498652	6	875493	G	A	FALSE	FALSE	right.lateral.ventricle	0.05956	0.0103027	7.55e-09	anxiety	-0.0105	0.0271	0.6995	0.00188394	33.4162
rs6452497	5	82208956	G	A	FALSE	FALSE	right.lateral.ventricle	0.05829	0.0104164	2.22e-08	anxiety	-0.031	0.0331	0.3486	0.0017655	31.3117
rs9112	5	121518309	A	G	FALSE	FALSE	right.lateral.ventricle	-0.06281	0.0103204	1.18e-09	anxiety	-0.0804	0.032	0.01189	0.00208755	37.0352
rs12146713	12	106476805	C	T	FALSE	FALSE	right.inferior.lateral.ventricle	0.1111	0.0144718	1.71e-14	anxiety	-0.0217	0.0482	0.6523	0.00331756	58.9297
rs12149643	16	87231499	C	T	FALSE	FALSE	right.inferior.lateral.ventricle	-0.08686	0.0086	6.66e-24	anxiety	0.0167	0.031	0.5895	0.00572832	101.998
rs12360799	11	10655021	G	C	TRUE	TRUE	right.inferior.lateral.ventricle	-0.05327	0.00898162	3.06e-09	anxiety	-0.0151	0.0287	0.598	0.00198277	35.1728
rs2498020	1	208266862	C	T	FALSE	FALSE	right.inferior.lateral.ventricle	0.05289	0.00931818	1.4e-08	anxiety	0.0365	0.0287	0.204	0.00181625	32.2133
rs4308324	3	190640134	T	A	TRUE	TRUE	right.inferior.lateral.ventricle	-0.0699	0.00893976	5.6e-15	anxiety	-0.1837	0.1214	0.1303	0.003441	61.1299
rs4624605	3	190640121	T	G	FALSE	FALSE	right.inferior.lateral.ventricle	-0.06976	0.00893786	6.26e-15	anxiety	-0.1828	0.1207	0.1299	0.00342873	60.9111
rs61500084	3	190636749	A	T	TRUE	TRUE	right.inferior.lateral.ventricle	-0.07066	0.00869661	4.75e-16	anxiety	-0.0266	0.0292	0.3638	0.00371458	66.0082
rs798536	7	2766383	A	G	FALSE	FALSE	right.inferior.lateral.ventricle	0.06686	0.00927838	5.98e-13	anxiety	0.0434	0.0287	0.1296	0.00292413	51.9206
rs884894	2	19184881	T	C	FALSE	FALSE	right.inferior.lateral.ventricle	0.06595	0.0119151	3.16e-08	anxiety	-0.007	0.039	0.8578	0.00172728	30.6328
rs79487293	12	65905126	T	C	FALSE	FALSE	right.cerebellum.exterior	-0.0572	0.0100775	1.4e-08	anxiety	0.0072	0.041	0.8605	0.00181625	32.2133
rs8014181	14	100223304	G	A	FALSE	FALSE	right.cerebellum.exterior	-0.05432	0.00959548	1.53e-08	anxiety	0.0717	0.0294	0.01473	0.00180668	32.0433
rs11097631	4	77919796	C	T	FALSE	FALSE	right.cerebellum.white.matter	0.04028	0.00734768	4.26e-08	anxiety	-0.028	0.0274	0.3053	0.00169442	30.0489
rs111891989	12	120801099	G	C	TRUE	TRUE	right.cerebellum.white.matter	-0.0841	0.0151286	2.75e-08	anxiety	0.0349	0.2018	0.8626	0.00174227	30.899
rs11727676	4	145659064	C	T	FALSE	FALSE	right.cerebellum.white.matter	-0.06677	0.0120938	3.42e-08	anxiety	-0.0366	0.0561	0.5139	0.00171857	30.478
rs12199648	6	34777576	G	A	FALSE	FALSE	right.cerebellum.white.matter	0.04857	0.00887772	4.55e-08	anxiety	-0.0041	0.0391	0.916	0.00168764	29.9285
rs12344396	9	118921327	G	C	TRUE	TRUE	right.cerebellum.white.matter	0.04771	0.00732647	7.62e-11	anxiety	-0.0416	0.0338	0.219	0.00238929	42.4014
rs1318947	4	4761862	G	A	FALSE	FALSE	right.cerebellum.white.matter	-0.05417	0.00764681	1.45e-12	anxiety	0.0565	0.0293	0.05421	0.00282623	50.1774
rs13268108	8	142039586	C	T	FALSE	FALSE	right.cerebellum.white.matter	-0.04719	0.00737689	1.62e-10	anxiety	0.0103	0.0285	0.7182	0.00230584	40.917
rs36071136	7	156166303	G	C	TRUE	TRUE	right.cerebellum.white.matter	0.04492	0.00723117	5.35e-10	anxiety	0.0074	0.0294	0.8017	0.00217469	38.5846
rs4752582	10	123443605	G	A	FALSE	FALSE	right.cerebellum.white.matter	0.08506	0.0134164	2.34e-10	anxiety	-0.0244	0.0512	0.6339	0.00226503	40.1911
rs55993230	10	114804348	C	G	TRUE	TRUE	right.cerebellum.white.matter	0.06817	0.0124831	4.78e-08	anxiety	0.0059	0.0548	0.9136	0.00168149	29.8192
rs62495675	8	11695735	C	T	FALSE	FALSE	right.cerebellum.white.matter	-0.09538	0.0174465	4.65e-08	anxiety	0.0789	0.0876	0.3679	0.00168518	29.8847
rs72754248	9	119061396	A	G	FALSE	FALSE	right.cerebellum.white.matter	0.1836	0.0136811	7.37e-41	anxiety	0.0642	0.0763	0.4007	0.0100691	180.076
rs7971939	12	102407432	T	A	TRUE	TRUE	right.cerebellum.white.matter	0.05786	0.00856424	1.46e-11	anxiety	0.0164	0.0322	0.6115	0.00257123	45.6384
rs11111094	12	102328806	A	C	FALSE	FALSE	right.thalamus.proper	-0.08447	0.00769308	6.08e-28	anxiety	0.0155	0.0314	0.6223	0.00676297	120.547
rs12146804	12	52687416	G	A	FALSE	FALSE	right.thalamus.proper	-0.048	0.00849858	1.65e-08	anxiety	0.0127	0.0297	0.67	0.0017984	31.8963
rs12344396	9	118921327	G	C	TRUE	TRUE	right.thalamus.proper	0.06342	0.00789887	1.04e-15	anxiety	-0.0416	0.0338	0.219	0.00362764	64.4576
rs1365658	18	35294554	G	T	FALSE	FALSE	right.thalamus.proper	0.04257	0.00779528	4.79e-08	anxiety	0.0227	0.0297	0.4451	0.00168148	29.8191
rs449394	1	76011382	C	A	FALSE	FALSE	right.thalamus.proper	-0.05427	0.0097872	2.99e-08	anxiety	-0.0173	0.0319	0.5879	0.00173352	30.7435
rs4502027	12	92974742	G	A	FALSE	FALSE	right.thalamus.proper	-0.05174	0.00929072	2.6e-08	anxiety	0.0257	0.0351	0.4644	0.00174853	31.0103
rs4590691	1	7094425	G	A	FALSE	FALSE	right.thalamus.proper	-0.04518	0.0078656	9.38e-09	anxiety	0.0266	0.027	0.3246	0.00185994	32.9898
rs4764697	12	102853172	T	C	FALSE	FALSE	right.thalamus.proper	0.05639	0.00852843	3.91e-11	anxiety	0.0369	0.0291	0.2047	0.00246306	43.7136
rs4946935	6	109000742	A	G	FALSE	FALSE	right.thalamus.proper	-0.04667	0.00849472	3.98e-08	anxiety	-0.0019	0.0316	0.9508	0.00170183	30.1806
rs6889177	5	61081952	G	A	FALSE	FALSE	right.thalamus.proper	-0.0467	0.00785402	2.8e-09	anxiety	-0.0046	0.0273	0.8659	0.0019928	35.3509
rs72754248	9	119061396	A	G	FALSE	FALSE	right.thalamus.proper	0.1168	0.014796	3.08e-15	anxiety	0.0642	0.0763	0.4007	0.0035071	62.3082
rs9296804	6	55717728	A	G	FALSE	FALSE	right.thalamus.proper	-0.04528	0.0079147	1.08e-08	anxiety	-0.0279	0.0279	0.3168	0.00184511	32.7261
rs12146713	12	106476805	C	T	FALSE	FALSE	right.caudate	-0.06014	0.0107952	2.57e-08	anxiety	-0.0217	0.0482	0.6523	0.00174979	31.0325
rs76341705	14	59628679	A	G	FALSE	FALSE	right.caudate	-0.05637	0.00965736	5.4e-09	anxiety	0.084	0.0438	0.05505	0.00192054	34.0667
rs12948299	17	45403057	T	C	FALSE	FALSE	right.putamen	0.03691	0.00673417	4.29e-08	anxiety	0.0355	0.0317	0.2635	0.0016938	30.038
rs76179989	2	169103999	G	T	FALSE	FALSE	right.putamen	0.05526	0.00993706	2.72e-08	anxiety	-0.0511	0.0464	0.2711	0.00174352	30.9212
rs76928645	7	54941328	T	C	FALSE	FALSE	right.putamen	0.06455	0.0105267	8.86e-10	anxiety	0.0485	0.0491	0.323	0.00211915	37.5972
rs10184783	2	48759845	C	T	FALSE	FALSE	right.pallidum	0.05276	0.00898043	4.3e-09	anxiety	0.0069	0.0315	0.827	0.00194558	34.5117
rs1187162	11	92011126	T	C	FALSE	FALSE	right.pallidum	-0.05553	0.0088607	3.76e-10	anxiety	0.0213	0.0267	0.4258	0.00221328	39.2709
rs12921170	16	87227397	G	A	FALSE	FALSE	right.pallidum	-0.05012	0.00883639	1.43e-08	anxiety	0.0121	0.0309	0.6953	0.00181369	32.168
rs274312	10	25244392	T	C	FALSE	FALSE	right.pallidum	-0.05279	0.00905955	5.73e-09	anxiety	0.0028	0.0271	0.9185	0.00191398	33.9501
rs2817145	1	3133422	A	T	TRUE	TRUE	right.pallidum	0.08263	0.0113269	3.11e-13	anxiety	0.0212	0.0375	0.5724	0.00299659	53.211
rs10514300	5	87705282	C	T	FALSE	FALSE	right.hippocampus	0.05333	0.00961421	2.95e-08	anxiety	0.0349	0.0306	0.2549	0.00173477	30.7657
rs1228632	11	83325114	C	G	TRUE	TRUE	right.hippocampus	0.05699	0.00868618	5.5e-11	anxiety	-0.0262	0.03	0.3818	0.0024253	43.0419
rs2237474	7	50743240	T	G	FALSE	FALSE	right.hippocampus	0.04911	0.00875557	2.06e-08	anxiety	-0.013	0.0271	0.6298	0.0017737	31.4573
rs2257791	10	118643670	G	A	FALSE	FALSE	right.hippocampus	0.06429	0.00994278	1.03e-10	anxiety	-0.021	0.0307	0.494	0.00235574	41.8044
rs2819861	6	45424940	A	G	FALSE	FALSE	right.hippocampus	0.05045	0.00887735	1.34e-08	anxiety	0.033	0.031	0.2876	0.00182072	32.2928
rs6121038	20	30254773	G	T	FALSE	FALSE	right.hippocampus	-0.07057	0.00923933	2.32e-14	anxiety	-0.012	0.0288	0.6766	0.00328405	58.3325
rs6508230	18	50884924	T	C	FALSE	FALSE	right.hippocampus	0.0763	0.00887106	8.59e-18	anxiety	0.0406	0.0298	0.1725	0.0041607	73.9688
rs688968	11	117406739	G	C	TRUE	TRUE	right.hippocampus	-0.08068	0.0111947	5.95e-13	anxiety	0.0403	0.0345	0.2438	0.00292494	51.935
rs72834694	6	26145158	C	T	FALSE	FALSE	right.hippocampus	0.06422	0.0105106	1.02e-09	anxiety	0.0276	0.0399	0.4889	0.00210401	37.3279
rs8014725	14	56186953	G	A	FALSE	FALSE	right.hippocampus	-0.1111	0.00840393	1.01e-39	anxiety	0.0141	0.029	0.6264	0.0097741	174.749
rs191865	17	19857942	C	T	FALSE	FALSE	right.amygdala	-0.04918	0.00846035	6.25e-09	anxiety	0.0129	0.0276	0.6396	0.00190481	33.7872
rs196814	8	24716594	G	A	FALSE	FALSE	right.amygdala	0.06713	0.0111549	1.8e-09	anxiety	0.0091	0.0379	0.8101	0.00204125	36.2122
rs2106786	17	43919096	G	A	FALSE	FALSE	right.amygdala	-0.05645	0.0101347	2.58e-08	anxiety	0.0354	0.0791	0.6549	0.00174916	31.0214
rs2257791	10	118643670	G	A	FALSE	FALSE	right.amygdala	0.05362	0.00982231	4.84e-08	anxiety	-0.021	0.0307	0.494	0.00168026	29.7973
rs2923447	8	42439848	G	T	FALSE	FALSE	right.amygdala	-0.04766	0.00845035	1.72e-08	anxiety	-0.0013	0.0269	0.9626	0.00179332	31.806
rs3120047	1	43764084	G	C	TRUE	TRUE	right.amygdala	-0.04907	0.00855176	9.72e-09	anxiety	0.0313	0.0305	0.3046	0.00185607	32.9209
rs35771878	4	38634757	G	A	FALSE	FALSE	right.amygdala	-0.05105	0.0086938	4.38e-09	anxiety	-0.0383	0.0312	0.2194	0.0019436	34.4765
rs58329075	7	77269943	A	G	FALSE	FALSE	right.amygdala	-0.04943	0.00830756	2.73e-09	anxiety	-0.0306	0.0265	0.2473	0.00199547	35.3985
rs6121038	20	30254773	G	T	FALSE	FALSE	right.amygdala	-0.07514	0.00914668	2.25e-16	anxiety	-0.012	0.0288	0.6766	0.00379702	67.4786
rs6684455	1	181016529	A	G	FALSE	FALSE	right.amygdala	-0.06016	0.009203	6.45e-11	anxiety	0.0211	0.0302	0.485	0.00240763	42.7275
rs7107356	11	47676170	A	G	FALSE	FALSE	right.amygdala	-0.05206	0.00828849	3.44e-10	anxiety	-0.0381	0.0264	0.1492	0.00222316	39.4465
rs8014725	14	56186953	G	A	FALSE	FALSE	right.amygdala	-0.05152	0.00833118	6.37e-10	anxiety	0.0141	0.029	0.6264	0.00215517	38.2375
rs146607495	12	117319202	T	C	FALSE	FALSE	right.accumbens.area	0.1477	0.0136633	3.77e-27	anxiety	-0.0709	0.0499	0.1557	0.00655653	116.843
rs17178006	12	65718299	G	T	FALSE	FALSE	right.accumbens.area	-0.1497	0.0121116	6.04e-35	anxiety	0.1014	0.0586	0.08366	0.00855432	152.752
rs2052400	2	162843668	A	G	FALSE	FALSE	right.accumbens.area	0.04992	0.00805551	5.89e-10	anxiety	0.0344	0.0308	0.264	0.00216422	38.3985
rs2629542	10	126552395	G	A	FALSE	FALSE	right.accumbens.area	0.06017	0.00863519	3.32e-12	anxiety	0.0699	0.034	0.03988	0.00273468	48.5475
rs57246240	5	66112715	A	G	FALSE	FALSE	right.accumbens.area	0.04739	0.00824174	9.05e-09	anxiety	0.092	0.0303	0.002365	0.00186382	33.0588
rs7030607	9	119245183	A	G	FALSE	FALSE	right.accumbens.area	0.06411	0.00819088	5.28e-15	anxiety	-0.0208	0.0277	0.4525	0.00344802	61.255
rs11062908	12	4005222	G	T	FALSE	FALSE	right.ventral.DC	-0.07003	0.00828463	3.04e-17	anxiety	0.0007	0.0319	0.9817	0.00401932	71.4451
rs17178006	12	65718299	G	T	FALSE	FALSE	right.ventral.DC	-0.07535	0.0124156	1.31e-09	anxiety	0.1014	0.0586	0.08366	0.00207592	36.8286
rs7315280	12	117320938	G	A	FALSE	FALSE	right.ventral.DC	0.06906	0.0126114	4.41e-08	anxiety	-0.0496	0.0431	0.2498	0.00169072	29.9832
rs12028814	1	3122321	G	A	FALSE	FALSE	right.vessel	0.0656	0.0118092	2.81e-08	anxiety	0.0191	0.0399	0.632	0.00173977	30.8545
rs13089287	3	190654424	C	T	FALSE	FALSE	right.vessel	0.06456	0.009138	1.66e-12	anxiety	-0.0149	0.0302	0.6217	0.00281113	49.9086
rs13107325	4	103188709	T	C	FALSE	FALSE	right.vessel	0.1383	0.0173504	1.67e-15	anxiety	0.0651	0.0719	0.3655	0.0035756	63.5297
rs4308324	3	190640134	T	A	TRUE	TRUE	right.vessel	0.06365	0.00939345	1.27e-11	anxiety	-0.1837	0.1214	0.1303	0.00258644	45.909
rs4624605	3	190640121	T	G	FALSE	FALSE	right.vessel	0.06338	0.00938824	1.52e-11	anxiety	-0.1828	0.1207	0.1299	0.00256743	45.5709
rs716872	14	92046702	G	A	FALSE	FALSE	right.vessel	0.06091	0.00944488	1.16e-10	anxiety	0.0218	0.0308	0.4794	0.00234339	41.5849
rs8009299	14	105007596	T	A	TRUE	TRUE	right.vessel	0.06065	0.00971799	4.43e-10	anxiety	-0.0265	0.0339	0.4346	0.002195	38.9457
rs151057105	7	54944920	T	C	FALSE	FALSE	grey.matter	0.09199	0.01103	7.96e-17	anxiety	0.0804	0.051	0.115	0.00391299	69.5477
rs2153960	6	108988184	G	A	FALSE	FALSE	grey.matter	-0.04683	0.00689996	1.18e-11	anxiety	-0.0176	0.0286	0.5374	0.00259482	46.0582
rs34830788	4	78715432	G	C	TRUE	TRUE	grey.matter	0.03939	0.00672988	4.92e-09	anxiety	0.0198	0.0286	0.4888	0.00193107	34.2537
rs6010205	22	50651238	T	G	FALSE	FALSE	grey.matter	0.03855	0.00695974	3.1e-08	anxiety	-0.0333	0.0308	0.2785	0.00172978	30.6771
rs6062237	20	61154437	C	T	FALSE	FALSE	grey.matter	-0.04866	0.00685063	1.26e-12	anxiety	-0.0173	0.0378	0.6465	0.00284137	50.4469
rs62574179	9	118970563	G	A	FALSE	FALSE	grey.matter	0.0871	0.0134021	8.29e-11	anxiety	-0.1051	0.097	0.2785	0.00237979	42.2322
rs6597280	6	7685067	A	G	FALSE	FALSE	grey.matter	-0.03852	0.00667938	8.21e-09	anxiety	0.0142	0.0292	0.6269	0.00187484	33.2545
rs303936	13	72373889	C	A	FALSE	FALSE	white.matter	-0.06048	0.0104474	7.18e-09	anxiety	-0.0236	0.0298	0.4282	0.00188915	33.5087
rs4681329	3	146371033	A	G	FALSE	FALSE	white.matter	-0.07434	0.0105178	1.62e-12	anxiety	-0.0042	0.0266	0.8741	0.00281351	49.951
rs10786772	10	105610326	A	G	FALSE	FALSE	total.brain.volume	0.02033	0.00360269	1.7e-08	anxiety	-0.0012	0.0281	0.9661	0.00179523	31.8398
rs11749904	5	82782530	C	T	FALSE	FALSE	total.brain.volume	-0.02055	0.00360906	1.26e-08	anxiety	0.015	0.0332	0.6524	0.00182776	32.418
rs1452628	1	215139887	T	A	TRUE	TRUE	total.brain.volume	0.0244	0.00358718	1.06e-11	anxiety	-0.0182	0.0276	0.5098	0.00260627	46.262
rs35021943	4	121643239	C	A	FALSE	FALSE	total.brain.volume	0.02434	0.00412473	3.68e-09	anxiety	0.0501	0.0306	0.1016	0.00196281	34.8179
rs11761083	7	156044166	G	A	FALSE	FALSE	left.caudal.anterior.cingulate	-0.04503	0.00822616	4.46e-08	BP	-0.0172995	0.0134	0.196	0.00168949	29.9613
rs17754780	6	126664333	T	C	FALSE	FALSE	left.caudal.middle.frontal	0.04014	0.00625721	1.44e-10	BP	0.0109004	0.0134	0.4172	0.00231881	41.1476
rs9320747	6	98310291	G	T	FALSE	FALSE	left.caudal.middle.frontal	0.0359	0.00633604	1.48e-08	BP	0.0292023	0.0135	0.03041	0.00180986	32.0999
rs1044595	1	180943529	C	T	FALSE	FALSE	left.cuneus	-0.02684	0.00375542	9.2e-13	BP	0.00940408	0.0137	0.4938	0.00287658	51.0738
rs13107325	4	103188709	T	C	FALSE	FALSE	left.cuneus	0.05373	0.00717836	7.49e-14	BP	0.0432032	0.0266	0.1041	0.00315421	56.0189
rs152234	5	179335060	A	G	FALSE	FALSE	left.cuneus	0.0433	0.00613749	1.78e-12	BP	0.0143959	0.0238	0.5448	0.0028032	49.7674
rs4971088	1	155142883	A	T	TRUE	TRUE	left.cuneus	0.02116	0.00369156	1.01e-08	BP	0.0327963	0.0133	0.01373	0.0018522	32.8521
rs57788691	3	69897450	T	G	FALSE	FALSE	left.cuneus	0.0284	0.00454327	4.16e-10	BP	-0.0266007	0.0167	0.1113	0.00220202	39.0706
rs7756144	6	45453383	T	C	FALSE	FALSE	left.cuneus	0.02166	0.00391399	3.18e-08	BP	-0.0075988	0.0141	0.5897	0.00172666	30.6217
rs117170334	13	20069824	G	A	FALSE	FALSE	left.entorhinal	0.2108	0.0338635	4.93e-10	BP	0.093399	0.0707	0.1868	0.00218378	38.7462
rs11759026	6	126792095	G	A	FALSE	FALSE	left.entorhinal	0.08004	0.009669	1.34e-16	BP	0.0385018	0.0161	0.01682	0.00385525	68.5175
rs118087478	17	44051589	G	T	FALSE	FALSE	left.entorhinal	-0.07395	0.00988504	7.74e-14	BP	0.0197028	0.0167	0.2372	0.00315085	55.959
rs1351394	12	66351826	T	C	FALSE	FALSE	left.entorhinal	0.06016	0.00810782	1.22e-13	BP	0.00219758	0.0134	0.8685	0.00309984	55.0502
rs2764264	6	108934461	C	T	FALSE	FALSE	left.entorhinal	-0.0634	0.00877023	5.06e-13	BP	0.0306963	0.0146	0.03562	0.00294277	52.2525
rs3134954	6	32071893	C	T	FALSE	FALSE	left.entorhinal	0.06653	0.0112154	3.04e-09	BP	-0.0199987	0.0191	0.2962	0.00198344	35.1846
rs6584542	10	104995495	A	G	FALSE	FALSE	left.entorhinal	0.06754	0.00885771	2.56e-14	BP	-0.00300451	0.0145	0.8374	0.00327292	58.1341
rs77126132	7	54966738	A	G	FALSE	FALSE	left.entorhinal	0.07872	0.0141532	2.7e-08	BP	-0.0225013	0.0235	0.3388	0.00174415	30.9324
rs7955865	12	56468706	A	T	TRUE	TRUE	left.entorhinal	0.04729	0.00850846	2.76e-08	BP	0	0.0145	0.9974	0.00174164	30.8879
rs2164950	14	59627631	A	G	FALSE	FALSE	left.fusiform	-0.0618	0.0104286	3.17e-09	BP	0.00689617	0.0201	0.7328	0.00197944	35.1135
rs2176182	2	26109402	A	T	TRUE	TRUE	left.fusiform	0.05152	0.00868071	3e-09	BP	-0.0120017	0.0165	0.4681	0.00198544	35.2202
rs6658111	1	47980916	G	T	FALSE	FALSE	left.fusiform	0.04469	0.00718142	5e-10	BP	-0.0140015	0.015	0.3496	0.00218238	38.7214
rs7613412	3	89724217	T	A	TRUE	TRUE	left.fusiform	0.04101	0.00712969	8.98e-09	BP	-0.001998	0.014	0.8885	0.00186512	33.0818
rs72772496	2	16430349	C	T	FALSE	FALSE	left.inferior.parietal	-0.09288	0.0143112	8.82e-11	BP	-0.0232965	0.0323	0.4704	0.00237321	42.1153
rs11213729	11	110951415	A	G	FALSE	FALSE	left.isthmus.cingulate	-0.05346	0.00978046	4.67e-08	BP	-0.00470103	0.0146	0.7479	0.00168456	29.8738
rs2691112	2	37124755	T	C	FALSE	FALSE	left.isthmus.cingulate	0.05194	0.00907725	1.07e-08	BP	0.0106036	0.0134	0.4311	0.00184575	32.7376
rs6658111	1	47980916	G	T	FALSE	FALSE	left.isthmus.cingulate	0.08086	0.00944736	1.22e-17	BP	-0.0140015	0.015	0.3496	0.00412033	73.2482
rs2279829	3	147106319	T	C	FALSE	FALSE	left.medial.orbitofrontal	0.07008	0.0113288	6.28e-10	BP	-0.0112025	0.0162	0.4912	0.00215656	38.2623
rs10765918	11	12071855	G	A	FALSE	FALSE	left.middle.temporal	-0.06616	0.0110562	2.22e-09	BP	-0.0177024	0.0155	0.2538	0.0020183	35.8042
rs3012434	6	170545279	A	G	FALSE	FALSE	left.middle.temporal	-0.07666	0.012945	3.24e-09	BP	0.018704	0.019	0.3264	0.00197677	35.0661
rs4235482	5	60093612	A	G	FALSE	FALSE	left.middle.temporal	0.06431	0.00978545	5.11e-11	BP	0.0178989	0.0133	0.1787	0.00243342	43.1863
rs76341705	14	59628679	A	G	FALSE	FALSE	left.middle.temporal	-0.1667	0.0148839	4.89e-29	BP	0.0071047	0.0202	0.7246	0.00703477	125.426
rs11789773	9	76157130	A	C	FALSE	FALSE	left.paracentral	-0.05886	0.0096397	1.04e-09	BP	0.0223973	0.0173	0.1966	0.00210126	37.279
rs1440802	15	39635124	C	T	FALSE	FALSE	left.paracentral	0.08198	0.0131399	4.5e-10	BP	0.0153979	0.0232	0.5076	0.00219359	38.9207
rs2144366	6	92010245	G	C	TRUE	TRUE	left.paracentral	0.07673	0.0114403	2.05e-11	BP	0.019295	0.0201	0.3358	0.00253416	44.9788
rs2279829	3	147106319	T	C	FALSE	FALSE	left.paracentral	-0.06497	0.00913912	1.21e-12	BP	-0.0112025	0.0162	0.4912	0.00284616	50.5322
rs3782652	12	5906139	G	A	FALSE	FALSE	left.paracentral	0.04304	0.00751003	1.01e-08	BP	0.0194989	0.0133	0.1448	0.00185155	32.8407
rs118158982	10	102324683	A	G	FALSE	FALSE	left.pars.orbitalis	0.1443	0.0258324	2.35e-08	BP	-0.0110003	0.0574	0.8483	0.00175921	31.1999
rs2033939	15	39633904	A	G	FALSE	FALSE	left.pars.orbitalis	0.2495	0.0129948	2.15e-81	BP	0.0182033	0.0243	0.4551	0.0203954	368.598
rs2613197	5	92738199	C	T	FALSE	FALSE	left.pars.orbitalis	0.04476	0.00746747	2.08e-09	BP	-0.0282959	0.0144	0.04899	0.00202504	35.924
rs9545502	13	81167981	T	C	FALSE	FALSE	left.pars.orbitalis	0.05263	0.00857306	8.5e-10	BP	0.0114047	0.0162	0.481	0.00212398	37.6831
rs76341705	14	59628679	A	G	FALSE	FALSE	left.pars.triangularis	0.05932	0.00964396	7.88e-10	BP	0.0071047	0.0202	0.7246	0.00213228	37.8305
rs17178006	12	65718299	G	T	FALSE	FALSE	left.pericalcarine	-0.07144	0.0119465	2.27e-09	BP	0.0231049	0.0244	0.3454	0.00201561	35.7564
rs62399014	5	128926364	C	T	FALSE	FALSE	left.pericalcarine	0.07819	0.0136911	1.14e-08	BP	0.0285024	0.0237	0.2296	0.00183867	32.6118
rs7600385	2	65984026	A	T	TRUE	TRUE	left.pericalcarine	0.04441	0.00790917	2e-08	BP	0.0239021	0.0138	0.08298	0.00177749	31.5247
rs1080066	15	39634222	G	A	FALSE	FALSE	left.precentral	-0.08998	0.013211	1e-11	BP	0.014799	0.0233	0.5263	0.00261315	46.3845
rs11707890	3	71503479	G	T	FALSE	FALSE	left.precentral	-0.05135	0.00764706	1.93e-11	BP	0.005103	0.0135	0.7063	0.00254019	45.0861
rs2629558	10	126545779	G	C	TRUE	TRUE	left.precentral	0.04279	0.00783269	4.74e-08	BP	-0.0128965	0.0142	0.3647	0.00168271	29.841
rs679170	2	4514772	G	A	FALSE	FALSE	left.precentral	-0.05689	0.00933235	1.11e-09	BP	0.010505	0.0163	0.5203	0.0020944	37.157
rs73006822	19	13109955	T	C	FALSE	FALSE	left.precentral	-0.06181	0.0105532	4.79e-09	BP	0.0333961	0.0201	0.09624	0.0019337	34.3006
rs2033939	15	39633904	A	G	FALSE	FALSE	left.rostral.anterior.cingulate	-0.09062	0.0139287	7.94e-11	BP	0.0182033	0.0243	0.4551	0.0023849	42.3233
rs4706386	6	91968408	A	G	FALSE	FALSE	left.rostral.anterior.cingulate	0.04987	0.00890059	2.13e-08	BP	0.0188021	0.0156	0.2266	0.00176991	31.3901
rs7912777	10	90658059	C	T	FALSE	FALSE	left.rostral.anterior.cingulate	0.04725	0.00851045	2.86e-08	BP	0.017604	0.015	0.2414	0.00173789	30.8212
rs4240792	16	87235867	G	A	FALSE	FALSE	left.rostral.middle.frontal	0.05218	0.00893034	5.21e-09	BP	-0.0448969	0.0143	0.001726	0.00192449	34.1368
rs76341705	14	59628679	A	G	FALSE	FALSE	left.rostral.middle.frontal	-0.107	0.0128776	1.04e-16	BP	0.0071047	0.0202	0.7246	0.00388407	69.0317
[truncated: 2,588 more rows]

## Sheet: snp_dti
SNP	chr	pos	effect_allele.exposure	other_allele.exposure	palindromic	ambiguous	exposure	beta.exposure	se.exposure	pval.exposure	outcome	beta.outcome	se.outcome	pval.outcome	R2	F
rs1079558	16	89908003	A	G	FALSE	FALSE	ACR.FA	-0.0589	0.0106703	3.44e-08	AD	-5.48e-05	0.00227866	0.980819	0.00171795	30.467
rs11673604	19	18540988	C	T	FALSE	FALSE	ACR.FA	-0.06213	0.0105394	3.83e-09	AD	0.00455243	0.0022556	0.0435623	0.00195882	34.7471
rs11746859	5	82770558	G	A	FALSE	FALSE	ACR.FA	-0.05581	0.0101584	3.98e-08	AD	0.0022548	0.00217041	0.298858	0.00170183	30.1806
rs12517200	5	140019921	G	A	FALSE	FALSE	ACR.FA	0.06439	0.0112275	9.9e-09	AD	0.00479187	0.00239912	0.0457874	0.00185413	32.8865
rs150289443	2	203829582	TTA	T	FALSE	FALSE	ACR.FA	0.1209	0.0162369	1.01e-13	AD	-0.0153308	0.0166891	0.3583	0.00312153	55.4367
rs3129171	6	29155749	A	G	FALSE	FALSE	ACR.FA	0.06745	0.0117345	9.19e-09	AD	0.00431728	0.00263547	0.101392	0.00186253	33.0358
rs55705857	8	130645692	G	A	FALSE	FALSE	ACR.FA	-0.1298	0.0219888	3.65e-09	AD	-0.00385804	0.00514184	0.45306	0.00196413	34.8415
rs5756894	22	38450136	C	A	FALSE	FALSE	ACR.FA	-0.0609	0.0103325	3.84e-09	AD	-0.00495393	0.00220271	0.0245112	0.00195816	34.7353
rs7590302	2	217330901	C	T	FALSE	FALSE	ACR.FA	0.06558	0.0109336	2.04e-09	AD	-0.00425335	0.00232651	0.0675175	0.00202773	35.9719
rs7733216	5	82857870	C	T	FALSE	FALSE	ACR.FA	-0.1067	0.012716	5.19e-17	AD	0.00103997	0.00263376	0.692946	0.0039608	70.4009
rs7911193	10	18661482	T	C	FALSE	FALSE	ACR.FA	0.05744	0.0101252	1.42e-08	AD	0.0107517	0.00533402	0.0438322	0.00181433	32.1793
rs11800139	1	197810521	T	C	FALSE	FALSE	ALIC.FA	0.1136	0.0169933	2.37e-11	AD	-8.24e-05	0.00383957	0.982875	0.0025176	44.6842
rs142003765	3	39479611	G	A	FALSE	FALSE	ALIC.FA	-0.2118	0.0381759	2.93e-08	AD	0.00483454	0.00978053	0.621092	0.00173539	30.7768
rs17205972	5	82859065	T	G	FALSE	FALSE	ALIC.FA	-0.08605	0.013208	7.48e-11	AD	0.00192011	0.0027159	0.479574	0.00239149	42.4404
rs4150214	5	139721458	A	C	FALSE	FALSE	ALIC.FA	0.06703	0.0118805	1.71e-08	AD	0.00690113	0.00242464	0.0044237	0.00179459	31.8286
rs56281058	17	9149786	T	C	FALSE	FALSE	ALIC.FA	-0.08886	0.0142176	4.19e-10	AD	-6.43e-05	0.00303489	0.983109	0.00220132	39.0581
rs62054567	16	90062009	G	C	TRUE	TRUE	ALIC.FA	0.07361	0.0134251	4.24e-08	AD	-0.0085281	0.00282985	0.00258151	0.00169504	30.0599
rs6887024	5	66089535	A	G	FALSE	FALSE	ALIC.FA	-0.06257	0.010814	7.36e-09	AD	0.00519123	0.00225586	0.0213793	0.00188719	33.474
rs11706071	3	39492246	A	C	FALSE	FALSE	Average.FA	0.05959	0.0106259	2.08e-08	AD	0.00121511	0.00217844	0.576989	0.00177307	31.4461
rs12149643	16	87231499	C	T	FALSE	FALSE	Average.FA	-0.06422	0.0107734	2.56e-09	AD	5.42e-05	0.00218246	0.98019	0.00200284	35.5295
rs173003	19	36240960	A	C	FALSE	FALSE	Average.FA	-0.06799	0.0105722	1.31e-10	AD	0.00428003	0.00216407	0.047955	0.00233036	41.3531
rs187620717	3	190642428	G	A	FALSE	FALSE	Average.FA	-0.06819	0.0109489	4.83e-10	AD	0.00635269	0.00540041	0.239461	0.00218588	38.7836
rs4654906	1	21509642	A	T	TRUE	TRUE	Average.FA	0.059	0.010739	3.99e-08	AD	0.00762854	0.00218459	0.000479445	0.00170183	30.1806
rs55945853	19	39230046	A	G	FALSE	FALSE	Average.FA	-0.06533	0.0106401	8.45e-10	AD	-0.00623938	0.00216811	0.00400461	0.00212468	37.6953
rs60132896	5	3052292	A	G	FALSE	FALSE	Average.FA	0.09588	0.0172663	2.85e-08	AD	0.00262057	0.00353124	0.458021	0.00173852	30.8323
rs7894565	10	21872913	C	T	FALSE	FALSE	Average.FA	-0.06756	0.0115389	4.87e-09	AD	-0.00720187	0.00560558	0.198873	0.00193238	34.2772
rs936513	11	10481667	T	C	FALSE	FALSE	Average.FA	0.09162	0.0106883	1.11e-17	AD	0.000821178	0.00217453	0.705702	0.00413281	73.4709
rs10052710	5	82860025	G	T	FALSE	FALSE	BCC.FA	0.1088	0.0136666	1.82e-15	AD	0.00200807	0.00268764	0.454972	0.00356667	63.3704
rs2027995	17	43161353	C	T	FALSE	FALSE	BCC.FA	-0.06657	0.0115794	9.12e-09	AD	-0.00253876	0.00229249	0.268111	0.00186318	33.0473
rs4150221	5	139719991	C	T	FALSE	FALSE	BCC.FA	-0.06778	0.0122391	3.11e-08	AD	0.00721045	0.00241362	0.00281363	0.00172915	30.666
rs10052710	5	82860025	G	T	FALSE	FALSE	CGC.FA	0.08932	0.0135395	4.32e-11	AD	0.00200807	0.00268764	0.454972	0.00245192	43.5155
rs12713653	2	25951106	T	G	FALSE	FALSE	CGC.FA	0.06588	0.0117517	2.11e-08	AD	-0.000925497	0.0121137	0.9391	0.0017718	31.4237
rs10798665	1	179314720	A	T	TRUE	TRUE	CGH.FA	0.1054	0.0192723	4.59e-08	AD	0.00962372	0.0176034	0.584588	0.00168641	29.9066
rs11042811	11	10473889	T	C	FALSE	FALSE	CGH.FA	0.07074	0.0102685	5.83e-12	AD	0.000689697	0.00216368	0.749908	0.00267319	47.453
rs147182970	3	190670179	TCAG	T	FALSE	FALSE	CGH.FA	-0.06336	0.0106595	2.84e-09	AD	-0.0219798	0.0110983	0.04765	0.00199146	35.3271
rs79624091	13	99676718	T	G	FALSE	FALSE	CGH.FA	0.1424	0.0240622	3.33e-09	AD	0.00198279	0.00462254	0.667967	0.00197411	35.0188
rs924455	5	15747866	T	C	FALSE	FALSE	CGH.FA	0.05675	0.0102474	3.1e-08	AD	-0.000235393	0.00218035	0.914027	0.00172915	30.666
rs115848216	17	49243859	A	G	FALSE	FALSE	CST.FA	0.1391	0.0251492	3.24e-08	AD	0.00898963	0.00549956	0.102131	0.00172479	30.5885
rs12711473	16	87224293	A	G	FALSE	FALSE	CST.FA	-0.07816	0.0104283	6.96e-14	AD	-0.000662104	0.0022215	0.765669	0.00316262	56.1687
rs1636250	7	2884433	C	T	FALSE	FALSE	CST.FA	0.06403	0.0110836	7.72e-09	AD	0.000106187	0.00237337	0.964314	0.00188134	33.37
rs17206055	5	82931384	G	A	FALSE	FALSE	CST.FA	0.107	0.0145499	2.01e-13	AD	0.000414821	0.00308831	0.89315	0.00304511	54.0752
rs2483059	1	206626779	A	G	FALSE	FALSE	CST.FA	-0.07406	0.0124512	2.76e-09	AD	-0.000547519	0.00260779	0.833703	0.00199414	35.3747
rs181292	8	28543625	C	T	FALSE	FALSE	EC.FA	-0.06446	0.011686	3.52e-08	AD	-0.00360198	0.00239899	0.133237	0.00171547	30.4228
rs201233223	17	30237284	TGCACTCCA	T	FALSE	FALSE	EC.FA	-0.08441	0.0152282	3.02e-08	AD	0.0026808	0.0148668	0.8569	0.00173227	30.7214
rs10052710	5	82860025	G	T	FALSE	FALSE	FX.FA	0.09071	0.0132831	8.83e-12	AD	0.00200807	0.00268764	0.454972	0.00262695	46.63
rs10821131	9	96228822	T	C	FALSE	FALSE	FX.FA	0.06144	0.0105205	5.33e-09	AD	0.00025537	0.00216867	0.906262	0.00192251	34.1017
rs1264349	6	30796659	G	A	FALSE	FALSE	FX.FA	-0.102	0.0146174	3.1e-12	AD	0.00274465	0.00358547	0.443978	0.00274251	48.687
rs2625312	11	19903757	A	G	FALSE	FALSE	FX.FA	0.0762	0.0128326	2.95e-09	AD	0.00309688	0.00258391	0.230713	0.00198745	35.2559
rs78834970	17	71424492	A	G	FALSE	FALSE	FX.FA	-0.1249	0.0213797	5.27e-09	AD	-0.0108622	0.00424438	0.0104911	0.00192383	34.1251
rs10052710	5	82860025	G	T	FALSE	FALSE	FXST.FA	0.1247	0.0136359	6.66e-20	AD	0.00200807	0.00268764	0.454972	0.00470111	83.6216
rs9267445	6	31483481	C	G	TRUE	TRUE	FXST.FA	-0.08818	0.0156737	1.88e-08	AD	-0.0018225	0.00357576	0.610274	0.00178445	31.6483
rs142186653	17	73879851	C	A	FALSE	FALSE	GCC.FA	0.06973	0.0126391	3.5e-08	AD	0.0159277	0.0127171	0.2104	0.00171609	30.4339
rs28431130	6	151019072	G	T	FALSE	FALSE	GCC.FA	0.06752	0.0105914	1.88e-10	AD	-0.00398622	0.0107743	0.7114	0.00229005	40.636
rs7733216	5	82857870	C	T	FALSE	FALSE	GCC.FA	0.07429	0.0129696	1.03e-08	AD	0.00103997	0.00263376	0.692946	0.00184962	32.8063
rs17205972	5	82859065	T	G	FALSE	FALSE	IFO.FA	-0.07709	0.0132731	6.43e-09	AD	0.00192011	0.0027159	0.479574	0.00190154	33.7291
rs4981087	14	31541623	T	C	FALSE	FALSE	IFO.FA	0.06401	0.0105436	1.3e-09	AD	-0.00166412	0.00217565	0.444341	0.00207729	36.8529
rs111450466	14	94449897	T	C	FALSE	FALSE	PCR.FA	-0.1953	0.031424	5.24e-10	AD	0.00370286	0.00703436	0.598613	0.00217678	38.6219
rs620891	1	57394178	C	T	FALSE	FALSE	PCR.FA	-0.06349	0.0114541	3.02e-08	AD	0.000798949	0.00231905	0.730458	0.00173227	30.7214
rs75743485	2	235010949	T	A	TRUE	TRUE	PCR.FA	-0.2486	0.0444484	2.27e-08	AD	-0.0044598	0.00895107	0.618314	0.00176361	31.2781
rs1004479	1	197817880	T	C	FALSE	FALSE	PLIC.FA	0.09445	0.0171291	3.56e-08	AD	-0.000897232	0.00366598	0.806653	0.00171423	30.4008
rs186399184	2	203728984	T	C	FALSE	FALSE	PLIC.FA	0.09138	0.0166327	4e-08	AD	-0.016793	0.0158936	0.2907	0.00170183	30.1806
rs35318942	4	97940557	CT	C	FALSE	FALSE	PLIC.FA	-0.06879	0.0114193	1.74e-09	AD	0.00328561	0.0113136	0.7715	0.00204532	36.2845
rs67827860	5	82860485	T	C	FALSE	FALSE	PLIC.FA	-0.09422	0.0133721	1.91e-12	AD	0.00242274	0.00274681	0.377767	0.00279607	49.6405
rs11625512	14	91988576	C	T	FALSE	FALSE	PTR.FA	-0.05524	0.00924983	2.39e-09	AD	-0.00352712	0.00217678	0.10516	0.00201023	35.6608
rs12146713	12	106476805	C	T	FALSE	FALSE	PTR.FA	-0.1017	0.0156727	8.87e-11	AD	-0.00144255	0.00414045	0.727537	0.00237249	42.1024
rs12149643	16	87231499	C	T	FALSE	FALSE	PTR.FA	0.05983	0.00933968	1.53e-10	AD	5.42e-05	0.00218246	0.98019	0.00231232	41.0322
rs1243179	10	21912579	G	A	FALSE	FALSE	PTR.FA	0.06854	0.0100102	7.81e-12	AD	0.000790316	0.002339	0.735449	0.00264078	46.8761
rs13066753	3	190647187	T	C	FALSE	FALSE	PTR.FA	0.0601	0.00944226	2.01e-10	AD	0.00426935	0.00224297	0.0569836	0.00228288	40.5087
rs1544861	11	10679441	T	C	FALSE	FALSE	PTR.FA	0.05535	0.00977742	1.53e-08	AD	-0.00206175	0.00229512	0.369017	0.00180668	32.0433
rs72780760	2	19187219	G	A	FALSE	FALSE	PTR.FA	-0.07103	0.0129192	3.89e-08	AD	0.000909928	0.00285577	0.750009	0.00170431	30.2246
rs7784066	7	2819727	A	T	TRUE	TRUE	PTR.FA	-0.06458	0.0100639	1.42e-10	AD	0.00643868	0.0116259	0.5797	0.00232025	41.1732
rs10052710	5	82860025	G	T	FALSE	FALSE	RLIC.FA	0.1517	0.0127801	2.32e-32	AD	0.00200807	0.00268764	0.454972	0.00789476	140.881
rs11191835	10	105621859	C	T	FALSE	FALSE	RLIC.FA	0.0643	0.0104298	7.19e-10	AD	-0.00807771	0.00219532	0.000233677	0.00214198	38.0029
rs3129787	6	29048689	T	A	TRUE	TRUE	RLIC.FA	-0.06315	0.0113192	2.46e-08	AD	0.00666563	0.00266267	0.012302	0.00175481	31.1217
rs33599	5	82774904	A	G	FALSE	FALSE	RLIC.FA	-0.08756	0.0115897	4.42e-14	AD	-0.00550691	0.00244095	0.0240676	0.0032133	57.0716
rs4150221	5	139719991	C	T	FALSE	FALSE	RLIC.FA	-0.07236	0.0114675	2.86e-10	AD	0.00721045	0.00241362	0.00281363	0.00224369	39.8116
rs7935166	11	44636547	A	G	FALSE	FALSE	RLIC.FA	0.09636	0.0149349	1.14e-10	AD	-0.0066627	0.0030364	0.0282159	0.00234557	41.6236
rs2863994	10	105454043	G	T	FALSE	FALSE	SCC.FA	-0.06603	0.0102135	1.04e-10	AD	-0.0128125	0.0107083	0.2315	0.00235501	41.7915
rs35896134	5	82887421	T	C	FALSE	FALSE	SCC.FA	0.1226	0.0219399	2.34e-08	AD	-0.000121834	0.00478098	0.97967	0.00176046	31.2222
rs373582551	17	44269676	TAA	T	FALSE	FALSE	SCC.FA	0.09209	0.0125054	1.87e-13	AD	0.0130281	0.0143458	0.3638	0.00305337	54.2224
rs74675536	2	203673073	A	G	FALSE	FALSE	SCC.FA	-0.08341	0.0152458	4.53e-08	AD	-0.0161485	0.0159459	0.3112	0.00168764	29.9285
rs7898858	10	18653861	A	C	FALSE	FALSE	SCC.FA	-0.06013	0.0100535	2.26e-09	AD	0.00380794	0.00217445	0.0799074	0.00201628	35.7683
rs7935166	11	44636547	A	G	FALSE	FALSE	SCC.FA	0.09854	0.0148426	3.25e-11	AD	-0.0066627	0.0030364	0.0282159	0.00248316	44.0713
rs10052710	5	82860025	G	T	FALSE	FALSE	SCR.FA	0.1623	0.0126304	1.23e-37	AD	0.00200807	0.00268764	0.454972	0.00923963	165.104
rs147431626	17	44335635	A	G	FALSE	FALSE	SCR.FA	0.074	0.0120521	8.43e-10	AD	-0.0144597	0.00612142	0.0181695	0.00212468	37.6953
rs2152090	6	142605871	C	G	TRUE	TRUE	SCR.FA	-0.05744	0.0101989	1.81e-08	AD	-0.000832458	0.0021762	0.702069	0.00178825	31.7158
rs2488002	10	105679341	C	T	FALSE	FALSE	SCR.FA	0.08491	0.0139448	1.16e-09	AD	-0.00842735	0.00275485	0.00222003	0.0020896	37.0717
rs3129171	6	29155749	A	G	FALSE	FALSE	SCR.FA	-0.07368	0.0116693	2.79e-10	AD	0.00431728	0.00263547	0.101392	0.00224653	39.8621
rs33599	5	82774904	A	G	FALSE	FALSE	SCR.FA	-0.07391	0.0114642	1.18e-10	AD	-0.00550691	0.00244095	0.0240676	0.00234194	41.5591
rs4150221	5	139719991	C	T	FALSE	FALSE	SCR.FA	-0.07495	0.0113406	4e-11	AD	0.00721045	0.00241362	0.00281363	0.00246083	43.6739
rs4684999	3	13763150	A	C	FALSE	FALSE	SCR.FA	-0.05854	0.0101897	9.36e-09	AD	-0.000727207	0.00217109	0.737662	0.00186059	33.0013
rs7590302	2	217330901	C	T	FALSE	FALSE	SCR.FA	-0.0611	0.0108893	2.05e-08	AD	-0.00425335	0.00232651	0.0675175	0.00177496	31.4798
rs7935166	11	44636547	A	G	FALSE	FALSE	SCR.FA	0.0939	0.0147665	2.09e-10	AD	-0.0066627	0.0030364	0.0282159	0.00227859	40.4323
rs35544841	5	82862328	GA	G	FALSE	FALSE	SFO.FA	0.1109	0.0128894	8.39e-18	AD	-0.000685156	0.0128267	0.9574	0.00416359	74.0205
rs4510068	17	44184828	T	G	FALSE	FALSE	SFO.FA	0.0582	0.0104545	2.64e-08	AD	-0.00322798	0.00239742	0.178161	0.00174728	30.988
rs142739979	22	38483155	TTCATGGGTG	T	FALSE	FALSE	SLF.FA	0.06412	0.0117286	4.65e-08	AD	-0.00473798	0.0114832	0.6799	0.00168518	29.8847
rs17205972	5	82859065	T	G	FALSE	FALSE	SLF.FA	0.1548	0.0135197	3.19e-30	AD	0.00192011	0.0027159	0.479574	0.00734999	131.088
rs2591453	5	82717885	A	G	FALSE	FALSE	SLF.FA	-0.07384	0.0113043	6.71e-11	AD	-0.00685327	0.00542304	0.206326	0.00240396	42.6622
rs3129787	6	29048689	T	A	TRUE	TRUE	SLF.FA	-0.07005	0.0119662	4.89e-09	AD	0.00666563	0.00266267	0.012302	0.00193172	34.2654
rs7935166	11	44636547	A	G	FALSE	FALSE	SLF.FA	0.1282	0.0157726	4.66e-16	AD	-0.0066627	0.0030364	0.0282159	0.00371732	66.0569
rs8176547	2	188340349	T	G	FALSE	FALSE	SLF.FA	0.06548	0.0112916	6.78e-09	AD	-0.00428426	0.00223951	0.0557432	0.00189567	33.6246
rs2267158	22	30950360	C	T	FALSE	FALSE	SS.FA	-0.06471	0.0117676	3.88e-08	AD	-0.000418737	0.00229559	0.855261	0.00170493	30.2356
rs4755851	11	44626461	G	C	TRUE	TRUE	SS.FA	0.09126	0.016349	2.41e-08	AD	-0.0052218	0.0030307	0.0848944	0.00175669	31.1552
rs67827860	5	82860485	T	C	FALSE	FALSE	SS.FA	0.1478	0.0136979	4.66e-27	AD	0.00242274	0.00274681	0.377767	0.00653245	116.411
rs7564129	2	231930682	G	C	TRUE	TRUE	SS.FA	0.06456	0.0117126	3.59e-08	AD	-0.00321805	0.00224524	0.15178	0.00171298	30.3787
rs5875893	6	44781313	GA	G	FALSE	FALSE	UNC.FA	-0.08808	0.0114479	1.52e-14	AD	-0.0110317	0.0107857	0.3064	0.00333223	59.191
rs8031133	15	58259939	G	T	FALSE	FALSE	UNC.FA	-0.0704	0.0109046	1.1e-10	AD	0.00259232	0.0021623	0.230577	0.00234847	41.6752
rs10052710	5	82860025	G	T	FALSE	FALSE	ACR.AD	0.1115	0.0130181	1.18e-17	AD	0.00200807	0.00268764	0.454972	0.00412609	73.3509
rs373582551	17	44269676	TAA	T	FALSE	FALSE	ACR.AD	0.08273	0.0127926	1.03e-10	AD	0.0130281	0.0143458	0.3638	0.00235646	41.8174
rs74675536	2	203673073	A	G	FALSE	FALSE	ACR.AD	-0.1043	0.0155974	2.35e-11	AD	-0.0161485	0.0159459	0.3112	0.00251911	44.7109
rs7935166	11	44636547	A	G	FALSE	FALSE	ACR.AD	0.09508	0.0151836	3.89e-10	AD	-0.0066627	0.0030364	0.0282159	0.00220976	39.2082
rs11625512	14	91988576	C	T	FALSE	FALSE	ALIC.AD	0.06615	0.00973653	1.13e-11	AD	-0.00352712	0.00217678	0.10516	0.00260016	46.1532
rs11666276	19	55886192	G	A	FALSE	FALSE	ALIC.AD	0.05734	0.00964022	2.77e-09	AD	0.00131519	0.00216478	0.543495	0.00199414	35.3747
rs12146713	12	106476805	C	T	FALSE	FALSE	ALIC.AD	0.119	0.0165071	5.88e-13	AD	-0.00144255	0.00414045	0.727537	0.00292656	51.9638
rs12149643	16	87231499	C	T	FALSE	FALSE	ALIC.AD	-0.07843	0.00982709	1.55e-15	AD	5.42e-05	0.00218246	0.98019	0.00358455	63.6892
rs12727448	3	190641109	G	A	FALSE	FALSE	ALIC.AD	-0.09092	0.0099989	1.07e-19	AD	0.00606046	0.0053958	0.261361	0.00464805	82.6733
rs35122942	17	62971597	A	G	FALSE	FALSE	ALIC.AD	0.09812	0.0171269	1.03e-08	AD	-0.00339582	0.00366644	0.354346	0.00185026	32.8177
rs72780760	2	19187219	G	A	FALSE	FALSE	ALIC.AD	0.07504	0.0135819	3.35e-08	AD	0.000909928	0.00285577	0.750009	0.00172106	30.5222
rs7894565	10	21872913	C	T	FALSE	FALSE	ALIC.AD	-0.06267	0.0105222	2.64e-09	AD	-0.00720187	0.00560558	0.198873	0.00199949	35.4699
rs1058304	1	243664857	T	C	FALSE	FALSE	Average.AD	0.06256	0.0112721	2.9e-08	AD	-0.00245931	0.00241712	0.308936	0.00173664	30.799
rs2696524	17	44356793	G	A	FALSE	FALSE	Average.AD	-0.08113	0.0123111	4.52e-11	AD	-0.0040554	0.0027243	0.136592	0.00244673	43.4232
rs4799450	18	35028901	T	C	FALSE	FALSE	Average.AD	-0.07378	0.0103391	1e-12	AD	-0.00144758	0.00222748	0.515774	0.00286775	50.9167
rs10052710	5	82860025	G	T	FALSE	FALSE	BCC.AD	0.1175	0.0135932	5.94e-18	AD	0.00200807	0.00268764	0.454972	0.00420223	74.7103
rs10120688	9	22056499	A	G	FALSE	FALSE	CGC.AD	-0.0572	0.0100917	1.47e-08	AD	0.00479638	0.00216465	0.0267065	0.00181114	32.1226
rs11777835	8	144986103	C	T	FALSE	FALSE	CGC.AD	-0.05854	0.0100154	5.17e-09	AD	0.00288257	0.00230125	0.210348	0.0019258	34.1602
rs147431626	17	44335635	A	G	FALSE	FALSE	CGC.AD	0.0792	0.0120055	4.33e-11	AD	-0.0144597	0.00612142	0.0181695	0.00245192	43.5155
rs17205972	5	82859065	T	G	FALSE	FALSE	CGC.AD	0.1289	0.0126373	2.27e-24	AD	0.00192011	0.0027159	0.479574	0.00584165	104.028
rs33599	5	82774904	A	G	FALSE	FALSE	CGC.AD	-0.06541	0.0114313	1.07e-08	AD	-0.00550691	0.00244095	0.0240676	0.00184575	32.7376
rs4150221	5	139719991	C	T	FALSE	FALSE	CGC.AD	-0.08961	0.0113001	2.34e-15	AD	0.00721045	0.00241362	0.00281363	0.00353905	62.8778
rs6907508	6	34592090	G	A	FALSE	FALSE	CGC.AD	-0.08876	0.0156931	1.58e-08	AD	-0.00433495	0.00333233	0.1933	0.00180349	31.9867
rs7590302	2	217330901	C	T	FALSE	FALSE	CGC.AD	-0.06044	0.0108588	2.65e-08	AD	-0.00425335	0.00232651	0.0675175	0.00174665	30.9769
rs4755851	11	44626461	G	C	TRUE	TRUE	CGH.AD	0.1023	0.0162743	3.34e-10	AD	-0.0052218	0.0030307	0.0848944	0.00222669	39.5093
rs7733216	5	82857870	C	T	FALSE	FALSE	CGH.AD	0.1307	0.0135468	5.75e-22	AD	0.00103997	0.00263376	0.692946	0.0052297	93.0734
rs10052710	5	82860025	G	T	FALSE	FALSE	CST.AD	0.1458	0.0132185	3.27e-28	AD	0.00200807	0.00268764	0.454972	0.00682428	121.647
rs3129787	6	29048689	T	A	TRUE	TRUE	CST.AD	-0.0807	0.0116737	4.91e-12	AD	0.00666563	0.00266267	0.012302	0.0026918	47.7842
rs33599	5	82774904	A	G	FALSE	FALSE	CST.AD	-0.08162	0.0119695	9.48e-12	AD	-0.00550691	0.00244095	0.0240676	0.00261928	46.4935
rs59731356	22	30764664	C	T	FALSE	FALSE	CST.AD	-0.06523	0.011264	7.12e-09	AD	0.00103398	0.00230905	0.654302	0.00189045	33.5319
rs1004763	22	38474952	C	T	FALSE	FALSE	EC.AD	-0.06436	0.0104159	6.6e-10	AD	-0.00475047	0.00218726	0.0298643	0.00215169	38.1757
rs140244541	2	203808532	A	G	FALSE	FALSE	EC.AD	0.08073	0.0140449	9.18e-09	AD	-0.0108735	0.00303583	0.000341318	0.00186253	33.0358
rs35544841	5	82862328	GA	G	FALSE	FALSE	EC.AD	-0.09847	0.0131119	6.22e-14	AD	-0.000685156	0.0128267	0.9574	0.00317525	56.3937
rs4150197	5	139726292	T	C	FALSE	FALSE	EC.AD	0.09515	0.0117745	6.84e-16	AD	0.00665901	0.0024431	0.00641772	0.00367461	65.2952
rs6491459	13	99513455	C	T	FALSE	FALSE	EC.AD	0.06877	0.0123001	2.29e-08	AD	-0.0012237	0.00256546	0.633368	0.00176235	31.2558
rs10052710	5	82860025	G	T	FALSE	FALSE	FX.AD	0.09527	0.0134429	1.43e-12	AD	0.00200807	0.00268764	0.454972	0.00282862	50.2199
rs10840422	11	10491741	T	A	TRUE	TRUE	FX.AD	0.06389	0.0107631	2.98e-09	AD	0.000744416	0.00217942	0.732678	0.00198611	35.2321
rs28688440	17	42985869	G	A	FALSE	FALSE	FX.AD	-0.08019	0.0145562	3.66e-08	AD	0.00547891	0.0029846	0.0663978	0.00171112	30.3457
rs3776089	5	139727260	G	A	FALSE	FALSE	FX.AD	-0.06987	0.0121661	9.48e-09	AD	0.00679439	0.00242756	0.00512837	0.0018593	32.9783
rs10052710	5	82860025	G	T	FALSE	FALSE	FXST.AD	0.1702	0.0134439	1.39e-36	AD	0.00200807	0.00268764	0.454972	0.00897085	160.257
rs17198394	8	25226261	A	G	FALSE	FALSE	FXST.AD	0.1037	0.0186143	2.57e-08	AD	-0.00189253	0.00363039	0.602157	0.00174979	31.0325
rs2267161	22	30953295	T	C	FALSE	FALSE	FXST.AD	-0.07071	0.011628	1.22e-09	AD	0.000352303	0.00230797	0.878677	0.00208412	36.9744
rs3129787	6	29048689	T	A	TRUE	TRUE	FXST.AD	-0.07435	0.011917	4.53e-10	AD	0.00666563	0.00266267	0.012302	0.00219359	38.9207
rs33599	5	82774904	A	G	FALSE	FALSE	FXST.AD	-0.0778	0.0122039	1.87e-10	AD	-0.00550691	0.00244095	0.0240676	0.00229005	40.636
rs4150221	5	139719991	C	T	FALSE	FALSE	FXST.AD	-0.07805	0.0120578	9.91e-11	AD	0.00721045	0.00241362	0.00281363	0.00236083	41.895
rs10052710	5	82860025	G	T	FALSE	FALSE	GCC.AD	0.152	0.0135714	4.9e-29	AD	0.00200807	0.00268764	0.454972	0.00703477	125.426
rs1580309	5	82387767	A	G	FALSE	FALSE	GCC.AD	-0.05957	0.0108566	4.15e-08	AD	0.0017318	0.00217283	0.425438	0.00169751	30.1038
rs2267161	22	30953295	T	C	FALSE	FALSE	GCC.AD	-0.07187	0.0117186	8.84e-10	AD	0.000352303	0.00230797	0.878677	0.00211984	37.6094
rs3129119	6	29102861	G	A	FALSE	FALSE	GCC.AD	-0.07263	0.0119891	1.4e-09	AD	0.00516859	0.00249044	0.0379521	0.00206842	36.6952
rs33599	5	82774904	A	G	FALSE	FALSE	GCC.AD	-0.08434	0.0122998	7.28e-12	AD	-0.00550691	0.00244095	0.0240676	0.00264848	47.0131
rs8082621	17	42660954	T	C	FALSE	FALSE	GCC.AD	-0.06415	0.0115378	2.74e-08	AD	0.00158423	0.00230895	0.492633	0.0017429	30.9101
rs1101330	9	22015465	A	C	FALSE	FALSE	IFO.AD	0.06156	0.0106968	8.84e-09	AD	-0.00229027	0.0022607	0.311023	0.00186706	33.1163
rs2267161	22	30953295	T	C	FALSE	FALSE	IFO.AD	-0.0656	0.0113692	8.08e-09	AD	0.000352303	0.00230797	0.878677	0.00187679	33.2891
rs35544841	5	82862328	GA	G	FALSE	FALSE	IFO.AD	0.1381	0.0133044	3.85e-25	AD	-0.000685156	0.0128267	0.9574	0.00604839	107.732
rs4150221	5	139719991	C	T	FALSE	FALSE	IFO.AD	-0.0861	0.0117913	2.96e-13	AD	0.00721045	0.00241362	0.00281363	0.00300232	53.3132
rs11191835	10	105621859	C	T	FALSE	FALSE	PCR.AD	0.05693	0.0103622	3.99e-08	AD	-0.00807771	0.00219532	0.000233677	0.00170183	30.1806
rs2267161	22	30953295	T	C	FALSE	FALSE	PCR.AD	-0.05992	0.0109784	4.89e-08	AD	0.000352303	0.00230797	0.878677	0.00167964	29.7864
rs28296	5	82760017	T	C	FALSE	FALSE	PCR.AD	-0.06319	0.0110202	1e-08	AD	-0.0027164	0.00239016	0.25575	0.00185349	32.875
rs3129119	6	29102861	G	A	FALSE	FALSE	PCR.AD	-0.07539	0.0112154	1.85e-11	AD	0.00516859	0.00249044	0.0379521	0.00254548	45.1802
rs35544841	5	82862328	GA	G	FALSE	FALSE	PCR.AD	0.1266	0.0128476	7.61e-23	AD	-0.000685156	0.0128267	0.9574	0.00545418	97.0903
rs12029134	1	46629690	C	A	FALSE	FALSE	PLIC.AD	-0.08007	0.0145635	3.91e-08	AD	-0.000870257	0.00294558	0.767654	0.00170431	30.2246
rs1325994	10	18657521	G	A	FALSE	FALSE	PLIC.AD	-0.06062	0.0102399	3.27e-09	AD	0.00364542	0.00217728	0.0940715	0.00197544	35.0424
rs146887391	2	203888355	CA	C	FALSE	FALSE	PLIC.AD	-0.08647	0.0154438	2.19e-08	AD	-0.0212938	0.0138273	0.123564	0.00176739	31.3453
rs35544841	5	82862328	GA	G	FALSE	FALSE	PLIC.AD	0.08457	0.0130671	9.94e-11	AD	-0.000685156	0.0128267	0.9574	0.0023601	41.8821
rs7079298	10	105447781	C	T	FALSE	FALSE	PLIC.AD	0.06635	0.0104029	1.84e-10	AD	0.00142775	0.0107051	0.8939	0.0022922	40.6743
rs10052710	5	82860025	G	T	FALSE	FALSE	PTR.AD	0.1325	0.013171	9.26e-24	AD	0.00200807	0.00268764	0.454972	0.0056833	101.192
rs2488002	10	105679341	C	T	FALSE	FALSE	PTR.AD	0.08752	0.0145069	1.65e-09	AD	-0.00842735	0.00275485	0.00222003	0.00205142	36.393
rs3129787	6	29048689	T	A	TRUE	TRUE	PTR.AD	-0.08162	0.01164	2.44e-12	AD	0.00666563	0.00266267	0.012302	0.00276923	49.1626
rs33599	5	82774904	A	G	FALSE	FALSE	PTR.AD	-0.07773	0.0119291	7.42e-11	AD	-0.00550691	0.00244095	0.0240676	0.00239222	42.4535
rs4150221	5	139719991	C	T	FALSE	FALSE	PTR.AD	-0.07295	0.0117947	6.36e-10	AD	0.00721045	0.00241362	0.00281363	0.00215587	38.2499
rs59731356	22	30764664	C	T	FALSE	FALSE	PTR.AD	-0.06383	0.0112238	1.31e-08	AD	0.00103398	0.00230905	0.654302	0.00182328	32.3383
rs62054567	16	90062009	G	C	TRUE	TRUE	PTR.AD	-0.07554	0.0134174	1.83e-08	AD	-0.0085281	0.00282985	0.00258151	0.00178698	31.6933
rs10052710	5	82860025	G	T	FALSE	FALSE	RLIC.AD	0.1673	0.013427	1.84e-35	AD	0.00200807	0.00268764	0.454972	0.00869209	155.234
rs116432568	3	183642044	A	G	FALSE	FALSE	RLIC.AD	-0.1908	0.0344467	3.09e-08	AD	-0.001044	0.00738785	0.887623	0.00172978	30.6771
rs2267161	22	30953295	T	C	FALSE	FALSE	RLIC.AD	-0.07455	0.0116176	1.43e-10	AD	0.000352303	0.00230797	0.878677	0.00232025	41.1732
rs3129787	6	29048689	T	A	TRUE	TRUE	RLIC.AD	-0.06982	0.0119065	4.6e-09	AD	0.00666563	0.00266267	0.012302	0.00193832	34.3826
rs33599	5	82774904	A	G	FALSE	FALSE	RLIC.AD	-0.07547	0.0121942	6.18e-10	AD	-0.00550691	0.00244095	0.0240676	0.00215865	38.2994
rs55705857	8	130645692	G	A	FALSE	FALSE	RLIC.AD	0.1308	0.0232989	2.01e-08	AD	-0.00385804	0.00514184	0.45306	0.00177685	31.5134
rs34974290	17	73888354	A	G	FALSE	FALSE	SCC.AD	0.07843	0.0132059	2.93e-09	AD	0.00821909	0.00278888	0.00320774	0.00198812	35.2677
rs35544841	5	82862328	GA	G	FALSE	FALSE	SCC.AD	0.1101	0.0131228	5.25e-17	AD	-0.000685156	0.0128267	0.9574	0.00395986	70.3842
rs5880893	6	151019711	C	CA	FALSE	FALSE	SCC.AD	0.06366	0.0103698	8.48e-10	AD	-0.00915391	0.0107142	0.3929	0.00212398	37.6831
rs150289443	2	203829582	TTA	T	FALSE	FALSE	SCR.AD	0.09627	0.0174497	3.51e-08	AD	-0.0153308	0.0166891	0.3583	0.00171609	30.4339
rs10962461	9	16503545	G	C	TRUE	TRUE	SFO.AD	-0.1631	0.0292924	2.62e-08	AD	0.00487969	0.00561946	0.3852	0.00174791	30.9991
rs13388394	2	33764176	G	A	FALSE	FALSE	SFO.AD	-0.164	0.0249051	4.68e-11	AD	0.00509807	0.00568091	0.369504	0.00244303	43.3573
rs143796540	1	43842362	AGT	A	FALSE	FALSE	SFO.AD	0.05758	0.0102675	2.08e-08	AD	0.00818236	0.0110327	0.4583	0.00177307	31.4461
rs150300	15	89944190	C	T	FALSE	FALSE	SFO.AD	0.05912	0.0107765	4.17e-08	AD	-0.00902326	0.0109777	0.4111	0.00169689	30.0928
rs57113693	1	180952294	C	T	FALSE	FALSE	SFO.AD	0.06019	0.0102364	4.18e-09	AD	0.0130735	0.00530517	0.0137283	0.00194889	34.5705
rs73184639	3	187423636	C	A	FALSE	FALSE	SFO.AD	-0.1228	0.0224456	4.53e-08	AD	-0.00193008	0.00491538	0.69457	0.00168764	29.9285
rs35071165	2	204242897	T	A	TRUE	TRUE	SLF.AD	0.0656	0.0117542	2.43e-08	AD	-0.00586652	0.00247093	0.0175863	0.00175606	31.144
rs55732507	16	30141985	C	T	FALSE	FALSE	SLF.AD	-0.05795	0.0106019	4.66e-08	AD	0.00305995	0.00218045	0.160511	0.00168456	29.8738
rs7819592	8	134406602	G	A	FALSE	FALSE	SLF.AD	0.06888	0.0125191	3.8e-08	AD	-0.00121342	0.00255154	0.634386	0.00170679	30.2686
rs12363520	11	10692172	A	T	TRUE	TRUE	SS.AD	0.07658	0.0126016	1.25e-09	AD	-0.00139393	0.00261692	0.594267	0.00208139	36.9258
rs4843552	16	87233516	G	A	FALSE	FALSE	SS.AD	0.08956	0.0104273	9.53e-18	AD	0.000187972	0.00218243	0.931363	0.00414915	73.7626
rs7784066	7	2819727	A	T	TRUE	TRUE	SS.AD	-0.09117	0.01125	5.71e-16	AD	0.00643868	0.0116259	0.5797	0.00369548	65.6674
rs111763437	2	133529458	T	G	FALSE	FALSE	UNC.AD	0.1045	0.0179276	5.7e-09	AD	-0.00119255	0.00370143	0.747312	0.00191529	33.9734
rs17618450	1	197337668	C	T	FALSE	FALSE	UNC.AD	0.1113	0.0171865	9.71e-11	AD	-0.00368139	0.00378918	0.331273	0.00236301	41.9338
rs56130739	10	118777907	G	GA	FALSE	FALSE	UNC.AD	0.07669	0.0133583	9.58e-09	AD	0.00503018	0.0124337	0.6858	0.00185801	32.9554
rs6077869	20	10650510	G	A	FALSE	FALSE	UNC.AD	-0.07709	0.0127654	1.59e-09	AD	0.000631075	0.00252014	0.802268	0.00205549	36.4654
rs72761269	5	66153524	A	G	FALSE	FALSE	UNC.AD	-0.07301	0.0112047	7.42e-11	AD	0.00367694	0.00229519	0.109152	0.00239222	42.4535
rs8070753	17	9264728	A	G	FALSE	FALSE	UNC.AD	0.06488	0.011223	7.56e-09	AD	0.00321873	0.00226215	0.154774	0.00188394	33.4162
rs9795439	11	1483543	A	G	FALSE	FALSE	UNC.AD	0.07505	0.0135592	3.16e-08	AD	0.000223618	0.00278047	0.9359	0.00172728	30.6328
rs72670321	14	31510337	T	G	FALSE	FALSE	ACR.MD	-0.06326	0.0108601	5.82e-09	AD	0.000984572	0.00216422	0.649159	0.00191267	33.9268
rs146024367	7	83682204	A	G	FALSE	FALSE	ALIC.MD	0.1089	0.0163219	2.61e-11	AD	-0.0119094	0.00792871	0.133082	0.00250785	44.5106
rs263071	4	96906564	T	A	TRUE	TRUE	ALIC.MD	-0.07994	0.0134965	3.22e-09	AD	0.00125867	0.00267632	0.638143	0.00197744	35.078
rs2713546	2	227177546	A	C	FALSE	FALSE	ALIC.MD	0.0659	0.0107697	9.63e-10	AD	0.0033071	0.00216295	0.12627	0.0021102	37.4379
rs4383974	8	9619348	G	C	TRUE	TRUE	ALIC.MD	0.07064	0.0117891	2.12e-09	AD	-0.00332972	0.00237806	0.161459	0.00202369	35.9
rs7659379	4	97922549	T	C	FALSE	FALSE	ALIC.MD	-0.09488	0.0116833	4.96e-16	AD	0.000991464	0.00240562	0.680233	0.00371094	65.9432
rs10746514	1	232246027	A	G	FALSE	FALSE	Average.MD	-0.06495	0.0109343	2.91e-09	AD	0.00405102	0.00216927	0.0618376	0.00198879	35.2796
rs35318942	4	97940557	CT	C	FALSE	FALSE	BCC.MD	-0.06744	0.0117002	8.37e-09	AD	0.00328561	0.0113136	0.7715	0.00187289	33.2199
rs56315139	17	65990571	C	G	TRUE	TRUE	BCC.MD	0.06959	0.0123936	2e-08	AD	-0.00861701	0.00594782	0.147403	0.00177749	31.5247
rs12146713	12	106476805	C	T	FALSE	FALSE	CGC.MD	-0.1029	0.0178398	8.16e-09	AD	-0.00144255	0.00414045	0.727537	0.00187549	33.2661
rs4843227	16	87225139	C	T	FALSE	FALSE	CGC.MD	0.06573	0.0107825	1.11e-09	AD	-0.00111555	0.00221617	0.614704	0.0020944	37.157
rs798551	7	2760338	T	A	TRUE	TRUE	CGC.MD	-0.06618	0.0116988	1.57e-08	AD	0.00262971	0.00257115	0.306415	0.00180413	31.998
rs10270826	7	117623182	G	A	FALSE	FALSE	CST.MD	-0.06435	0.0109607	4.43e-09	AD	0.00198405	0.00220925	0.369151	0.00194294	34.4647
rs117834487	6	148132905	A	G	FALSE	FALSE	CST.MD	0.3102	0.0521959	2.86e-09	AD	0.0145705	0.0125234	0.244642	0.00199079	35.3153
rs12920553	16	87227046	G	T	FALSE	FALSE	EC.MD	0.06336	0.0110076	8.76e-09	AD	-0.000333747	0.0021772	0.878168	0.00186771	33.1278
rs149064544	13	96333579	C	T	FALSE	FALSE	EC.MD	0.2667	0.0484293	3.71e-08	AD	0.011116	0.00992889	0.262901	0.00170988	30.3236
rs7587851	2	189634564	G	T	FALSE	FALSE	EC.MD	-0.06673	0.011662	1.07e-08	AD	-0.00124136	0.00235411	0.597974	0.00184575	32.7376
rs368699386	7	2803883	C	T	FALSE	FALSE	FX.MD	0.07101	0.0123883	1.01e-08	AD	0.00683336	0.012248	0.5769	0.0018522	32.8521
rs56023709	16	87229344	A	C	FALSE	FALSE	FX.MD	-0.07463	0.0107583	4.14e-12	AD	-0.00125508	0.00221402	0.570796	0.00271047	48.1165
rs62249739	3	73221263	T	C	FALSE	FALSE	FX.MD	0.07909	0.0143072	3.28e-08	AD	-0.0010517	0.00285071	0.712183	0.00172293	30.5553
rs7310615	12	111865049	C	G	TRUE	TRUE	FX.MD	0.0586	0.0105472	2.81e-08	AD	-0.0022564	0.00218317	0.301351	0.00174039	30.8657
rs10495713	2	21200519	A	G	FALSE	FALSE	FXST.MD	-0.06236	0.010802	7.94e-09	AD	0.000214375	0.0021763	0.921532	0.00187874	33.3238
rs12149643	16	87231499	C	T	FALSE	FALSE	FXST.MD	-0.06815	0.0109689	5.32e-10	AD	5.42e-05	0.00218246	0.98019	0.00217539	38.597
rs187620717	3	190642428	G	A	FALSE	FALSE	FXST.MD	-0.06182	0.011173	3.2e-08	AD	0.00635269	0.00540041	0.239461	0.00172604	30.6106
rs60132896	5	3052292	A	G	FALSE	FALSE	FXST.MD	0.1015	0.0175818	7.92e-09	AD	0.00262057	0.00353124	0.458021	0.00187874	33.3238
rs7719289	5	139706525	T	G	FALSE	FALSE	FXST.MD	-0.09027	0.0130656	5.06e-12	AD	0.000638699	0.00263028	0.80814	0.00268869	47.7289
rs7968703	12	18385306	C	T	FALSE	FALSE	FXST.MD	0.0831	0.0142882	6.13e-09	AD	-0.00107214	0.00274886	0.696513	0.00190677	33.822
rs936513	11	10481667	T	C	FALSE	FALSE	FXST.MD	0.07754	0.0108889	1.11e-12	AD	0.000821178	0.00217453	0.705702	0.00285575	50.7029
rs2267158	22	30950360	C	T	FALSE	FALSE	IFO.MD	0.07096	0.0117815	1.75e-09	AD	-0.000418737	0.00229559	0.855261	0.00204464	36.2724
rs33599	5	82774904	A	G	FALSE	FALSE	IFO.MD	0.06858	0.0123523	2.87e-08	AD	-0.00550691	0.00244095	0.0240676	0.00173789	30.8212
rs3852188	5	82858014	G	C	TRUE	TRUE	IFO.MD	-0.1244	0.0137656	1.78e-19	AD	0.00205419	0.00275103	0.455245	0.00459124	81.6581
rs4843227	16	87225139	C	T	FALSE	FALSE	IFO.MD	-0.06486	0.0111348	5.83e-09	AD	-0.00111555	0.00221617	0.614704	0.00191267	33.9268
rs12146713	12	106476805	C	T	FALSE	FALSE	PCR.MD	0.1303	0.0184823	1.86e-12	AD	-0.00144255	0.00414045	0.727537	0.00279924	49.6969
rs4843550	16	87236383	G	C	TRUE	TRUE	PCR.MD	-0.06861	0.0109408	3.68e-10	AD	-0.00121876	0.00218116	0.576321	0.0022161	39.321
rs6482443	10	25060887	T	C	FALSE	FALSE	PCR.MD	-0.06898	0.0116226	3e-09	AD	0.000123255	0.00231788	0.957592	0.00198544	35.2202
rs77475884	12	23012943	G	A	FALSE	FALSE	PCR.MD	-0.1418	0.0252223	1.91e-08	AD	-0.00695731	0.00529553	0.188911	0.00178191	31.6033
rs798497	7	2795957	G	A	FALSE	FALSE	PCR.MD	0.07935	0.0118186	1.96e-11	AD	0.000163074	0.00237317	0.945216	0.00253944	45.0727
rs9472414	6	44946506	A	T	TRUE	TRUE	PCR.MD	-0.07325	0.0133013	3.71e-08	AD	0.00240705	0.00257197	0.349335	0.00170988	30.3236
rs12146713	12	106476805	C	T	FALSE	FALSE	PLIC.MD	0.09998	0.0166717	2.06e-09	AD	-0.00144255	0.00414045	0.727537	0.00202706	35.9599
rs200690866	3	190670370	C	T	FALSE	FALSE	PLIC.MD	-0.06788	0.0101876	2.77e-11	AD	-0.0214698	0.0109052	0.04898	0.0025011	44.3906
rs1636250	7	2884433	C	T	FALSE	FALSE	PTR.MD	0.0633	0.0112975	2.14e-08	AD	0.000106187	0.00237337	0.964314	0.00176991	31.3901
rs617767	22	21017919	T	A	TRUE	TRUE	PTR.MD	-0.06656	0.0106615	4.39e-10	AD	-0.00252825	0.0107052	0.8133	0.0021964	38.9706
rs61783169	1	46256327	C	T	FALSE	FALSE	PTR.MD	0.05921	0.0106378	2.65e-08	AD	0.0047979	0.00531182	0.366393	0.00174665	30.9769
rs61879863	11	31271966	C	T	FALSE	FALSE	PTR.MD	0.06089	0.0111622	4.97e-08	AD	-0.00776847	0.0114747	0.4984	0.0016778	29.7537
rs71393921	10	21982305	GA	G	FALSE	FALSE	PTR.MD	-0.06882	0.0114987	2.21e-09	AD	0.00231065	0.01185	0.8454	0.00201897	35.8162
rs78830989	18	40244517	A	C	FALSE	FALSE	PTR.MD	0.08215	0.0126716	9.29e-11	AD	-0.00645119	0.00594097	0.277531	0.00236811	42.0245
rs9937293	16	87225101	G	A	FALSE	FALSE	PTR.MD	-0.09377	0.0106075	1.05e-18	AD	-0.00084376	0.00221471	0.703218	0.00439412	78.1368
rs10180704	2	204002728	A	G	FALSE	FALSE	SCC.MD	-0.1371	0.0239853	1.11e-08	AD	0.0208788	0.0209431	0.3188	0.00184189	32.669
rs142415097	3	88768942	AT	A	FALSE	FALSE	SCC.MD	-0.07481	0.0135256	3.22e-08	AD	0.0269046	0.0133601	0.04403	0.00172479	30.5885
rs151133986	1	197746229	GA	G	FALSE	FALSE	SCC.MD	0.09526	0.0172012	3.1e-08	AD	0.00925144	0.0173369	0.5936	0.00172915	30.666
rs6766914	3	177322867	T	C	FALSE	FALSE	SCC.MD	0.05865	0.010728	4.64e-08	AD	-0.000713433	0.00218944	0.744537	0.00168518	29.8847
rs12146713	12	106476805	C	T	FALSE	FALSE	SCR.MD	0.1049	0.0181425	7.5e-09	AD	-0.00144255	0.00414045	0.727537	0.00188459	33.4277
rs6546195	2	66141399	G	A	FALSE	FALSE	SCR.MD	-0.05915	0.0108254	4.73e-08	AD	0.00159167	0.00218419	0.46617	0.00168333	29.8519
rs749314	2	71945444	G	C	TRUE	TRUE	SFO.MD	-0.06422	0.0111242	7.95e-09	AD	0.000190828	0.00230501	0.93402	0.00187874	33.3238
rs10052710	5	82860025	G	T	FALSE	FALSE	SLF.MD	0.1426	0.0126195	1.7e-29	AD	0.00200807	0.00268764	0.454972	0.00716004	127.676
rs11191835	10	105621859	C	T	FALSE	FALSE	SLF.MD	0.06558	0.0102903	1.9e-10	AD	-0.00807771	0.00219532	0.000233677	0.00228861	40.6105
rs186399184	2	203728984	T	C	FALSE	FALSE	SLF.MD	-0.09125	0.015831	8.38e-09	AD	-0.016793	0.0158936	0.2907	0.00187289	33.2199
rs3129171	6	29155749	A	G	FALSE	FALSE	SLF.MD	-0.06906	0.0116459	3.09e-09	AD	0.00431728	0.00263547	0.101392	0.00198211	35.1609
rs33599	5	82774904	A	G	FALSE	FALSE	SLF.MD	-0.08327	0.0114366	3.45e-13	AD	-0.00550691	0.00244095	0.0240676	0.00298513	53.007
rs4150221	5	139719991	C	T	FALSE	FALSE	SLF.MD	-0.06615	0.0113154	5.14e-09	AD	0.00721045	0.00241362	0.00281363	0.00192646	34.1719
rs5756894	22	38450136	C	A	FALSE	FALSE	SLF.MD	0.05618	0.0102687	4.55e-08	AD	-0.00495393	0.00220271	0.0245112	0.00168764	29.9285
rs59731356	22	30764664	C	T	FALSE	FALSE	SLF.MD	-0.06216	0.010773	8.05e-09	AD	0.00103398	0.00230905	0.654302	0.00187679	33.2891
rs7590302	2	217330901	C	T	FALSE	FALSE	SLF.MD	-0.06519	0.010865	2.02e-09	AD	-0.00425335	0.00232651	0.0675175	0.00202908	35.9959
rs7935166	11	44636547	A	G	FALSE	FALSE	SLF.MD	0.09094	0.0147343	6.92e-10	AD	-0.0066627	0.0030364	0.0282159	0.00214683	38.0893
rs11191839	10	105634895	A	G	FALSE	FALSE	SS.MD	-0.07155	0.0108987	5.36e-11	AD	0.00619183	0.00245153	0.0115467	0.00242825	43.0944
rs147431626	17	44335635	A	G	FALSE	FALSE	SS.MD	0.09125	0.0125879	4.38e-13	AD	-0.0144597	0.00612142	0.0181695	0.00295903	52.5421
rs191991898	2	203845340	G	T	FALSE	FALSE	SS.MD	-0.1207	0.0182244	3.64e-11	AD	-0.0212603	0.0168744	0.2077	0.00247124	43.8592
rs2863994	10	105454043	G	T	FALSE	FALSE	SS.MD	-0.07464	0.0106098	2.08e-12	AD	-0.0128125	0.0107083	0.2315	0.00278738	49.4856
rs35544841	5	82862328	GA	G	FALSE	FALSE	SS.MD	0.0874	0.0133782	6.65e-11	AD	-0.000685156	0.0128267	0.9574	0.00240469	42.6753
rs7898858	10	18653861	A	C	FALSE	FALSE	SS.MD	-0.07051	0.0104568	1.6e-11	AD	0.00380794	0.00217445	0.0799074	0.00256137	45.4629
rs10052710	5	82860025	G	T	FALSE	FALSE	UNC.MD	0.1595	0.0124804	3.06e-37	AD	0.00200807	0.00268764	0.454972	0.00914015	163.31
rs1015440	5	82498805	G	A	FALSE	FALSE	UNC.MD	-0.05519	0.0100822	4.48e-08	AD	0.00211402	0.00219116	0.334647	0.00168949	29.9613
rs147431626	17	44335635	A	G	FALSE	FALSE	UNC.MD	0.07403	0.0119019	5.09e-10	AD	-0.0144597	0.00612142	0.0181695	0.00218028	38.684
rs186399184	2	203728984	T	C	FALSE	FALSE	UNC.MD	-0.08986	0.0157098	1.09e-08	AD	-0.016793	0.0158936	0.2907	0.00184446	32.7147
rs2488002	10	105679341	C	T	FALSE	FALSE	UNC.MD	0.0816	0.0137838	3.29e-09	AD	-0.00842735	0.00275485	0.00222003	0.00197544	35.0424
rs3129171	6	29155749	A	G	FALSE	FALSE	UNC.MD	-0.07716	0.0115302	2.27e-11	AD	0.00431728	0.00263547	0.101392	0.00252287	44.7778
rs33599	5	82774904	A	G	FALSE	FALSE	UNC.MD	-0.07192	0.0113296	2.24e-10	AD	-0.00550691	0.00244095	0.0240676	0.00227073	40.2925
rs4150221	5	139719991	C	T	FALSE	FALSE	UNC.MD	-0.0738	0.0112039	4.63e-11	AD	0.00721045	0.00241362	0.00281363	0.00244451	43.3837
rs4684999	3	13763150	A	C	FALSE	FALSE	UNC.MD	-0.05695	0.0100725	1.59e-08	AD	-0.000727207	0.00217109	0.737662	0.00180222	31.9641
rs4785781	16	90148979	G	A	FALSE	FALSE	UNC.MD	-0.09587	0.0171258	2.2e-08	AD	-0.00336085	0.00386344	0.384349	0.00176676	31.3341
rs7590302	2	217330901	C	T	FALSE	FALSE	UNC.MD	-0.06711	0.0107548	4.48e-10	AD	-0.00425335	0.00232651	0.0675175	0.00219429	38.9332
rs11777239	8	145031265	A	G	FALSE	FALSE	ACR.MO	-0.0615	0.0105888	6.43e-09	AD	0.00344886	0.00220817	0.118321	0.00190154	33.7291
rs35544841	5	82862328	GA	G	FALSE	FALSE	ACR.MO	0.1018	0.0131678	1.13e-14	AD	-0.000685156	0.0128267	0.9574	0.00336424	59.7616
rs4150221	5	139719991	C	T	FALSE	FALSE	ACR.MO	-0.06632	0.0116596	1.31e-08	AD	0.00721045	0.00241362	0.00281363	0.00182392	32.3497
rs62068737	16	89715155	C	T	FALSE	FALSE	ACR.MO	0.06694	0.0122109	4.26e-08	AD	-0.00099332	0.0125672	0.937	0.00169442	30.0489
rs17205972	5	82859065	T	G	FALSE	FALSE	ALIC.MO	0.1325	0.01308	4.71e-24	AD	0.00192011	0.0027159	0.479574	0.0057622	102.605
rs2591453	5	82717885	A	G	FALSE	FALSE	ALIC.MO	-0.05982	0.010942	4.65e-08	AD	-0.00685327	0.00542304	0.206326	0.00168518	29.8847
rs3129787	6	29048689	T	A	TRUE	TRUE	ALIC.MO	-0.0642	0.0115613	2.85e-08	AD	0.00666563	0.00266267	0.012302	0.00173852	30.8323
rs4150221	5	139719991	C	T	FALSE	FALSE	ALIC.MO	-0.07434	0.0117163	2.28e-10	AD	0.00721045	0.00241362	0.00281363	0.00226859	40.2545
rs4768849	12	50921495	G	A	FALSE	FALSE	ALIC.MO	-0.191	0.0344082	2.89e-08	AD	0.0166521	0.00901929	0.0648515	0.00173727	30.8101
rs4785781	16	90148979	G	A	FALSE	FALSE	ALIC.MO	-0.09797	0.0178908	4.42e-08	AD	-0.00336085	0.00386344	0.384349	0.00169072	29.9832
rs11760406	7	55112410	A	G	FALSE	FALSE	Average.MO	0.07203	0.0122292	3.93e-09	AD	0.00160842	0.00241532	0.505458	0.00195551	34.6882
rs12146713	12	106476805	C	T	FALSE	FALSE	Average.MO	0.1263	0.0182567	4.74e-12	AD	-0.00144255	0.00414045	0.727537	0.00269568	47.8533
rs208829	15	89947042	A	G	FALSE	FALSE	Average.MO	0.07821	0.0110669	1.65e-12	AD	-0.00226977	0.00225721	0.314624	0.00281272	49.9368
rs2242522	19	36228954	G	T	FALSE	FALSE	Average.MO	0.07456	0.0107451	4.09e-12	AD	-0.00430953	0.00216562	0.0465932	0.00271203	48.1443
rs4150210	5	139721913	A	T	TRUE	TRUE	Average.MO	0.07217	0.0122322	3.69e-09	AD	0.00686172	0.00242608	0.00467925	0.00196214	34.8061
rs4843227	16	87225139	C	T	FALSE	FALSE	Average.MO	-0.07583	0.0110588	7.26e-12	AD	-0.00111555	0.00221617	0.614704	0.00264848	47.0131
rs62235125	22	38485064	G	C	TRUE	TRUE	Average.MO	-0.06041	0.0110378	4.5e-08	AD	-0.003892	0.00222611	0.0804055	0.00168887	29.9503
rs76874831	2	219628327	G	A	FALSE	FALSE	Average.MO	0.1444	0.025662	1.86e-08	AD	-0.00536445	0.00534912	0.315926	0.00178508	31.6596
rs78670237	12	92133626	T	C	FALSE	FALSE	Average.MO	-0.1891	0.0338041	2.26e-08	AD	0.00125331	0.00749603	0.867216	0.00176424	31.2893
rs2686600	3	196469982	T	A	TRUE	TRUE	BCC.MO	0.06436	0.0112734	1.16e-08	AD	-0.000355506	0.00238218	0.881368	0.00183739	32.589
rs6437001	2	232013304	T	G	FALSE	FALSE	BCC.MO	0.06776	0.011577	4.93e-09	AD	-0.0031122	0.00224307	0.165297	0.00193107	34.2537
rs67827860	5	82860485	T	C	FALSE	FALSE	BCC.MO	0.133	0.0135562	1.16e-22	AD	0.00242274	0.00274681	0.377767	0.00540694	96.2449
rs2536150	7	120908082	C	T	FALSE	FALSE	CGC.MO	0.09055	0.0146072	5.82e-10	AD	9.85e-05	0.00290622	0.97295	0.00216562	38.4233
rs4335155	8	120013469	A	C	FALSE	FALSE	CGC.MO	-0.06079	0.0108033	1.86e-08	AD	0.00199795	0.00216915	0.35701	0.00178508	31.6596
rs4955890	3	54774836	A	T	TRUE	TRUE	CGC.MO	0.06872	0.0123575	2.73e-08	AD	-0.00488286	0.00242781	0.0443022	0.00174352	30.9212
rs5875893	6	44781313	GA	G	FALSE	FALSE	CGC.MO	-0.09203	0.0113073	4.29e-16	AD	-0.0110317	0.0107857	0.3064	0.00372735	66.2358
rs8031133	15	58259939	G	T	FALSE	FALSE	CGC.MO	-0.07108	0.0107828	4.48e-11	AD	0.00259232	0.0021623	0.230577	0.00244821	43.4496
rs191991898	2	203845340	G	T	FALSE	FALSE	CGH.MO	0.1156	0.0185078	4.31e-10	AD	-0.0212603	0.0168744	0.2077	0.00219851	39.0081
rs35544841	5	82862328	GA	G	FALSE	FALSE	CGH.MO	-0.08618	0.013621	2.57e-10	AD	-0.000685156	0.0128267	0.9574	0.00225577	40.0264
rs62062797	17	44027366	G	T	FALSE	FALSE	CGH.MO	-0.08451	0.0128767	5.44e-11	AD	-0.00546941	0.00268314	0.0415064	0.00242677	43.0681
rs186399184	2	203728984	T	C	FALSE	FALSE	CST.MO	-0.1147	0.0162557	1.78e-12	AD	-0.016793	0.0158936	0.2907	0.00280399	49.7815
rs67827860	5	82860485	T	C	FALSE	FALSE	CST.MO	0.1085	0.0130581	1.04e-16	AD	0.00242274	0.00274681	0.377767	0.00388407	69.0317
rs11625512	14	91988576	C	T	FALSE	FALSE	EC.MO	0.0653	0.00975938	2.28e-11	AD	-0.00352712	0.00217678	0.10516	0.00252212	44.7644
rs11668142	19	55900417	G	C	TRUE	TRUE	EC.MO	0.05957	0.0101275	4.14e-09	AD	0.00162733	0.00223133	0.465811	0.00195021	34.594
rs12146713	12	106476805	C	T	FALSE	FALSE	EC.MO	0.1186	0.0165296	7.54e-13	AD	-0.00144255	0.00414045	0.727537	0.00289909	51.4748
rs12149643	16	87231499	C	T	FALSE	FALSE	EC.MO	-0.07806	0.0098486	2.4e-15	AD	5.42e-05	0.00218246	0.98019	0.00353549	62.8144
rs12727448	3	190641109	G	A	FALSE	FALSE	EC.MO	-0.08579	0.0100257	1.26e-17	AD	0.00606046	0.0053958	0.261361	0.00411842	73.214
rs35122942	17	62971597	A	G	FALSE	FALSE	EC.MO	0.09517	0.0171694	3.01e-08	AD	-0.00339582	0.00366644	0.354346	0.00173227	30.7214
rs72780760	2	19187219	G	A	FALSE	FALSE	EC.MO	0.07744	0.0136075	1.28e-08	AD	0.000909928	0.00285577	0.750009	0.00182584	32.3838
rs7894565	10	21872913	C	T	FALSE	FALSE	EC.MO	-0.06352	0.0105427	1.73e-09	AD	-0.00720187	0.00560558	0.198873	0.00204599	36.2965
rs11250097	8	10811829	T	C	FALSE	FALSE	FX.MO	-0.0563	0.0102775	4.35e-08	AD	-0.00235389	0.00216965	0.277957	0.00169195	30.0051
rs4799450	18	35028901	T	C	FALSE	FALSE	FX.MO	0.06139	0.0107194	1.04e-08	AD	-0.00144758	0.00222748	0.515774	0.00184897	32.7948
rs67827860	5	82860485	T	C	FALSE	FALSE	FX.MO	0.1027	0.0130231	3.31e-15	AD	0.00242274	0.00274681	0.377767	0.00350002	62.182
rs1004763	22	38474952	C	T	FALSE	FALSE	FXST.MO	0.05929	0.010256	7.56e-09	AD	-0.00475047	0.00218726	0.0298643	0.00188394	33.4162
rs10120688	9	22056499	A	G	FALSE	FALSE	FXST.MO	-0.05838	0.0101956	1.05e-08	AD	0.00479638	0.00216465	0.0267065	0.00184833	32.7834
rs11777835	8	144986103	C	T	FALSE	FALSE	FXST.MO	-0.06155	0.010115	1.19e-09	AD	0.00288257	0.00230125	0.210348	0.00208686	37.023
rs17205972	5	82859065	T	G	FALSE	FALSE	FXST.MO	0.1182	0.0127687	2.36e-20	AD	0.00192011	0.0027159	0.479574	0.00481641	85.6824
rs4150197	5	139726292	T	C	FALSE	FALSE	FXST.MO	-0.0975	0.0115754	3.97e-17	AD	0.00665901	0.0024431	0.00641772	0.00399095	70.9389
rs7659379	4	97922549	T	C	FALSE	FALSE	GCC.MO	0.07347	0.0117158	3.67e-10	AD	0.000991464	0.00240562	0.680233	0.0022161	39.321
rs7733216	5	82857870	C	T	FALSE	FALSE	GCC.MO	0.1008	0.0136124	1.37e-13	AD	0.00103997	0.00263376	0.692946	0.00308736	54.8278
rs10052710	5	82860025	G	T	FALSE	FALSE	IFO.MO	0.1459	0.0134594	2.69e-27	AD	0.00200807	0.00268764	0.454972	0.00659273	117.492
rs10764437	10	18648505	A	G	FALSE	FALSE	IFO.MO	-0.05868	0.0106672	3.84e-08	AD	0.00414751	0.00216923	0.0558794	0.00170617	30.2576
rs3129787	6	29048689	T	A	TRUE	TRUE	IFO.MO	-0.07795	0.0118935	5.78e-11	AD	0.00666563	0.00266267	0.012302	0.00242014	42.9501
rs884570	5	82778652	G	T	FALSE	FALSE	IFO.MO	-0.08199	0.0121773	1.72e-11	AD	-0.00563946	0.002459	0.0218251	0.0025538	45.3282
rs10052710	5	82860025	G	T	FALSE	FALSE	PCR.MO	0.09366	0.013661	7.32e-12	AD	0.00200807	0.00268764	0.454972	0.00264771	46.9994
rs12146713	12	106476805	C	T	FALSE	FALSE	PCR.MO	-0.1114	0.0184224	1.5e-09	AD	-0.00144255	0.00414045	0.727537	0.00206093	36.5621
rs208829	15	89947042	A	G	FALSE	FALSE	PCR.MO	-0.08194	0.0111589	2.19e-13	AD	-0.00226977	0.00225721	0.314624	0.00303603	53.9136
rs2267161	22	30953295	T	C	FALSE	FALSE	PCR.MO	-0.066	0.0117773	2.13e-08	AD	0.000352303	0.00230797	0.878677	0.00177054	31.4013
rs231237	19	36249521	A	G	FALSE	FALSE	PCR.MO	-0.06095	0.0110818	3.86e-08	AD	-0.00380074	0.00220406	0.0846314	0.00170555	30.2466
rs2936681	8	75089482	T	C	FALSE	FALSE	PCR.MO	0.08166	0.0147667	3.26e-08	AD	0.00317611	0.00300018	0.289763	0.00172417	30.5774
rs3776089	5	139727260	G	A	FALSE	FALSE	PCR.MO	-0.08752	0.0123651	1.52e-12	AD	0.00679439	0.00242756	0.00512837	0.00282146	50.0924
rs78670237	12	92133626	T	C	FALSE	FALSE	PCR.MO	0.1948	0.0340321	1.06e-08	AD	0.00125331	0.00749603	0.867216	0.00184704	32.7605
rs9933149	16	87226206	T	C	FALSE	FALSE	PCR.MO	0.06311	0.0111011	1.33e-08	AD	-0.00109759	0.00220991	0.619424	0.001822	32.3156
rs10052710	5	82860025	G	T	FALSE	FALSE	PLIC.MO	-0.1467	0.0133364	4.78e-28	AD	0.00200807	0.00268764	0.454972	0.00678746	120.986
rs12484232	22	38503479	A	G	FALSE	FALSE	PLIC.MO	-0.07183	0.013041	3.7e-08	AD	0.0020621	0.00614083	0.737021	0.0017105	30.3346
rs2267161	22	30953295	T	C	FALSE	FALSE	PLIC.MO	0.07249	0.0115045	3.03e-10	AD	0.000352303	0.00230797	0.878677	0.00223731	39.6981
rs3129787	6	29048689	T	A	TRUE	TRUE	PLIC.MO	0.07014	0.0117942	2.78e-09	AD	0.00666563	0.00266267	0.012302	0.00199347	35.3628
rs33599	5	82774904	A	G	FALSE	FALSE	PLIC.MO	0.0723	0.0120863	2.25e-09	AD	-0.00550691	0.00244095	0.0240676	0.00201695	35.7803
rs10052710	5	82860025	G	T	FALSE	FALSE	PTR.MO	0.1666	0.0132961	7.5e-36	AD	0.00200807	0.00268764	0.454972	0.00878917	156.983
rs2267161	22	30953295	T	C	FALSE	FALSE	PTR.MO	-0.0717	0.0114959	4.56e-10	AD	0.000352303	0.00230797	0.878677	0.00219219	38.8958
rs3129787	6	29048689	T	A	TRUE	TRUE	PTR.MO	-0.0778	0.0117807	4.14e-11	AD	0.00666563	0.00266267	0.012302	0.00245711	43.6079
rs33599	5	82774904	A	G	FALSE	FALSE	PTR.MO	-0.08085	0.0120618	2.11e-11	AD	-0.00550691	0.00244095	0.0240676	0.00253115	44.9251
rs4150221	5	139719991	C	T	FALSE	FALSE	PTR.MO	-0.06681	0.0119432	2.26e-08	AD	0.00721045	0.00241362	0.00281363	0.00176424	31.2893
rs10052710	5	82860025	G	T	FALSE	FALSE	RLIC.MO	0.1471	0.0136456	5.44e-27	AD	0.00200807	0.00268764	0.454972	0.00652043	116.195
rs11080121	17	28528842	C	T	FALSE	FALSE	RLIC.MO	0.05968	0.0109264	4.78e-08	AD	0.00386037	0.00216637	0.0747562	0.0016821	29.8301
rs12060527	1	59915098	T	C	FALSE	FALSE	RLIC.MO	-0.1094	0.0182729	2.19e-09	AD	-0.00192052	0.00383156	0.616205	0.00202032	35.8401
rs2267161	22	30953295	T	C	FALSE	FALSE	RLIC.MO	-0.07312	0.0117878	5.67e-10	AD	0.000352303	0.00230797	0.878677	0.0021684	38.4729
rs3129171	6	29155749	A	G	FALSE	FALSE	RLIC.MO	-0.07448	0.012596	3.42e-09	AD	0.00431728	0.00263547	0.101392	0.00197078	34.9596
rs33599	5	82774904	A	G	FALSE	FALSE	RLIC.MO	-0.08681	0.0123696	2.34e-12	AD	-0.00550691	0.00244095	0.0240676	0.00277396	49.2468
rs4150221	5	139719991	C	T	FALSE	FALSE	RLIC.MO	-0.07227	0.0122346	3.56e-09	AD	0.00721045	0.00241362	0.00281363	0.00196679	34.8887
rs73158180	7	151402852	C	A	FALSE	FALSE	RLIC.MO	0.06586	0.0120161	4.3e-08	AD	0.00113347	0.00245417	0.644184	0.0016938	30.038
rs1004763	22	38474952	C	T	FALSE	FALSE	SCC.MO	0.06669	0.0110286	1.51e-09	AD	-0.00475047	0.00218726	0.0298643	0.00206093	36.5621
rs10052710	5	82860025	G	T	FALSE	FALSE	SCC.MO	0.1597	0.0136964	2.76e-31	AD	0.00200807	0.00268764	0.454972	0.00761999	135.94
rs10120688	9	22056499	A	G	FALSE	FALSE	SCC.MO	-0.077	0.0109499	2.11e-12	AD	0.00479638	0.00216465	0.0267065	0.00278501	49.4434
rs12501332	4	85827192	C	T	FALSE	FALSE	SCC.MO	0.06172	0.010922	1.63e-08	AD	-0.00210731	0.00219052	0.336041	0.00180031	31.9302
rs12545854	8	120917902	G	C	TRUE	TRUE	SCC.MO	0.06077	0.0109872	3.23e-08	AD	9.7e-05	0.00532429	0.98547	0.00172479	30.5885
rs2267161	22	30953295	T	C	FALSE	FALSE	SCC.MO	-0.08597	0.0118253	3.75e-13	AD	0.000352303	0.00230797	0.878677	0.00297614	52.8469
rs3117426	6	29272012	T	C	FALSE	FALSE	SCC.MO	-0.07902	0.0130203	1.32e-09	AD	0.00425413	0.00279696	0.128264	0.00207592	36.8286
rs33599	5	82774904	A	G	FALSE	FALSE	SCC.MO	-0.08215	0.012415	3.79e-11	AD	-0.00550691	0.00244095	0.0240676	0.00246677	43.7797
rs34380167	2	217325317	CCAAA	C	FALSE	FALSE	SCC.MO	-0.07487	0.0130277	9.24e-09	AD	-0.0231637	0.0119895	0.05336	0.00186188	33.0243
rs3776089	5	139727260	G	A	FALSE	FALSE	SCC.MO	-0.1349	0.0123875	1.67e-27	AD	0.00679439	0.00242756	0.00512837	0.00665329	118.579
rs6979446	7	55015505	T	C	FALSE	FALSE	SCC.MO	0.1562	0.0214737	3.66e-13	AD	-0.013511	0.0040711	0.000904168	0.00297941	52.9051
rs186399184	2	203728984	T	C	FALSE	FALSE	SCR.MO	-0.09539	0.0166912	1.12e-08	AD	-0.016793	0.0158936	0.2907	0.00184125	32.6575
rs2267158	22	30950360	C	T	FALSE	FALSE	SCR.MO	-0.06709	0.0115136	5.74e-09	AD	-0.000418737	0.00229559	0.855261	0.00191398	33.9501
rs3129119	6	29102861	G	A	FALSE	FALSE	SCR.MO	-0.06653	0.0117482	1.51e-08	AD	0.00516859	0.00249044	0.0379521	0.00180795	32.0659
rs33599	5	82774904	A	G	FALSE	FALSE	SCR.MO	-0.08146	0.0120521	1.44e-11	AD	-0.00550691	0.00244095	0.0240676	0.00257351	45.6789
rs4917404	10	105631126	T	C	FALSE	FALSE	SCR.MO	0.06143	0.0106891	9.24e-09	AD	-0.00685067	0.00217112	0.00160303	0.00186188	33.0243
rs73192197	12	106385973	T	C	FALSE	FALSE	SCR.MO	-0.1768	0.0299813	3.78e-09	AD	-0.0115398	0.007128	0.105461	0.00196015	34.7707
rs7733216	5	82857870	C	T	FALSE	FALSE	SCR.MO	0.1268	0.0133095	1.84e-21	AD	0.00103997	0.00263376	0.692946	0.00510001	90.7535
rs10883931	10	105623955	T	C	FALSE	FALSE	SFO.MO	0.06562	0.010601	6.16e-10	AD	-0.00725009	0.00217463	0.000856258	0.00215935	38.3118
rs1277840	10	18641841	T	C	FALSE	FALSE	SFO.MO	-0.06457	0.0105334	9e-10	AD	0.00465515	0.00218662	0.0332601	0.00211777	37.5727
rs146887391	2	203888355	CA	C	FALSE	FALSE	SFO.MO	-0.1043	0.0157624	3.78e-11	AD	-0.0212938	0.0138273	0.123564	0.00246677	43.7797
rs35544841	5	82862328	GA	G	FALSE	FALSE	SFO.MO	0.09463	0.0133319	1.32e-12	AD	-0.000685156	0.0128267	0.9574	0.00283738	50.3759
rs10052710	5	82860025	G	T	FALSE	FALSE	SLF.MO	0.132	0.0133091	4.04e-23	AD	0.00200807	0.00268764	0.454972	0.00552487	98.3556
rs2488002	10	105679341	C	T	FALSE	FALSE	SLF.MO	0.08312	0.0146596	1.45e-08	AD	-0.00842735	0.00275485	0.00222003	0.00181242	32.1453
rs3129119	6	29102861	G	A	FALSE	FALSE	SLF.MO	-0.07816	0.0117428	2.91e-11	AD	0.00516859	0.00249044	0.0379521	0.00249586	44.2973
rs33599	5	82774904	A	G	FALSE	FALSE	SLF.MO	-0.07581	0.0120525	3.26e-10	AD	-0.00550691	0.00244095	0.0240676	0.00222952	39.5596
rs4150221	5	139719991	C	T	FALSE	FALSE	SLF.MO	-0.07549	0.011922	2.48e-10	AD	0.00721045	0.00241362	0.00281363	0.00225933	40.0897
rs59731356	22	30764664	C	T	FALSE	FALSE	SLF.MO	-0.06867	0.0113392	1.42e-09	AD	0.00103398	0.00230905	0.654302	0.00206706	36.671
rs62054567	16	90062009	G	C	TRUE	TRUE	SLF.MO	-0.08512	0.0135606	3.53e-10	AD	-0.0085281	0.00282985	0.00258151	0.00222033	39.3963
rs10052710	5	82860025	G	T	FALSE	FALSE	SS.MO	0.1603	0.0133806	5.86e-33	AD	0.00200807	0.00268764	0.454972	0.00804058	143.504
rs116432568	3	183642044	A	G	FALSE	FALSE	SS.MO	-0.1946	0.0342545	1.37e-08	AD	-0.001044	0.00738785	0.887623	0.00181944	32.2701
rs2267158	22	30950360	C	T	FALSE	FALSE	SS.MO	-0.06617	0.0115803	1.12e-08	AD	-0.000418737	0.00229559	0.855261	0.0018406	32.6461
rs33599	5	82774904	A	G	FALSE	FALSE	SS.MO	-0.07471	0.0121322	7.55e-10	AD	-0.00550691	0.00244095	0.0240676	0.00213712	37.9167
rs55705857	8	130645692	G	A	FALSE	FALSE	SS.MO	0.1375	0.0231911	3.1e-09	AD	-0.00385804	0.00514184	0.45306	0.00198144	35.1491
rs34974290	17	73888354	A	G	FALSE	FALSE	UNC.MO	0.08376	0.013408	4.3e-10	AD	0.00821909	0.00278888	0.00320774	0.00219921	39.0206
rs35544841	5	82862328	GA	G	FALSE	FALSE	UNC.MO	0.1001	0.0133253	6.11e-14	AD	-0.000685156	0.0128267	0.9574	0.00317694	56.4238
rs66928664	7	81417646	GT	G	FALSE	FALSE	UNC.MO	0.07416	0.0128505	8.02e-09	AD	-0.00937771	0.0127948	0.4636	0.00187744	33.3007
rs11080121	17	28528842	C	T	FALSE	FALSE	ACR.RD	-0.06827	0.010897	3.82e-10	AD	0.00386037	0.00216637	0.0747562	0.00221187	39.2458
rs2267158	22	30950360	C	T	FALSE	FALSE	ACR.RD	0.06607	0.011773	2.03e-08	AD	-0.000418737	0.00229559	0.855261	0.00177559	31.491
rs33599	5	82774904	A	G	FALSE	FALSE	ACR.RD	0.07165	0.0123492	6.69e-09	AD	-0.00550691	0.00244095	0.0240676	0.00189762	33.6594
rs3776089	5	139727260	G	A	FALSE	FALSE	ACR.RD	0.0682	0.0123461	3.37e-08	AD	0.00679439	0.00242756	0.00512837	0.00172044	30.5111
rs4843552	16	87233516	G	A	FALSE	FALSE	ACR.RD	-0.06747	0.010921	6.63e-10	AD	0.000187972	0.00218243	0.931363	0.002151	38.1634
rs55705857	8	130645692	G	A	FALSE	FALSE	ACR.RD	-0.1313	0.02356	2.54e-08	AD	-0.00385804	0.00514184	0.45306	0.00175104	31.0548
rs67827860	5	82860485	T	C	FALSE	FALSE	ACR.RD	-0.1136	0.0137331	1.42e-16	AD	0.00242274	0.00274681	0.377767	0.00384969	68.4183
rs10120688	9	22056499	A	G	FALSE	FALSE	ALIC.RD	0.07562	0.010923	4.58e-12	AD	0.00479638	0.00216465	0.0267065	0.00269957	47.9225
rs12146713	12	106476805	C	T	FALSE	FALSE	ALIC.RD	0.1178	0.0184379	1.72e-10	AD	-0.00144255	0.00414045	0.727537	0.00230009	40.8147
rs13164785	5	82861400	G	T	FALSE	FALSE	ALIC.RD	-0.138	0.0138	1.74e-23	AD	0.00177979	0.00272619	0.513853	0.00561608	99.9887
rs142461330	7	55012097	C	T	FALSE	FALSE	ALIC.RD	-0.1613	0.0213303	4.19e-14	AD	-0.013329	0.00406889	0.00105349	0.00321923	57.1774
rs2018980	22	38450620	A	G	FALSE	FALSE	ALIC.RD	-0.07365	0.0112271	5.55e-11	AD	-0.00560291	0.00225259	0.012871	0.00242456	43.0287
rs2267161	22	30953295	T	C	FALSE	FALSE	ALIC.RD	0.0854	0.0117891	4.55e-13	AD	0.000352303	0.00230797	0.878677	0.00295496	52.4696
rs33599	5	82774904	A	G	FALSE	FALSE	ALIC.RD	0.068	0.0123952	4.18e-08	AD	-0.00550691	0.00244095	0.0240676	0.00169689	30.0928
rs3776089	5	139727260	G	A	FALSE	FALSE	ALIC.RD	0.1438	0.012354	3.55e-31	AD	0.00679439	0.00242756	0.00512837	0.00759407	135.474
rs10886021	10	118767564	G	C	TRUE	TRUE	Average.RD	0.07087	0.0126081	1.93e-08	AD	-0.00347355	0.00242124	0.151396	0.00178128	31.5921
rs12146713	12	106476805	C	T	FALSE	FALSE	Average.RD	0.1419	0.0184071	1.34e-14	AD	-0.00144255	0.00414045	0.727537	0.00334519	59.422
rs368699386	7	2803883	C	T	FALSE	FALSE	Average.RD	0.07922	0.0128479	7.18e-10	AD	0.00683336	0.012248	0.5769	0.00214267	38.0153
rs3795503	1	180905694	T	C	FALSE	FALSE	Average.RD	-0.07546	0.0116541	9.73e-11	AD	-0.0043048	0.0023394	0.0657493	0.00236228	41.9209
rs4843227	16	87225139	C	T	FALSE	FALSE	Average.RD	-0.09252	0.0111349	1.04e-16	AD	-0.00111555	0.00221617	0.614704	0.00388407	69.0317
rs7733216	5	82857870	C	T	FALSE	FALSE	Average.RD	-0.07629	0.013672	2.44e-08	AD	0.00103997	0.00263376	0.692946	0.00175544	31.1329
rs6595028	5	116635693	G	T	FALSE	FALSE	BCC.RD	-0.07988	0.0113773	2.29e-12	AD	-0.00346003	0.0022507	0.124216	0.00277632	49.2889
rs11746859	5	82770558	G	A	FALSE	FALSE	CGC.RD	-0.06178	0.01078	1.02e-08	AD	0.0022548	0.00217041	0.298858	0.00185155	32.8406
rs2267158	22	30950360	C	T	FALSE	FALSE	CGC.RD	0.07247	0.0116906	5.83e-10	AD	-0.000418737	0.00229559	0.855261	0.00216562	38.4233
rs4150221	5	139719991	C	T	FALSE	FALSE	CGC.RD	0.07396	0.0121047	1.02e-09	AD	0.00721045	0.00241362	0.00281363	0.00210401	37.3279
rs55705857	8	130645692	G	A	FALSE	FALSE	CGC.RD	-0.1309	0.0233834	2.21e-08	AD	-0.00385804	0.00514184	0.45306	0.00176676	31.3341
rs7733216	5	82857870	C	T	FALSE	FALSE	CGC.RD	-0.1116	0.0135355	1.78e-16	AD	0.00103997	0.00263376	0.692946	0.00382469	67.9723
rs78961851	16	89698986	C	T	FALSE	FALSE	CGC.RD	0.111	0.0177885	4.48e-10	AD	-0.0085129	0.00374559	0.0230396	0.00219429	38.9332
rs55705857	8	130645692	G	A	FALSE	FALSE	CGH.RD	-0.1365	0.0232261	4.26e-09	AD	-0.00385804	0.00514184	0.45306	0.0019469	34.5352
rs5756894	22	38450136	C	A	FALSE	FALSE	CGH.RD	-0.06047	0.0109171	3.09e-08	AD	-0.00495393	0.00220271	0.0245112	0.00172978	30.6771
rs59731356	22	30764664	C	T	FALSE	FALSE	CGH.RD	0.06311	0.0114537	3.65e-08	AD	0.00103398	0.00230905	0.654302	0.00171174	30.3567
rs67827860	5	82860485	T	C	FALSE	FALSE	CGH.RD	-0.1275	0.0135494	5.61e-21	AD	0.00242274	0.00274681	0.377767	0.00497614	88.5381
rs7428425	3	77261252	G	A	FALSE	FALSE	CGH.RD	0.06644	0.0121685	4.82e-08	AD	0.00104184	0.00607304	0.863791	0.00168087	29.8082
rs9966170	18	35029506	A	G	FALSE	FALSE	CGH.RD	-0.06295	0.0111082	1.48e-08	AD	-0.0013851	0.00222489	0.533581	0.0018105	32.1113
rs10252734	7	81418596	G	T	FALSE	FALSE	CST.RD	-0.0599	0.010879	3.72e-08	AD	0.00173438	0.00218962	0.428307	0.00170926	30.3126
rs138705	22	39133803	T	C	FALSE	FALSE	CST.RD	-0.06603	0.0116826	1.61e-08	AD	-0.00424132	0.00238505	0.0753558	0.00180095	31.9415
rs3215874	9	98248431	GA	G	FALSE	FALSE	CST.RD	-0.1061	0.0181803	5.43e-09	AD	-0.00787771	0.0146205	0.590016	0.00191989	34.0551
rs35544841	5	82862328	GA	G	FALSE	FALSE	CST.RD	-0.08923	0.0136604	6.69e-11	AD	-0.000685156	0.0128267	0.9574	0.00240396	42.6622
rs10052710	5	82860025	G	T	FALSE	FALSE	EC.RD	0.1286	0.0134364	1.21e-21	AD	0.00200807	0.00268764	0.454972	0.00514699	91.5937
rs112297877	17	43275949	G	C	TRUE	TRUE	EC.RD	0.06988	0.011672	2.18e-09	AD	0.00212454	0.00257732	0.409757	0.00202032	35.8401
rs2303865	11	44636833	A	G	FALSE	FALSE	EC.RD	0.08683	0.0157215	3.38e-08	AD	-0.00536167	0.00321009	0.0948687	0.00171982	30.5001
rs4150221	5	139719991	C	T	FALSE	FALSE	EC.RD	-0.06569	0.0120444	5e-08	AD	0.00721045	0.00241362	0.00281363	0.00167718	29.7428
rs868195	5	82778257	A	G	FALSE	FALSE	EC.RD	-0.07355	0.0121631	1.51e-09	AD	-0.00576875	0.00246892	0.0194629	0.00206093	36.5621
rs13079368	3	39512551	C	T	FALSE	FALSE	FX.RD	-0.05381	0.00978186	3.84e-08	AD	-0.00196284	0.00217545	0.366915	0.00170617	30.2576
rs2071020	11	10478228	T	C	FALSE	FALSE	FX.RD	0.05539	0.00986816	2.03e-08	AD	0.000480263	0.00217022	0.824861	0.00177622	31.5022
rs2303865	11	44636833	A	G	FALSE	FALSE	FX.RD	0.09803	0.0144779	1.32e-11	AD	-0.00536167	0.00321009	0.0948687	0.00258263	45.8413
rs7079298	10	105447781	C	T	FALSE	FALSE	FX.RD	0.05513	0.00995845	3.15e-08	AD	0.00142775	0.0107051	0.8939	0.00172791	30.6438
rs11746859	5	82770558	G	A	FALSE	FALSE	FXST.RD	-0.06168	0.0102306	1.68e-09	AD	0.0022548	0.00217041	0.298858	0.00204871	36.3447
rs142003765	3	39479611	G	A	FALSE	FALSE	FXST.RD	-0.2028	0.0371769	4.97e-08	AD	0.00483454	0.00978053	0.621092	0.0016778	29.7537
rs186399184	2	203728984	T	C	FALSE	FALSE	FXST.RD	0.09932	0.0160868	6.8e-10	AD	-0.016793	0.0158936	0.2907	0.00214822	38.114
rs3129171	6	29155749	A	G	FALSE	FALSE	FXST.RD	0.07401	0.0118302	4.05e-10	AD	0.00431728	0.00263547	0.101392	0.00220554	39.1331
rs35544841	5	82862328	GA	G	FALSE	FALSE	FXST.RD	-0.154	0.0129412	1.68e-32	AD	-0.000685156	0.0128267	0.9574	0.0079344	141.594
rs4150221	5	139719991	C	T	FALSE	FALSE	FXST.RD	0.07307	0.011489	2.06e-10	AD	0.00721045	0.00241362	0.00281363	0.00227931	40.445
rs80028338	17	44161470	C	A	FALSE	FALSE	FXST.RD	-0.07596	0.0138335	4.07e-08	AD	-0.0157087	0.00675681	0.0200787	0.00169998	30.1477
rs998102	2	217369186	G	A	FALSE	FALSE	FXST.RD	0.07183	0.0110695	8.9e-11	AD	-0.00411834	0.00233676	0.0779996	0.00237249	42.1024
rs10052710	5	82860025	G	T	FALSE	FALSE	GCC.RD	0.1439	0.0130937	5.6e-28	AD	0.00200807	0.00268764	0.454972	0.00677521	120.766
rs1948948	16	51442679	T	C	FALSE	FALSE	GCC.RD	0.05751	0.0104583	3.88e-08	AD	-0.00242796	0.00217245	0.263732	0.00170493	30.2356
rs2488002	10	105679341	C	T	FALSE	FALSE	GCC.RD	0.08291	0.0144417	9.56e-09	AD	-0.00842735	0.00275485	0.00222003	0.00185801	32.9554
rs4667600	2	170156990	A	T	TRUE	TRUE	GCC.RD	0.0712	0.0129761	4.15e-08	AD	-0.00127258	0.00290848	0.661718	0.00169751	30.1038
rs6442411	3	13836296	T	C	FALSE	FALSE	GCC.RD	-0.06189	0.0106468	6.26e-09	AD	-0.00193808	0.00222185	0.383054	0.00190481	33.7872
rs7935166	11	44636547	A	G	FALSE	FALSE	GCC.RD	0.1115	0.0152886	3.16e-13	AD	-0.0066627	0.0030364	0.0282159	0.00299495	53.1818
rs62132522	2	37079583	C	T	FALSE	FALSE	IFO.RD	-0.05897	0.010536	2.22e-08	AD	0.00218737	0.00218084	0.315862	0.00176613	31.3229
rs6442409	3	13835087	T	C	FALSE	FALSE	IFO.RD	-0.06027	0.0110425	4.88e-08	AD	-0.00119741	0.00230918	0.60408	0.00167964	29.7864
rs71638257	5	82880398	G	A	FALSE	FALSE	IFO.RD	0.0993	0.0153739	1.08e-10	AD	0.000849057	0.00324657	0.793688	0.00235065	41.714
rs1036810	15	87987851	G	C	TRUE	TRUE	PCR.RD	-0.06532	0.0112253	6.04e-09	AD	-0.00249914	0.0022019	0.256377	0.00190874	33.8569
rs10922200	1	197321440	T	C	FALSE	FALSE	PCR.RD	0.107	0.0173842	7.68e-10	AD	-0.00359393	0.0035797	0.315391	0.00213505	37.8797
rs309591	5	82849675	C	T	FALSE	FALSE	PCR.RD	0.1245	0.0207396	1.98e-09	AD	-0.00253754	0.00397344	0.523066	0.00203111	36.0319
rs6077868	20	10649761	T	C	FALSE	FALSE	PCR.RD	-0.07965	0.0137209	6.56e-09	AD	0.000140015	0.00261972	0.957376	0.00189958	33.6942
rs7935166	11	44636547	A	G	FALSE	FALSE	PCR.RD	0.09801	0.0160804	1.12e-09	AD	-0.0066627	0.0030364	0.0282159	0.00209371	37.1448
rs179744	14	31496212	T	C	FALSE	FALSE	PLIC.RD	0.06257	0.0108403	7.99e-09	AD	-0.00114695	0.00217926	0.598677	0.00187809	33.3122
rs67827860	5	82860485	T	C	FALSE	FALSE	PLIC.RD	0.09497	0.013726	4.72e-12	AD	0.00242274	0.00274681	0.377767	0.00269646	47.8672
rs1045814	16	89762915	T	C	FALSE	FALSE	PTR.RD	-0.06103	0.0108248	1.75e-08	AD	-0.00154872	0.0022462	0.49052	0.00179205	31.7835
rs11136344	8	145059425	C	T	FALSE	FALSE	PTR.RD	0.06066	0.0106833	1.39e-08	AD	0.00463695	0.00217425	0.0329519	0.00181752	32.236
rs35544841	5	82862328	GA	G	FALSE	FALSE	PTR.RD	-0.09668	0.0135844	1.15e-12	AD	-0.000685156	0.0128267	0.9574	0.00285255	50.646
rs4150221	5	139719991	C	T	FALSE	FALSE	PTR.RD	0.07952	0.0120175	3.79e-11	AD	0.00721045	0.00241362	0.00281363	0.00246677	43.7797
rs5756894	22	38450136	C	A	FALSE	FALSE	PTR.RD	-0.06707	0.0109021	7.8e-10	AD	-0.00495393	0.00220271	0.0245112	0.00213297	37.8428
rs5875893	6	44781313	GA	G	FALSE	FALSE	RLIC.RD	-0.06425	0.0114466	2.02e-08	AD	-0.0110317	0.0107857	0.3064	0.00177622	31.5022
rs10052710	5	82860025	G	T	FALSE	FALSE	SCC.RD	0.09741	0.0134192	4.09e-13	AD	0.00200807	0.00268764	0.454972	0.00296717	52.6871
rs10207567	2	203714973	G	C	TRUE	TRUE	SCC.RD	-0.07465	0.0136547	4.63e-08	AD	-0.00989065	0.00279574	0.000403539	0.00168518	29.8847
rs7935166	11	44636547	A	G	FALSE	FALSE	SCC.RD	0.1088	0.0156389	3.6e-12	AD	-0.0066627	0.0030364	0.0282159	0.00272608	48.3944
rs11625512	14	91988576	C	T	FALSE	FALSE	SCR.RD	0.0699	0.0097858	9.49e-13	AD	-0.00352712	0.00217678	0.10516	0.00287337	51.0167
rs11666276	19	55886192	G	A	FALSE	FALSE	SCR.RD	0.06192	0.00969014	1.7e-10	AD	0.00131519	0.00216478	0.543495	0.00230081	40.8275
rs12146713	12	106476805	C	T	FALSE	FALSE	SCR.RD	0.1185	0.0165781	9.15e-13	AD	-0.00144255	0.00414045	0.727537	0.00287738	51.0881
rs12149643	16	87231499	C	T	FALSE	FALSE	SCR.RD	-0.0777	0.00987545	3.82e-15	AD	5.42e-05	0.00218246	0.98019	0.00348411	61.8984
rs12727448	3	190641109	G	A	FALSE	FALSE	SCR.RD	-0.09788	0.0100452	2.26e-22	AD	0.00606046	0.0053958	0.261361	0.00533374	94.9348
rs35122942	17	62971597	A	G	FALSE	FALSE	SCR.RD	0.1004	0.0172095	5.52e-09	AD	-0.00339582	0.00366644	0.354346	0.00191857	34.0317
rs6077868	20	10649761	T	C	FALSE	FALSE	SCR.RD	0.07228	0.0122529	3.73e-09	AD	0.000140015	0.00261972	0.957376	0.00196148	34.7943
rs7894565	10	21872913	C	T	FALSE	FALSE	SCR.RD	-0.05881	0.0105754	2.72e-08	AD	-0.00720187	0.00560558	0.198873	0.00174352	30.9212
rs2372785	2	37152899	C	G	TRUE	TRUE	SFO.RD	0.06327	0.01063	2.7e-09	AD	0.00249367	0.00218133	0.252962	0.00199681	35.4223
rs113322334	3	132345489	C	T	FALSE	FALSE	SLF.RD	-0.2564	0.0467883	4.31e-08	AD	0.00784323	0.0107755	0.46669	0.00169319	30.027
rs12653308	5	82858828	G	A	FALSE	FALSE	SLF.RD	0.1071	0.0129787	1.68e-16	AD	0.00183364	0.00269222	0.495815	0.00383117	68.0878
rs2402273	7	117600424	C	T	FALSE	FALSE	SLF.RD	-0.06822	0.0105915	1.22e-10	AD	0.00187093	0.00221887	0.399123	0.0023376	41.4818
rs6782697	3	13823828	T	C	FALSE	FALSE	SLF.RD	-0.06813	0.0121401	2.04e-08	AD	-0.00383238	0.00256422	0.135028	0.00177559	31.491
rs10052710	5	82860025	G	T	FALSE	FALSE	SS.RD	0.09386	0.0137062	7.77e-12	AD	0.00200807	0.00268764	0.454972	0.00264155	46.8898
rs12707607	7	83697483	A	G	FALSE	FALSE	SS.RD	0.06876	0.011888	7.45e-09	AD	0.000128542	0.0115236	0.9911	0.00188589	33.4509
rs12920553	16	87227046	G	T	FALSE	FALSE	SS.RD	0.06567	0.0109761	2.23e-09	AD	-0.000333747	0.0021772	0.878168	0.00201762	35.7922
rs17247838	4	97950728	G	T	FALSE	FALSE	SS.RD	-0.157	0.027172	7.68e-09	AD	0.00145732	0.00558051	0.79398	0.00188199	33.3815
rs2713547	2	227177236	A	C	FALSE	FALSE	SS.RD	0.06738	0.010873	5.89e-10	AD	0.00331229	0.00216254	0.125605	0.00216422	38.3985
rs4755851	11	44626461	G	C	TRUE	TRUE	SS.RD	0.0905	0.0164635	3.92e-08	AD	-0.0052218	0.0030307	0.0848944	0.00170369	30.2136
rs112297877	17	43275949	G	C	TRUE	TRUE	UNC.RD	0.0663	0.0113489	5.25e-09	AD	0.00212454	0.00257732	0.409757	0.00192383	34.1251
rs1233587	6	28719755	T	A	TRUE	TRUE	UNC.RD	-0.07136	0.0114249	4.3e-10	AD	0.00738058	0.00251042	0.00328238	0.00219851	39.0081
rs17206055	5	82931384	G	A	FALSE	FALSE	UNC.RD	0.1202	0.0148854	7.2e-16	AD	0.000414821	0.00308831	0.89315	0.00366917	65.1983
rs2625312	11	19903757	A	G	FALSE	FALSE	UNC.RD	0.06943	0.0126628	4.23e-08	AD	0.00309688	0.00258391	0.230713	0.00169504	30.0599
rs1079558	16	89908003	A	G	FALSE	FALSE	ACR.FA	-0.0589	0.0106703	3.44e-08	ADHD	0.00880116	0.0141	0.5301	0.00171795	30.467
rs11673604	19	18540988	C	T	FALSE	FALSE	ACR.FA	-0.06213	0.0105394	3.83e-09	ADHD	0.0305004	0.0138	0.02719	0.00195882	34.7471
rs11746859	5	82770558	G	A	FALSE	FALSE	ACR.FA	-0.05581	0.0101584	3.98e-08	ADHD	-0.0125015	0.0133	0.3495	0.00170183	30.1806
rs12517200	5	140019921	G	A	FALSE	FALSE	ACR.FA	0.06439	0.0112275	9.9e-09	ADHD	-0.00760104	0.0147	0.6037	0.00185413	32.8865
rs150289443	2	203829582	TTA	T	FALSE	FALSE	ACR.FA	0.1209	0.0162369	1.01e-13	ADHD	-0.0627025	0.0214	0.003374	0.00312153	55.4367
rs3129171	6	29155749	A	G	FALSE	FALSE	ACR.FA	0.06745	0.0117345	9.19e-09	ADHD	-0.0164038	0.0159	0.3009	0.00186253	33.0358
rs55705857	8	130645692	G	A	FALSE	FALSE	ACR.FA	-0.1298	0.0219888	3.65e-09	ADHD	0.000300045	0.0339	0.9923	0.00196413	34.8415
rs5756894	22	38450136	C	A	FALSE	FALSE	ACR.FA	-0.0609	0.0103325	3.84e-09	ADHD	-0.00999984	0.0138	0.4687	0.00195816	34.7353
rs7590302	2	217330901	C	T	FALSE	FALSE	ACR.FA	0.06558	0.0109336	2.04e-09	ADHD	0.014596	0.0142	0.3069	0.00202773	35.9719
rs7733216	5	82857870	C	T	FALSE	FALSE	ACR.FA	-0.1067	0.012716	5.19e-17	ADHD	0.0187955	0.016	0.2398	0.0039608	70.4009
rs7911193	10	18661482	T	C	FALSE	FALSE	ACR.FA	0.05744	0.0101252	1.42e-08	ADHD	-0.0120017	0.0134	0.3704	0.00181433	32.1793
rs11800139	1	197810521	T	C	FALSE	FALSE	ALIC.FA	0.1136	0.0169933	2.37e-11	ADHD	-0.0121029	0.0219	0.5799	0.0025176	44.6842
rs142003765	3	39479611	G	A	FALSE	FALSE	ALIC.FA	-0.2118	0.0381759	2.93e-08	ADHD	0.0232993	0.0539	0.6656	0.00173539	30.7768
rs17205972	5	82859065	T	G	FALSE	FALSE	ALIC.FA	-0.08605	0.013208	7.48e-11	ADHD	0.0208021	0.0161	0.1963	0.00239149	42.4404
rs4150214	5	139721458	A	C	FALSE	FALSE	ALIC.FA	0.06703	0.0118805	1.71e-08	ADHD	-0.0211011	0.0151	0.1618	0.00179459	31.8286
rs56281058	17	9149786	T	C	FALSE	FALSE	ALIC.FA	-0.08886	0.0142176	4.19e-10	ADHD	-0.0628972	0.0181	0.0005038	0.00220132	39.0581
rs62054567	16	90062009	G	C	TRUE	TRUE	ALIC.FA	0.07361	0.0134251	4.24e-08	ADHD	-0.0239997	0.0172	0.163	0.00169504	30.0599
rs6887024	5	66089535	A	G	FALSE	FALSE	ALIC.FA	-0.06257	0.010814	7.36e-09	ADHD	-0.00120072	0.0135	0.9281	0.00188719	33.474
rs11706071	3	39492246	A	C	FALSE	FALSE	Average.FA	0.05959	0.0106259	2.08e-08	ADHD	-0.00650109	0.0133	0.6282	0.00177307	31.4461
rs12149643	16	87231499	C	T	FALSE	FALSE	Average.FA	-0.06422	0.0107734	2.56e-09	ADHD	-0.00630011	0.0137	0.6461	0.00200284	35.5295
rs173003	19	36240960	A	C	FALSE	FALSE	Average.FA	-0.06799	0.0105722	1.31e-10	ADHD	0.0116024	0.0135	0.3906	0.00233036	41.3531
rs187620717	3	190642428	G	A	FALSE	FALSE	Average.FA	-0.06819	0.0109489	4.83e-10	ADHD	0.0119005	0.0137	0.3841	0.00218588	38.7836
rs4654906	1	21509642	A	T	TRUE	TRUE	Average.FA	0.059	0.010739	3.99e-08	ADHD	-0.0129029	0.0132	0.3272	0.00170183	30.1806
rs55945853	19	39230046	A	G	FALSE	FALSE	Average.FA	-0.06533	0.0106401	8.45e-10	ADHD	-0.0177974	0.0132	0.1792	0.00212468	37.6953
rs60132896	5	3052292	A	G	FALSE	FALSE	Average.FA	0.09588	0.0172663	2.85e-08	ADHD	-0.0140989	0.0218	0.5178	0.00173852	30.8323
rs7894565	10	21872913	C	T	FALSE	FALSE	Average.FA	-0.06756	0.0115389	4.87e-09	ADHD	0.0031951	0.0147	0.8254	0.00193238	34.2772
rs936513	11	10481667	T	C	FALSE	FALSE	Average.FA	0.09162	0.0106883	1.11e-17	ADHD	-0.00500249	0.0135	0.7127	0.00413281	73.4709
rs10052710	5	82860025	G	T	FALSE	FALSE	BCC.FA	0.1088	0.0136666	1.82e-15	ADHD	0.017604	0.016	0.2717	0.00356667	63.3704
rs2027995	17	43161353	C	T	FALSE	FALSE	BCC.FA	-0.06657	0.0115794	9.12e-09	ADHD	0.0203048	0.0141	0.1488	0.00186318	33.0473
rs4150221	5	139719991	C	T	FALSE	FALSE	BCC.FA	-0.06778	0.0122391	3.11e-08	ADHD	-0.0222995	0.0151	0.1392	0.00172915	30.666
rs10052710	5	82860025	G	T	FALSE	FALSE	CGC.FA	0.08932	0.0135395	4.32e-11	ADHD	0.017604	0.016	0.2717	0.00245192	43.5155
rs12713653	2	25951106	T	G	FALSE	FALSE	CGC.FA	0.06588	0.0117517	2.11e-08	ADHD	0.0152038	0.0147	0.3005	0.0017718	31.4237
rs10798665	1	179314720	A	T	TRUE	TRUE	CGH.FA	0.1054	0.0192723	4.59e-08	ADHD	0.0280042	0.0242	0.2471	0.00168641	29.9066
rs11042811	11	10473889	T	C	FALSE	FALSE	CGH.FA	0.07074	0.0102685	5.83e-12	ADHD	-0.00959589	0.0135	0.4774	0.00267319	47.453
rs79624091	13	99676718	T	G	FALSE	FALSE	CGH.FA	0.1424	0.0240622	3.33e-09	ADHD	0.00410158	0.0297	0.8901	0.00197411	35.0188
rs924455	5	15747866	T	C	FALSE	FALSE	CGH.FA	0.05675	0.0102474	3.1e-08	ADHD	-0.00579677	0.0133	0.6618	0.00172915	30.666
rs115848216	17	49243859	A	G	FALSE	FALSE	CST.FA	0.1391	0.0251492	3.24e-08	ADHD	0.0298985	0.0365	0.4137	0.00172479	30.5885
rs12711473	16	87224293	A	G	FALSE	FALSE	CST.FA	-0.07816	0.0104283	6.96e-14	ADHD	-0.00339576	0.0136	0.8042	0.00316262	56.1687
rs1636250	7	2884433	C	T	FALSE	FALSE	CST.FA	0.06403	0.0110836	7.72e-09	ADHD	-0.0129952	0.0146	0.3726	0.00188134	33.37
rs17206055	5	82931384	G	A	FALSE	FALSE	CST.FA	0.107	0.0145499	2.01e-13	ADHD	0.011597	0.0188	0.5354	0.00304511	54.0752
rs2483059	1	206626779	A	G	FALSE	FALSE	CST.FA	-0.07406	0.0124512	2.76e-09	ADHD	0.0291995	0.0159	0.06659	0.00199414	35.3747
rs181292	8	28543625	C	T	FALSE	FALSE	EC.FA	-0.06446	0.011686	3.52e-08	ADHD	0.00310481	0.0146	0.8303	0.00171547	30.4228
rs201233223	17	30237284	TGCACTCCA	T	FALSE	FALSE	EC.FA	-0.08441	0.0152282	3.02e-08	ADHD	0.00739729	0.0194	0.7041	0.00173227	30.7214
rs10052710	5	82860025	G	T	FALSE	FALSE	FX.FA	0.09071	0.0132831	8.83e-12	ADHD	0.017604	0.016	0.2717	0.00262695	46.63
rs10821131	9	96228822	T	C	FALSE	FALSE	FX.FA	0.06144	0.0105205	5.33e-09	ADHD	-0.014799	0.0132	0.2652	0.00192251	34.1017
rs1264349	6	30796659	G	A	FALSE	FALSE	FX.FA	-0.102	0.0146174	3.1e-12	ADHD	0.0279983	0.0224	0.211	0.00274251	48.687
rs2625312	11	19903757	A	G	FALSE	FALSE	FX.FA	0.0762	0.0128326	2.95e-09	ADHD	0.0320024	0.0162	0.04766	0.00198745	35.2559
rs77917260	17	44339607	T	C	FALSE	FALSE	FX.FA	0.08647	0.0134814	1.46e-10	ADHD	0.0434043	0.0177	0.01422	0.00231809	41.1347
rs10052710	5	82860025	G	T	FALSE	FALSE	FXST.FA	0.1247	0.0136359	6.66e-20	ADHD	0.017604	0.016	0.2717	0.00470111	83.6216
rs9267445	6	31483481	C	G	TRUE	TRUE	FXST.FA	-0.08818	0.0156737	1.88e-08	ADHD	0.0295976	0.0203	0.1443	0.00178445	31.6483
rs142186653	17	73879851	C	A	FALSE	FALSE	GCC.FA	0.06973	0.0126391	3.5e-08	ADHD	0.00549507	0.0175	0.7538	0.00171609	30.4339
rs28431130	6	151019072	G	T	FALSE	FALSE	GCC.FA	0.06752	0.0105914	1.88e-10	ADHD	0.00240289	0.0135	0.8559	0.00229005	40.636
rs7733216	5	82857870	C	T	FALSE	FALSE	GCC.FA	0.07429	0.0129696	1.03e-08	ADHD	0.0187955	0.016	0.2398	0.00184962	32.8063
rs17205972	5	82859065	T	G	FALSE	FALSE	IFO.FA	-0.07709	0.0132731	6.43e-09	ADHD	0.0208021	0.0161	0.1963	0.00190154	33.7291
rs4981087	14	31541623	T	C	FALSE	FALSE	IFO.FA	0.06401	0.0105436	1.3e-09	ADHD	-0.0303046	0.0134	0.02432	0.00207729	36.8529
rs620891	1	57394178	C	T	FALSE	FALSE	PCR.FA	-0.06349	0.0114541	3.02e-08	ADHD	0.0275973	0.0138	0.04647	0.00173227	30.7214
rs1004479	1	197817880	T	C	FALSE	FALSE	PLIC.FA	0.09445	0.0171291	3.56e-08	ADHD	-0.00979784	0.0217	0.6537	0.00171423	30.4008
rs186399184	2	203728984	T	C	FALSE	FALSE	PLIC.FA	0.09138	0.0166327	4e-08	ADHD	-0.0654029	0.0201	0.001145	0.00170183	30.1806
rs35318942	4	97940557	CT	C	FALSE	FALSE	PLIC.FA	-0.06879	0.0114193	1.74e-09	ADHD	-0.00230265	0.0144	0.872	0.00204532	36.2845
rs67827860	5	82860485	T	C	FALSE	FALSE	PLIC.FA	-0.09422	0.0133721	1.91e-12	ADHD	0.0200967	0.0161	0.2128	0.00279607	49.6405
rs11625512	14	91988576	C	T	FALSE	FALSE	PTR.FA	-0.05524	0.00924983	2.39e-09	ADHD	-0.0152038	0.0133	0.2549	0.00201023	35.6608
rs12146713	12	106476805	C	T	FALSE	FALSE	PTR.FA	-0.1017	0.0156727	8.87e-11	ADHD	0.0277001	0.0268	0.3021	0.00237249	42.1024
rs12149643	16	87231499	C	T	FALSE	FALSE	PTR.FA	0.05983	0.00933968	1.53e-10	ADHD	-0.00630011	0.0137	0.6461	0.00231232	41.0322
rs1243179	10	21912579	G	A	FALSE	FALSE	PTR.FA	0.06854	0.0100102	7.81e-12	ADHD	0.00240289	0.0147	0.8681	0.00264078	46.8761
rs13066753	3	190647187	T	C	FALSE	FALSE	PTR.FA	0.0601	0.00944226	2.01e-10	ADHD	0.0120965	0.0136	0.375	0.00228288	40.5087
rs1544861	11	10679441	T	C	FALSE	FALSE	PTR.FA	0.05535	0.00977742	1.53e-08	ADHD	-0.00830439	0.0141	0.5577	0.00180668	32.0433
rs72780760	2	19187219	G	A	FALSE	FALSE	PTR.FA	-0.07103	0.0129192	3.89e-08	ADHD	-0.0288984	0.0183	0.1145	0.00170431	30.2246
rs7784066	7	2819727	A	T	TRUE	TRUE	PTR.FA	-0.06458	0.0100639	1.42e-10	ADHD	-0.0192032	0.0146	0.189	0.00232025	41.1732
rs10052710	5	82860025	G	T	FALSE	FALSE	RLIC.FA	0.1517	0.0127801	2.32e-32	ADHD	0.017604	0.016	0.2717	0.00789476	140.881
rs11191835	10	105621859	C	T	FALSE	FALSE	RLIC.FA	0.0643	0.0104298	7.19e-10	ADHD	0.00549507	0.0136	0.6845	0.00214198	38.0029
rs3129787	6	29048689	T	A	TRUE	TRUE	RLIC.FA	-0.06315	0.0113192	2.46e-08	ADHD	-0.0134985	0.015	0.3686	0.00175481	31.1217
rs33599	5	82774904	A	G	FALSE	FALSE	RLIC.FA	-0.08756	0.0115897	4.42e-14	ADHD	0.0128965	0.0145	0.3733	0.0032133	57.0716
rs4150221	5	139719991	C	T	FALSE	FALSE	RLIC.FA	-0.07236	0.0114675	2.86e-10	ADHD	-0.0222995	0.0151	0.1392	0.00224369	39.8116
rs7935166	11	44636547	A	G	FALSE	FALSE	RLIC.FA	0.09636	0.0149349	1.14e-10	ADHD	-0.0183982	0.022	0.4032	0.00234557	41.6236
rs2863994	10	105454043	G	T	FALSE	FALSE	SCC.FA	-0.06603	0.0102135	1.04e-10	ADHD	0.00150113	0.0138	0.9123	0.00235501	41.7915
rs35896134	5	82887421	T	C	FALSE	FALSE	SCC.FA	0.1226	0.0219399	2.34e-08	ADHD	-0.0375046	0.0281	0.1822	0.00176046	31.2222
rs74675536	2	203673073	A	G	FALSE	FALSE	SCC.FA	-0.08341	0.0152458	4.53e-08	ADHD	-0.0652961	0.0203	0.00131	0.00168764	29.9285
rs7898858	10	18653861	A	C	FALSE	FALSE	SCC.FA	-0.06013	0.0100535	2.26e-09	ADHD	-0.0344983	0.0135	0.01037	0.00201628	35.7683
rs7935166	11	44636547	A	G	FALSE	FALSE	SCC.FA	0.09854	0.0148426	3.25e-11	ADHD	-0.0183982	0.022	0.4032	0.00248316	44.0713
rs10052710	5	82860025	G	T	FALSE	FALSE	SCR.FA	0.1623	0.0126304	1.23e-37	ADHD	0.017604	0.016	0.2717	0.00923963	165.104
rs147431626	17	44335635	A	G	FALSE	FALSE	SCR.FA	0.074	0.0120521	8.43e-10	ADHD	0.040201	0.0167	0.0164	0.00212468	37.6953
rs2152090	6	142605871	C	G	TRUE	TRUE	SCR.FA	-0.05744	0.0101989	1.81e-08	ADHD	-0.00619918	0.0134	0.6463	0.00178825	31.7158
rs2488002	10	105679341	C	T	FALSE	FALSE	SCR.FA	0.08491	0.0139448	1.16e-09	ADHD	-0.026603	0.018	0.14	0.0020896	37.0717
rs3129171	6	29155749	A	G	FALSE	FALSE	SCR.FA	-0.07368	0.0116693	2.79e-10	ADHD	-0.0164038	0.0159	0.3009	0.00224653	39.8621
rs33599	5	82774904	A	G	FALSE	FALSE	SCR.FA	-0.07391	0.0114642	1.18e-10	ADHD	0.0128965	0.0145	0.3733	0.00234194	41.5591
rs4150221	5	139719991	C	T	FALSE	FALSE	SCR.FA	-0.07495	0.0113406	4e-11	ADHD	-0.0222995	0.0151	0.1392	0.00246083	43.6739
rs4684999	3	13763150	A	C	FALSE	FALSE	SCR.FA	-0.05854	0.0101897	9.36e-09	ADHD	0.0218985	0.0133	0.09779	0.00186059	33.0013
rs7590302	2	217330901	C	T	FALSE	FALSE	SCR.FA	-0.0611	0.0108893	2.05e-08	ADHD	0.014596	0.0142	0.3069	0.00177496	31.4798
rs7935166	11	44636547	A	G	FALSE	FALSE	SCR.FA	0.0939	0.0147665	2.09e-10	ADHD	-0.0183982	0.022	0.4032	0.00227859	40.4323
rs35544841	5	82862328	GA	G	FALSE	FALSE	SFO.FA	0.1109	0.0128894	8.39e-18	ADHD	0.0184979	0.016	0.2477	0.00416359	74.0205
rs4510068	17	44184828	T	G	FALSE	FALSE	SFO.FA	0.0582	0.0104545	2.64e-08	ADHD	0.0009995	0.0136	0.9433	0.00174728	30.988
rs142739979	22	38483155	TTCATGGGTG	T	FALSE	FALSE	SLF.FA	0.06412	0.0117286	4.65e-08	ADHD	-0.0235017	0.0152	0.1215	0.00168518	29.8847
rs17205972	5	82859065	T	G	FALSE	FALSE	SLF.FA	0.1548	0.0135197	3.19e-30	ADHD	0.0208021	0.0161	0.1963	0.00734999	131.088
rs2591453	5	82717885	A	G	FALSE	FALSE	SLF.FA	-0.07384	0.0113043	6.71e-11	ADHD	0.00809713	0.0154	0.599	0.00240396	42.6622
rs3129787	6	29048689	T	A	TRUE	TRUE	SLF.FA	-0.07005	0.0119662	4.89e-09	ADHD	-0.0134985	0.015	0.3686	0.00193172	34.2654
rs7935166	11	44636547	A	G	FALSE	FALSE	SLF.FA	0.1282	0.0157726	4.66e-16	ADHD	-0.0183982	0.022	0.4032	0.00371732	66.0569
rs8176547	2	188340349	T	G	FALSE	FALSE	SLF.FA	0.06548	0.0112916	6.78e-09	ADHD	0.0330962	0.014	0.01838	0.00189567	33.6246
rs2267158	22	30950360	C	T	FALSE	FALSE	SS.FA	-0.06471	0.0117676	3.88e-08	ADHD	0.00609856	0.0145	0.6745	0.00170493	30.2356
rs4755851	11	44626461	G	C	TRUE	TRUE	SS.FA	0.09126	0.016349	2.41e-08	ADHD	-0.0133011	0.0206	0.5177	0.00175669	31.1552
rs67827860	5	82860485	T	C	FALSE	FALSE	SS.FA	0.1478	0.0136979	4.66e-27	ADHD	0.0200967	0.0161	0.2128	0.00653245	116.411
rs7564129	2	231930682	G	C	TRUE	TRUE	SS.FA	0.06456	0.0117126	3.59e-08	ADHD	-0.0227004	0.014	0.1055	0.00171298	30.3787
rs5875893	6	44781313	GA	G	FALSE	FALSE	UNC.FA	-0.08808	0.0114479	1.52e-14	ADHD	-0.00579677	0.0162	0.7189	0.00333223	59.191
rs8031133	15	58259939	G	T	FALSE	FALSE	UNC.FA	-0.0704	0.0109046	1.1e-10	ADHD	-0.0133011	0.0139	0.3365	0.00234847	41.6752
rs10052710	5	82860025	G	T	FALSE	FALSE	ACR.AD	0.1115	0.0130181	1.18e-17	ADHD	0.017604	0.016	0.2717	0.00412609	73.3509
rs74675536	2	203673073	A	G	FALSE	FALSE	ACR.AD	-0.1043	0.0155974	2.35e-11	ADHD	-0.0652961	0.0203	0.00131	0.00251911	44.7109
rs7935166	11	44636547	A	G	FALSE	FALSE	ACR.AD	0.09508	0.0151836	3.89e-10	ADHD	-0.0183982	0.022	0.4032	0.00220976	39.2082
rs11625512	14	91988576	C	T	FALSE	FALSE	ALIC.AD	0.06615	0.00973653	1.13e-11	ADHD	-0.0152038	0.0133	0.2549	0.00260016	46.1532
rs11666276	19	55886192	G	A	FALSE	FALSE	ALIC.AD	0.05734	0.00964022	2.77e-09	ADHD	0.00690378	0.0144	0.6303	0.00199414	35.3747
rs12146713	12	106476805	C	T	FALSE	FALSE	ALIC.AD	0.119	0.0165071	5.88e-13	ADHD	0.0277001	0.0268	0.3021	0.00292656	51.9638
rs12149643	16	87231499	C	T	FALSE	FALSE	ALIC.AD	-0.07843	0.00982709	1.55e-15	ADHD	-0.00630011	0.0137	0.6461	0.00358455	63.6892
rs12727448	3	190641109	G	A	FALSE	FALSE	ALIC.AD	-0.09092	0.0099989	1.07e-19	ADHD	0.0121029	0.0137	0.3738	0.00464805	82.6733
rs35122942	17	62971597	A	G	FALSE	FALSE	ALIC.AD	0.09812	0.0171269	1.03e-08	ADHD	0.0507026	0.0236	0.03156	0.00185026	32.8177
rs72780760	2	19187219	G	A	FALSE	FALSE	ALIC.AD	0.07504	0.0135819	3.35e-08	ADHD	-0.0288984	0.0183	0.1145	0.00172106	30.5222
rs7894565	10	21872913	C	T	FALSE	FALSE	ALIC.AD	-0.06267	0.0105222	2.64e-09	ADHD	0.0031951	0.0147	0.8254	0.00199949	35.4699
rs1058304	1	243664857	T	C	FALSE	FALSE	Average.AD	0.06256	0.0112721	2.9e-08	ADHD	-0.0120017	0.0149	0.4192	0.00173664	30.799
rs2696524	17	44356793	G	A	FALSE	FALSE	Average.AD	-0.08113	0.0123111	4.52e-11	ADHD	0.0408949	0.0171	0.01669	0.00244673	43.4232
rs4799450	18	35028901	T	C	FALSE	FALSE	Average.AD	-0.07378	0.0103391	1e-12	ADHD	0.00249688	0.0137	0.8537	0.00286775	50.9167
rs10052710	5	82860025	G	T	FALSE	FALSE	BCC.AD	0.1175	0.0135932	5.94e-18	ADHD	0.017604	0.016	0.2717	0.00420223	74.7103
rs10120688	9	22056499	A	G	FALSE	FALSE	CGC.AD	-0.0572	0.0100917	1.47e-08	ADHD	0.00840458	0.0132	0.5233	0.00181114	32.1226
rs11777835	8	144986103	C	T	FALSE	FALSE	CGC.AD	-0.05854	0.0100154	5.17e-09	ADHD	0.00769957	0.015	0.6054	0.0019258	34.1602
rs147431626	17	44335635	A	G	FALSE	FALSE	CGC.AD	0.0792	0.0120055	4.33e-11	ADHD	0.040201	0.0167	0.0164	0.00245192	43.5155
rs17205972	5	82859065	T	G	FALSE	FALSE	CGC.AD	0.1289	0.0126373	2.27e-24	ADHD	0.0208021	0.0161	0.1963	0.00584165	104.028
rs33599	5	82774904	A	G	FALSE	FALSE	CGC.AD	-0.06541	0.0114313	1.07e-08	ADHD	0.0128965	0.0145	0.3733	0.00184575	32.7376
rs4150221	5	139719991	C	T	FALSE	FALSE	CGC.AD	-0.08961	0.0113001	2.34e-15	ADHD	-0.0222995	0.0151	0.1392	0.00353905	62.8778
rs6907508	6	34592090	G	A	FALSE	FALSE	CGC.AD	-0.08876	0.0156931	1.58e-08	ADHD	0.0229002	0.0198	0.2465	0.00180349	31.9867
rs7590302	2	217330901	C	T	FALSE	FALSE	CGC.AD	-0.06044	0.0108588	2.65e-08	ADHD	0.014596	0.0142	0.3069	0.00174665	30.9769
rs4755851	11	44626461	G	C	TRUE	TRUE	CGH.AD	0.1023	0.0162743	3.34e-10	ADHD	-0.0133011	0.0206	0.5177	0.00222669	39.5093
rs7733216	5	82857870	C	T	FALSE	FALSE	CGH.AD	0.1307	0.0135468	5.75e-22	ADHD	0.0187955	0.016	0.2398	0.0052297	93.0734
rs10052710	5	82860025	G	T	FALSE	FALSE	CST.AD	0.1458	0.0132185	3.27e-28	ADHD	0.017604	0.016	0.2717	0.00682428	121.647
rs3129787	6	29048689	T	A	TRUE	TRUE	CST.AD	-0.0807	0.0116737	4.91e-12	ADHD	-0.0134985	0.015	0.3686	0.0026918	47.7842
rs33599	5	82774904	A	G	FALSE	FALSE	CST.AD	-0.08162	0.0119695	9.48e-12	ADHD	0.0128965	0.0145	0.3733	0.00261928	46.4935
rs59731356	22	30764664	C	T	FALSE	FALSE	CST.AD	-0.06523	0.011264	7.12e-09	ADHD	-0.00499749	0.0142	0.7258	0.00189045	33.5319
rs1004763	22	38474952	C	T	FALSE	FALSE	EC.AD	-0.06436	0.0104159	6.6e-10	ADHD	-0.0141987	0.0143	0.3217	0.00215169	38.1757
rs10445367	17	43932798	T	G	FALSE	FALSE	EC.AD	-0.08847	0.0145247	1.15e-09	ADHD	0.0473033	0.0189	0.01223	0.00209097	37.0961
rs140244541	2	203808532	A	G	FALSE	FALSE	EC.AD	0.08073	0.0140449	9.18e-09	ADHD	-0.034105	0.0183	0.06304	0.00186253	33.0358
rs3020581	6	31351549	G	A	FALSE	FALSE	EC.AD	0.05956	0.0103926	1.02e-08	ADHD	0.0153979	0.0133	0.2483	0.00185155	32.8406
rs35544841	5	82862328	GA	G	FALSE	FALSE	EC.AD	-0.09847	0.0131119	6.22e-14	ADHD	0.0184979	0.016	0.2477	0.00317525	56.3937
rs4150197	5	139726292	T	C	FALSE	FALSE	EC.AD	0.09515	0.0117745	6.84e-16	ADHD	-0.0226035	0.0151	0.135	0.00367461	65.2952
rs6491459	13	99513455	C	T	FALSE	FALSE	EC.AD	0.06877	0.0123001	2.29e-08	ADHD	0.00210221	0.0157	0.8926	0.00176235	31.2558
rs10052710	5	82860025	G	T	FALSE	FALSE	FX.AD	0.09527	0.0134429	1.43e-12	ADHD	0.017604	0.016	0.2717	0.00282862	50.2199
rs10840422	11	10491741	T	A	TRUE	TRUE	FX.AD	0.06389	0.0107631	2.98e-09	ADHD	-0.00400198	0.0136	0.7699	0.00198611	35.2321
rs28688440	17	42985869	G	A	FALSE	FALSE	FX.AD	-0.08019	0.0145562	3.66e-08	ADHD	-0.00219758	0.018	0.9048	0.00171112	30.3457
rs3776089	5	139727260	G	A	FALSE	FALSE	FX.AD	-0.06987	0.0121661	9.48e-09	ADHD	-0.0207042	0.0151	0.1699	0.0018593	32.9783
rs10052710	5	82860025	G	T	FALSE	FALSE	FXST.AD	0.1702	0.0134439	1.39e-36	ADHD	0.017604	0.016	0.2717	0.00897085	160.257
rs17198394	8	25226261	A	G	FALSE	FALSE	FXST.AD	0.1037	0.0186143	2.57e-08	ADHD	0.0231988	0.0232	0.3179	0.00174979	31.0325
rs2267161	22	30953295	T	C	FALSE	FALSE	FXST.AD	-0.07071	0.011628	1.22e-09	ADHD	0.011296	0.0144	0.4312	0.00208412	36.9744
rs3129787	6	29048689	T	A	TRUE	TRUE	FXST.AD	-0.07435	0.011917	4.53e-10	ADHD	-0.0134985	0.015	0.3686	0.00219359	38.9207
rs33599	5	82774904	A	G	FALSE	FALSE	FXST.AD	-0.0778	0.0122039	1.87e-10	ADHD	0.0128965	0.0145	0.3733	0.00229005	40.636
rs4150221	5	139719991	C	T	FALSE	FALSE	FXST.AD	-0.07805	0.0120578	9.91e-11	ADHD	-0.0222995	0.0151	0.1392	0.00236083	41.895
rs10052710	5	82860025	G	T	FALSE	FALSE	GCC.AD	0.152	0.0135714	4.9e-29	ADHD	0.017604	0.016	0.2717	0.00703477	125.426
rs1580309	5	82387767	A	G	FALSE	FALSE	GCC.AD	-0.05957	0.0108566	4.15e-08	ADHD	0.00269636	0.0134	0.8391	0.00169751	30.1038
rs2267161	22	30953295	T	C	FALSE	FALSE	GCC.AD	-0.07187	0.0117186	8.84e-10	ADHD	0.011296	0.0144	0.4312	0.00211984	37.6094
rs3129119	6	29102861	G	A	FALSE	FALSE	GCC.AD	-0.07263	0.0119891	1.4e-09	ADHD	-0.0133011	0.015	0.3766	0.00206842	36.6952
rs33599	5	82774904	A	G	FALSE	FALSE	GCC.AD	-0.08434	0.0122998	7.28e-12	ADHD	0.0128965	0.0145	0.3733	0.00264848	47.0131
rs8082621	17	42660954	T	C	FALSE	FALSE	GCC.AD	-0.06415	0.0115378	2.74e-08	ADHD	-0.00680309	0.0141	0.6317	0.0017429	30.9101
rs1101330	9	22015465	A	C	FALSE	FALSE	IFO.AD	0.06156	0.0106968	8.84e-09	ADHD	-0.00369682	0.0137	0.7891	0.00186706	33.1163
rs2267161	22	30953295	T	C	FALSE	FALSE	IFO.AD	-0.0656	0.0113692	8.08e-09	ADHD	0.011296	0.0144	0.4312	0.00187679	33.2891
rs35544841	5	82862328	GA	G	FALSE	FALSE	IFO.AD	0.1381	0.0133044	3.85e-25	ADHD	0.0184979	0.016	0.2477	0.00604839	107.732
rs4150221	5	139719991	C	T	FALSE	FALSE	IFO.AD	-0.0861	0.0117913	2.96e-13	ADHD	-0.0222995	0.0151	0.1392	0.00300232	53.3132
rs11191835	10	105621859	C	T	FALSE	FALSE	PCR.AD	0.05693	0.0103622	3.99e-08	ADHD	0.00549507	0.0136	0.6845	0.00170183	30.1806
rs2267161	22	30953295	T	C	FALSE	FALSE	PCR.AD	-0.05992	0.0109784	4.89e-08	ADHD	0.011296	0.0144	0.4312	0.00167964	29.7864
rs28296	5	82760017	T	C	FALSE	FALSE	PCR.AD	-0.06319	0.0110202	1e-08	ADHD	0.0077995	0.0142	0.5803	0.00185349	32.875
rs3129119	6	29102861	G	A	FALSE	FALSE	PCR.AD	-0.07539	0.0112154	1.85e-11	ADHD	-0.0133011	0.015	0.3766	0.00254548	45.1802
rs35544841	5	82862328	GA	G	FALSE	FALSE	PCR.AD	0.1266	0.0128476	7.61e-23	ADHD	0.0184979	0.016	0.2477	0.00545418	97.0903
rs12029134	1	46629690	C	A	FALSE	FALSE	PLIC.AD	-0.08007	0.0145635	3.91e-08	ADHD	-0.0339955	0.0181	0.0607	0.00170431	30.2246
rs1325994	10	18657521	G	A	FALSE	FALSE	PLIC.AD	-0.06062	0.0102399	3.27e-09	ADHD	-0.0335992	0.0135	0.01246	0.00197544	35.0424
rs146887391	2	203888355	CA	C	FALSE	FALSE	PLIC.AD	-0.08647	0.0154438	2.19e-08	ADHD	-0.0657035	0.02	0.001037	0.00176739	31.3453
rs202180602	11	44635558	C	G	TRUE	TRUE	PLIC.AD	0.09305	0.0153244	1.29e-09	ADHD	-0.00989883	0.0207	0.6315	0.00207797	36.865
rs35544841	5	82862328	GA	G	FALSE	FALSE	PLIC.AD	0.08457	0.0130671	9.94e-11	ADHD	0.0184979	0.016	0.2477	0.0023601	41.8821
rs7079298	10	105447781	C	T	FALSE	FALSE	PLIC.AD	0.06635	0.0104029	1.84e-10	ADHD	0.0130042	0.0134	0.3345	0.0022922	40.6743
rs10052710	5	82860025	G	T	FALSE	FALSE	PTR.AD	0.1325	0.013171	9.26e-24	ADHD	0.017604	0.016	0.2717	0.0056833	101.192
rs2488002	10	105679341	C	T	FALSE	FALSE	PTR.AD	0.08752	0.0145069	1.65e-09	ADHD	-0.026603	0.018	0.14	0.00205142	36.393
rs3129787	6	29048689	T	A	TRUE	TRUE	PTR.AD	-0.08162	0.01164	2.44e-12	ADHD	-0.0134985	0.015	0.3686	0.00276923	49.1626
rs33599	5	82774904	A	G	FALSE	FALSE	PTR.AD	-0.07773	0.0119291	7.42e-11	ADHD	0.0128965	0.0145	0.3733	0.00239222	42.4535
rs4150221	5	139719991	C	T	FALSE	FALSE	PTR.AD	-0.07295	0.0117947	6.36e-10	ADHD	-0.0222995	0.0151	0.1392	0.00215587	38.2499
rs59731356	22	30764664	C	T	FALSE	FALSE	PTR.AD	-0.06383	0.0112238	1.31e-08	ADHD	-0.00499749	0.0142	0.7258	0.00182328	32.3383
rs62054567	16	90062009	G	C	TRUE	TRUE	PTR.AD	-0.07554	0.0134174	1.83e-08	ADHD	-0.0239997	0.0172	0.163	0.00178698	31.6933
rs10052710	5	82860025	G	T	FALSE	FALSE	RLIC.AD	0.1673	0.013427	1.84e-35	ADHD	0.017604	0.016	0.2717	0.00869209	155.234
rs116432568	3	183642044	A	G	FALSE	FALSE	RLIC.AD	-0.1908	0.0344467	3.09e-08	ADHD	0.0258042	0.0494	0.6019	0.00172978	30.6771
rs2267161	22	30953295	T	C	FALSE	FALSE	RLIC.AD	-0.07455	0.0116176	1.43e-10	ADHD	0.011296	0.0144	0.4312	0.00232025	41.1732
rs3129787	6	29048689	T	A	TRUE	TRUE	RLIC.AD	-0.06982	0.0119065	4.6e-09	ADHD	-0.0134985	0.015	0.3686	0.00193832	34.3826
rs33599	5	82774904	A	G	FALSE	FALSE	RLIC.AD	-0.07547	0.0121942	6.18e-10	ADHD	0.0128965	0.0145	0.3733	0.00215865	38.2994
rs55705857	8	130645692	G	A	FALSE	FALSE	RLIC.AD	0.1308	0.0232989	2.01e-08	ADHD	0.000300045	0.0339	0.9923	0.00177685	31.5134
rs34974290	17	73888354	A	G	FALSE	FALSE	SCC.AD	0.07843	0.0132059	2.93e-09	ADHD	0.0193025	0.0178	0.2782	0.00198812	35.2677
rs35544841	5	82862328	GA	G	FALSE	FALSE	SCC.AD	0.1101	0.0131228	5.25e-17	ADHD	0.0184979	0.016	0.2477	0.00395986	70.3842
rs5880893	6	151019711	C	CA	FALSE	FALSE	SCC.AD	0.06366	0.0103698	8.48e-10	ADHD	-0.00170145	0.0132	0.8995	0.00212398	37.6831
rs150289443	2	203829582	TTA	T	FALSE	FALSE	SCR.AD	0.09627	0.0174497	3.51e-08	ADHD	-0.0627025	0.0214	0.003374	0.00171609	30.4339
rs10962461	9	16503545	G	C	TRUE	TRUE	SFO.AD	-0.1631	0.0292924	2.62e-08	ADHD	0.0762009	0.0359	0.03399	0.00174791	30.9991
rs13388394	2	33764176	G	A	FALSE	FALSE	SFO.AD	-0.164	0.0249051	4.68e-11	ADHD	0.0341981	0.0333	0.3058	0.00244303	43.3573
rs143796540	1	43842362	AGT	A	FALSE	FALSE	SFO.AD	0.05758	0.0102675	2.08e-08	ADHD	-0.0723021	0.0138	1.66e-07	0.00177307	31.4461
rs150300	15	89944190	C	T	FALSE	FALSE	SFO.AD	0.05912	0.0107765	4.17e-08	ADHD	0.0231049	0.0157	0.1409	0.00169689	30.0928
rs57113693	1	180952294	C	T	FALSE	FALSE	SFO.AD	0.06019	0.0102364	4.18e-09	ADHD	0.0145047	0.0135	0.2802	0.00194889	34.5705
rs35071165	2	204242897	T	A	TRUE	TRUE	SLF.AD	0.0656	0.0117542	2.43e-08	ADHD	-0.0335992	0.0151	0.02648	0.00175606	31.144
rs55732507	16	30141985	C	T	FALSE	FALSE	SLF.AD	-0.05795	0.0106019	4.66e-08	ADHD	0.00589735	0.0143	0.6786	0.00168456	29.8738
rs7819592	8	134406602	G	A	FALSE	FALSE	SLF.AD	0.06888	0.0125191	3.8e-08	ADHD	-0.0189984	0.0158	0.2289	0.00170679	30.2686
rs12363520	11	10692172	A	T	TRUE	TRUE	SS.AD	0.07658	0.0126016	1.25e-09	ADHD	-0.0292949	0.0177	0.09734	0.00208139	36.9258
rs4843552	16	87233516	G	A	FALSE	FALSE	SS.AD	0.08956	0.0104273	9.53e-18	ADHD	-0.00809713	0.0137	0.552	0.00414915	73.7626
rs7784066	7	2819727	A	T	TRUE	TRUE	SS.AD	-0.09117	0.01125	5.71e-16	ADHD	-0.0192032	0.0146	0.189	0.00369548	65.6674
rs111763437	2	133529458	T	G	FALSE	FALSE	UNC.AD	0.1045	0.0179276	5.7e-09	ADHD	0.00370314	0.0219	0.8663	0.00191529	33.9734
rs17618450	1	197337668	C	T	FALSE	FALSE	UNC.AD	0.1113	0.0171865	9.71e-11	ADHD	-0.0119977	0.0214	0.5744	0.00236301	41.9338
rs56130739	10	118777907	G	GA	FALSE	FALSE	UNC.AD	0.07669	0.0133583	9.58e-09	ADHD	0.019295	0.0161	0.2307	0.00185801	32.9554
rs6077869	20	10650510	G	A	FALSE	FALSE	UNC.AD	-0.07709	0.0127654	1.59e-09	ADHD	0.0154995	0.0167	0.3524	0.00205549	36.4654
rs72761269	5	66153524	A	G	FALSE	FALSE	UNC.AD	-0.07301	0.0112047	7.42e-11	ADHD	0.00390238	0.0139	0.7818	0.00239222	42.4535
rs8070753	17	9264728	A	G	FALSE	FALSE	UNC.AD	0.06488	0.011223	7.56e-09	ADHD	-0.0355028	0.0135	0.008634	0.00188394	33.4162
rs9795439	11	1483543	A	G	FALSE	FALSE	UNC.AD	0.07505	0.0135592	3.16e-08	ADHD	0.0264959	0.0179	0.1384	0.00172728	30.6328
rs72670321	14	31510337	T	G	FALSE	FALSE	ACR.MD	-0.06326	0.0108601	5.82e-09	ADHD	0.0297044	0.0132	0.0246	0.00191267	33.9268
rs146024367	7	83682204	A	G	FALSE	FALSE	ALIC.MD	0.1089	0.0163219	2.61e-11	ADHD	-0.0243952	0.02	0.2226	0.00250785	44.5106
rs2713546	2	227177546	A	C	FALSE	FALSE	ALIC.MD	0.0659	0.0107697	9.63e-10	ADHD	0.0128965	0.0133	0.33	0.0021102	37.4379
rs4383974	8	9619348	G	C	TRUE	TRUE	ALIC.MD	0.07064	0.0117891	2.12e-09	ADHD	0.055703	0.0143	0.0001021	0.00202369	35.9
rs7659379	4	97922549	T	C	FALSE	FALSE	ALIC.MD	-0.09488	0.0116833	4.96e-16	ADHD	-0.0037972	0.0144	0.7912	0.00371094	65.9432
rs10746514	1	232246027	A	G	FALSE	FALSE	Average.MD	-0.06495	0.0109343	2.91e-09	ADHD	-0.0340016	0.0133	0.01086	0.00198879	35.2796
rs35318942	4	97940557	CT	C	FALSE	FALSE	BCC.MD	-0.06744	0.0117002	8.37e-09	ADHD	-0.00230265	0.0144	0.872	0.00187289	33.2199
rs56315139	17	65990571	C	G	TRUE	TRUE	BCC.MD	0.06959	0.0123936	2e-08	ADHD	0.0251998	0.0151	0.09587	0.00177749	31.5247
rs12146713	12	106476805	C	T	FALSE	FALSE	CGC.MD	-0.1029	0.0178398	8.16e-09	ADHD	0.0277001	0.0268	0.3021	0.00187549	33.2661
rs4843227	16	87225139	C	T	FALSE	FALSE	CGC.MD	0.06573	0.0107825	1.11e-09	ADHD	-0.00370314	0.0136	0.7829	0.0020944	37.157
rs798551	7	2760338	T	A	TRUE	TRUE	CGC.MD	-0.06618	0.0116988	1.57e-08	ADHD	-0.0105046	0.0151	0.4861	0.00180413	31.998
rs10270826	7	117623182	G	A	FALSE	FALSE	CST.MD	-0.06435	0.0109607	4.43e-09	ADHD	0.0122953	0.0134	0.3587	0.00194294	34.4647
rs12920553	16	87227046	G	T	FALSE	FALSE	EC.MD	0.06336	0.0110076	8.76e-09	ADHD	-0.00269636	0.0139	0.8447	0.00186771	33.1278
rs7587851	2	189634564	G	T	FALSE	FALSE	EC.MD	-0.06673	0.011662	1.07e-08	ADHD	-0.0102968	0.0146	0.48	0.00184575	32.7376
rs368699386	7	2803883	C	T	FALSE	FALSE	FX.MD	0.07101	0.0123883	1.01e-08	ADHD	-0.0222017	0.0156	0.1545	0.0018522	32.8521
rs56023709	16	87229344	A	C	FALSE	FALSE	FX.MD	-0.07463	0.0107583	4.14e-12	ADHD	-0.0075988	0.0136	0.5779	0.00271047	48.1165
rs62249739	3	73221263	T	C	FALSE	FALSE	FX.MD	0.07909	0.0143072	3.28e-08	ADHD	-0.00180162	0.0181	0.9208	0.00172293	30.5553
rs7310615	12	111865049	C	G	TRUE	TRUE	FX.MD	0.0586	0.0105472	2.81e-08	ADHD	-0.0108992	0.0137	0.4256	0.00174039	30.8657
rs10495713	2	21200519	A	G	FALSE	FALSE	FXST.MD	-0.06236	0.010802	7.94e-09	ADHD	0.00950469	0.0134	0.4782	0.00187874	33.3238
rs12149643	16	87231499	C	T	FALSE	FALSE	FXST.MD	-0.06815	0.0109689	5.32e-10	ADHD	-0.00630011	0.0137	0.6461	0.00217539	38.597
rs187620717	3	190642428	G	A	FALSE	FALSE	FXST.MD	-0.06182	0.011173	3.2e-08	ADHD	0.0119005	0.0137	0.3841	0.00172604	30.6106
rs23595	19	36204831	C	T	FALSE	FALSE	FXST.MD	0.06947	0.010799	1.29e-10	ADHD	-0.023404	0.0155	0.1313	0.00233181	41.3788
rs60132896	5	3052292	A	G	FALSE	FALSE	FXST.MD	0.1015	0.0175818	7.92e-09	ADHD	-0.0140989	0.0218	0.5178	0.00187874	33.3238
rs7719289	5	139706525	T	G	FALSE	FALSE	FXST.MD	-0.09027	0.0130656	5.06e-12	ADHD	-0.0235041	0.0157	0.134	0.00268869	47.7289
rs7968703	12	18385306	C	T	FALSE	FALSE	FXST.MD	0.0831	0.0142882	6.13e-09	ADHD	0.0174005	0.0172	0.312	0.00190677	33.822
rs936513	11	10481667	T	C	FALSE	FALSE	FXST.MD	0.07754	0.0108889	1.11e-12	ADHD	-0.00500249	0.0135	0.7127	0.00285575	50.7029
rs2267158	22	30950360	C	T	FALSE	FALSE	IFO.MD	0.07096	0.0117815	1.75e-09	ADHD	0.00609856	0.0145	0.6745	0.00204464	36.2724
rs33599	5	82774904	A	G	FALSE	FALSE	IFO.MD	0.06858	0.0123523	2.87e-08	ADHD	0.0128965	0.0145	0.3733	0.00173789	30.8212
rs3852188	5	82858014	G	C	TRUE	TRUE	IFO.MD	-0.1244	0.0137656	1.78e-19	ADHD	0.0225013	0.0162	0.1651	0.00459124	81.6581
rs4843227	16	87225139	C	T	FALSE	FALSE	IFO.MD	-0.06486	0.0111348	5.83e-09	ADHD	-0.00370314	0.0136	0.7829	0.00191267	33.9268
rs12146713	12	106476805	C	T	FALSE	FALSE	PCR.MD	0.1303	0.0184823	1.86e-12	ADHD	0.0277001	0.0268	0.3021	0.00279924	49.6969
rs4843550	16	87236383	G	C	TRUE	TRUE	PCR.MD	-0.06861	0.0109408	3.68e-10	ADHD	-0.00880116	0.0136	0.5195	0.0022161	39.321
rs6482443	10	25060887	T	C	FALSE	FALSE	PCR.MD	-0.06898	0.0116226	3e-09	ADHD	0.0301023	0.0146	0.03952	0.00198544	35.2202
rs77475884	12	23012943	G	A	FALSE	FALSE	PCR.MD	-0.1418	0.0252223	1.91e-08	ADHD	-0.0454035	0.033	0.1689	0.00178191	31.6033
rs798497	7	2795957	G	A	FALSE	FALSE	PCR.MD	0.07935	0.0118186	1.96e-11	ADHD	-0.0244975	0.0146	0.09177	0.00253944	45.0727
rs9472414	6	44946506	A	T	TRUE	TRUE	PCR.MD	-0.07325	0.0133013	3.71e-08	ADHD	-0.00830439	0.0165	0.6163	0.00170988	30.3236
rs12146713	12	106476805	C	T	FALSE	FALSE	PLIC.MD	0.09998	0.0166717	2.06e-09	ADHD	0.0277001	0.0268	0.3021	0.00202706	35.9599
rs200690866	3	190670370	C	T	FALSE	FALSE	PLIC.MD	-0.06788	0.0101876	2.77e-11	ADHD	0.00810274	0.0137	0.5547	0.0025011	44.3906
rs1636250	7	2884433	C	T	FALSE	FALSE	PTR.MD	0.0633	0.0112975	2.14e-08	ADHD	-0.0129952	0.0146	0.3726	0.00176991	31.3901
rs617767	22	21017919	T	A	TRUE	TRUE	PTR.MD	-0.06656	0.0106615	4.39e-10	ADHD	-0.0251023	0.0157	0.1098	0.0021964	38.9706
rs61783169	1	46256327	C	T	FALSE	FALSE	PTR.MD	0.05921	0.0106378	2.65e-08	ADHD	0.0199986	0.0133	0.1333	0.00174665	30.9769
rs61879863	11	31271966	C	T	FALSE	FALSE	PTR.MD	0.06089	0.0111622	4.97e-08	ADHD	0.0272993	0.0149	0.06712	0.0016778	29.7537
rs71393921	10	21982305	GA	G	FALSE	FALSE	PTR.MD	-0.06882	0.0114987	2.21e-09	ADHD	0.0071047	0.0155	0.6463	0.00201897	35.8162
rs78830989	18	40244517	A	C	FALSE	FALSE	PTR.MD	0.08215	0.0126716	9.29e-11	ADHD	0.0567961	0.0152	0.0001794	0.00236811	42.0245
rs9937293	16	87225101	G	A	FALSE	FALSE	PTR.MD	-0.09377	0.0106075	1.05e-18	ADHD	-0.00390238	0.0136	0.7764	0.00439412	78.1368
rs10180704	2	204002728	A	G	FALSE	FALSE	SCC.MD	-0.1371	0.0239853	1.11e-08	ADHD	0.0651977	0.0328	0.04697	0.00184189	32.669
rs142415097	3	88768942	AT	A	FALSE	FALSE	SCC.MD	-0.07481	0.0135256	3.22e-08	ADHD	0.0164953	0.0166	0.3183	0.00172479	30.5885
rs151133986	1	197746229	GA	G	FALSE	FALSE	SCC.MD	0.09526	0.0172012	3.1e-08	ADHD	-0.00290421	0.0213	0.8917	0.00172915	30.666
rs6766914	3	177322867	T	C	FALSE	FALSE	SCC.MD	0.05865	0.010728	4.64e-08	ADHD	-0.00969686	0.0135	0.4694	0.00168518	29.8847
rs12146713	12	106476805	C	T	FALSE	FALSE	SCR.MD	0.1049	0.0181425	7.5e-09	ADHD	0.0277001	0.0268	0.3021	0.00188459	33.4277
rs6546195	2	66141399	G	A	FALSE	FALSE	SCR.MD	-0.05915	0.0108254	4.73e-08	ADHD	-0.0129952	0.0132	0.3257	0.00168333	29.8519
rs749314	2	71945444	G	C	TRUE	TRUE	SFO.MD	-0.06422	0.0111242	7.95e-09	ADHD	0.0253999	0.0143	0.07649	0.00187874	33.3238
rs10052710	5	82860025	G	T	FALSE	FALSE	SLF.MD	0.1426	0.0126195	1.7e-29	ADHD	0.017604	0.016	0.2717	0.00716004	127.676
rs11191835	10	105621859	C	T	FALSE	FALSE	SLF.MD	0.06558	0.0102903	1.9e-10	ADHD	0.00549507	0.0136	0.6845	0.00228861	40.6105
rs186399184	2	203728984	T	C	FALSE	FALSE	SLF.MD	-0.09125	0.015831	8.38e-09	ADHD	-0.0654029	0.0201	0.001145	0.00187289	33.2199
rs3129171	6	29155749	A	G	FALSE	FALSE	SLF.MD	-0.06906	0.0116459	3.09e-09	ADHD	-0.0164038	0.0159	0.3009	0.00198211	35.1609
rs33599	5	82774904	A	G	FALSE	FALSE	SLF.MD	-0.08327	0.0114366	3.45e-13	ADHD	0.0128965	0.0145	0.3733	0.00298513	53.007
rs4150221	5	139719991	C	T	FALSE	FALSE	SLF.MD	-0.06615	0.0113154	5.14e-09	ADHD	-0.0222995	0.0151	0.1392	0.00192646	34.1719
rs5756894	22	38450136	C	A	FALSE	FALSE	SLF.MD	0.05618	0.0102687	4.55e-08	ADHD	-0.00999984	0.0138	0.4687	0.00168764	29.9285
rs59731356	22	30764664	C	T	FALSE	FALSE	SLF.MD	-0.06216	0.010773	8.05e-09	ADHD	-0.00499749	0.0142	0.7258	0.00187679	33.2891
rs7590302	2	217330901	C	T	FALSE	FALSE	SLF.MD	-0.06519	0.010865	2.02e-09	ADHD	0.014596	0.0142	0.3069	0.00202908	35.9959
rs7935166	11	44636547	A	G	FALSE	FALSE	SLF.MD	0.09094	0.0147343	6.92e-10	ADHD	-0.0183982	0.022	0.4032	0.00214683	38.0893
rs11191839	10	105634895	A	G	FALSE	FALSE	SS.MD	-0.07155	0.0108987	5.36e-11	ADHD	0.00039992	0.0137	0.9784	0.00242825	43.0944
rs147431626	17	44335635	A	G	FALSE	FALSE	SS.MD	0.09125	0.0125879	4.38e-13	ADHD	0.040201	0.0167	0.0164	0.00295903	52.5421
rs191991898	2	203845340	G	T	FALSE	FALSE	SS.MD	-0.1207	0.0182244	3.64e-11	ADHD	-0.072702	0.022	0.000945	0.00247124	43.8592
rs2863994	10	105454043	G	T	FALSE	FALSE	SS.MD	-0.07464	0.0106098	2.08e-12	ADHD	0.00150113	0.0138	0.9123	0.00278738	49.4856
rs35544841	5	82862328	GA	G	FALSE	FALSE	SS.MD	0.0874	0.0133782	6.65e-11	ADHD	0.0184979	0.016	0.2477	0.00240469	42.6753
rs7898858	10	18653861	A	C	FALSE	FALSE	SS.MD	-0.07051	0.0104568	1.6e-11	ADHD	-0.0344983	0.0135	0.01037	0.00256137	45.4629
rs10052710	5	82860025	G	T	FALSE	FALSE	UNC.MD	0.1595	0.0124804	3.06e-37	ADHD	0.017604	0.016	0.2717	0.00914015	163.31
rs1015440	5	82498805	G	A	FALSE	FALSE	UNC.MD	-0.05519	0.0100822	4.48e-08	ADHD	0.00830439	0.0134	0.5353	0.00168949	29.9613
rs147431626	17	44335635	A	G	FALSE	FALSE	UNC.MD	0.07403	0.0119019	5.09e-10	ADHD	0.040201	0.0167	0.0164	0.00218028	38.684
rs186399184	2	203728984	T	C	FALSE	FALSE	UNC.MD	-0.08986	0.0157098	1.09e-08	ADHD	-0.0654029	0.0201	0.001145	0.00184446	32.7147
rs2488002	10	105679341	C	T	FALSE	FALSE	UNC.MD	0.0816	0.0137838	3.29e-09	ADHD	-0.026603	0.018	0.14	0.00197544	35.0424
rs3129171	6	29155749	A	G	FALSE	FALSE	UNC.MD	-0.07716	0.0115302	2.27e-11	ADHD	-0.0164038	0.0159	0.3009	0.00252287	44.7778
rs33599	5	82774904	A	G	FALSE	FALSE	UNC.MD	-0.07192	0.0113296	2.24e-10	ADHD	0.0128965	0.0145	0.3733	0.00227073	40.2925
rs4150221	5	139719991	C	T	FALSE	FALSE	UNC.MD	-0.0738	0.0112039	4.63e-11	ADHD	-0.0222995	0.0151	0.1392	0.00244451	43.3837
rs4684999	3	13763150	A	C	FALSE	FALSE	UNC.MD	-0.05695	0.0100725	1.59e-08	ADHD	0.0218985	0.0133	0.09779	0.00180222	31.9641
rs4785781	16	90148979	G	A	FALSE	FALSE	UNC.MD	-0.09587	0.0171258	2.2e-08	ADHD	-0.0195967	0.023	0.3932	0.00176676	31.3341
rs7590302	2	217330901	C	T	FALSE	FALSE	UNC.MD	-0.06711	0.0107548	4.48e-10	ADHD	0.014596	0.0142	0.3069	0.00219429	38.9332
rs11777239	8	145031265	A	G	FALSE	FALSE	ACR.MO	-0.0615	0.0105888	6.43e-09	ADHD	0.0148985	0.0137	0.2774	0.00190154	33.7291
rs35544841	5	82862328	GA	G	FALSE	FALSE	ACR.MO	0.1018	0.0131678	1.13e-14	ADHD	0.0184979	0.016	0.2477	0.00336424	59.7616
rs4150221	5	139719991	C	T	FALSE	FALSE	ACR.MO	-0.06632	0.0116596	1.31e-08	ADHD	-0.0222995	0.0151	0.1392	0.00182392	32.3497
rs62068737	16	89715155	C	T	FALSE	FALSE	ACR.MO	0.06694	0.0122109	4.26e-08	ADHD	-0.0148985	0.0164	0.3654	0.00169442	30.0489
rs17205972	5	82859065	T	G	FALSE	FALSE	ALIC.MO	0.1325	0.01308	4.71e-24	ADHD	0.0208021	0.0161	0.1963	0.0057622	102.605
rs2591453	5	82717885	A	G	FALSE	FALSE	ALIC.MO	-0.05982	0.010942	4.65e-08	ADHD	0.00809713	0.0154	0.599	0.00168518	29.8847
rs3129787	6	29048689	T	A	TRUE	TRUE	ALIC.MO	-0.0642	0.0115613	2.85e-08	ADHD	-0.0134985	0.015	0.3686	0.00173852	30.8323
rs4150221	5	139719991	C	T	FALSE	FALSE	ALIC.MO	-0.07434	0.0117163	2.28e-10	ADHD	-0.0222995	0.0151	0.1392	0.00226859	40.2545
rs4785781	16	90148979	G	A	FALSE	FALSE	ALIC.MO	-0.09797	0.0178908	4.42e-08	ADHD	-0.0195967	0.023	0.3932	0.00169072	29.9832
rs11760406	7	55112410	A	G	FALSE	FALSE	Average.MO	0.07203	0.0122292	3.93e-09	ADHD	0.000899595	0.0159	0.9552	0.00195551	34.6882
rs12146713	12	106476805	C	T	FALSE	FALSE	Average.MO	0.1263	0.0182567	4.74e-12	ADHD	0.0277001	0.0268	0.3021	0.00269568	47.8533
rs208829	15	89947042	A	G	FALSE	FALSE	Average.MO	0.07821	0.0110669	1.65e-12	ADHD	0.0199007	0.0141	0.1585	0.00281272	49.9368
rs2242522	19	36228954	G	T	FALSE	FALSE	Average.MO	0.07456	0.0107451	4.09e-12	ADHD	-0.0127978	0.0132	0.3304	0.00271203	48.1443
rs4150210	5	139721913	A	T	TRUE	TRUE	Average.MO	0.07217	0.0122322	3.69e-09	ADHD	-0.0212951	0.0151	0.1585	0.00196214	34.8061
rs4843227	16	87225139	C	T	FALSE	FALSE	Average.MO	-0.07583	0.0110588	7.26e-12	ADHD	-0.00370314	0.0136	0.7829	0.00264848	47.0131
rs62235125	22	38485064	G	C	TRUE	TRUE	Average.MO	-0.06041	0.0110378	4.5e-08	ADHD	0.00749804	0.0138	0.5845	0.00168887	29.9503
rs78670237	12	92133626	T	C	FALSE	FALSE	Average.MO	-0.1891	0.0338041	2.26e-08	ADHD	0.0459958	0.0486	0.3439	0.00176424	31.2893
rs2686600	3	196469982	T	A	TRUE	TRUE	BCC.MO	0.06436	0.0112734	1.16e-08	ADHD	-0.00909848	0.0138	0.507	0.00183739	32.589
rs6437001	2	232013304	T	G	FALSE	FALSE	BCC.MO	0.06776	0.011577	4.93e-09	ADHD	-0.0230025	0.0141	0.1023	0.00193107	34.2537
rs67827860	5	82860485	T	C	FALSE	FALSE	BCC.MO	0.133	0.0135562	1.16e-22	ADHD	0.0200967	0.0161	0.2128	0.00540694	96.2449
rs2536150	7	120908082	C	T	FALSE	FALSE	CGC.MO	0.09055	0.0146072	5.82e-10	ADHD	0.0475949	0.0184	0.009702	0.00216562	38.4233
rs4335155	8	120013469	A	C	FALSE	FALSE	CGC.MO	-0.06079	0.0108033	1.86e-08	ADHD	-0.00739729	0.0133	0.5761	0.00178508	31.6596
rs4955890	3	54774836	A	T	TRUE	TRUE	CGC.MO	0.06872	0.0123575	2.73e-08	ADHD	-0.00849599	0.0149	0.5683	0.00174352	30.9212
rs5875893	6	44781313	GA	G	FALSE	FALSE	CGC.MO	-0.09203	0.0113073	4.29e-16	ADHD	-0.00579677	0.0162	0.7189	0.00372735	66.2358
rs8031133	15	58259939	G	T	FALSE	FALSE	CGC.MO	-0.07108	0.0107828	4.48e-11	ADHD	-0.0133011	0.0139	0.3365	0.00244821	43.4496
rs191991898	2	203845340	G	T	FALSE	FALSE	CGH.MO	0.1156	0.0185078	4.31e-10	ADHD	-0.072702	0.022	0.000945	0.00219851	39.0081
rs35544841	5	82862328	GA	G	FALSE	FALSE	CGH.MO	-0.08618	0.013621	2.57e-10	ADHD	0.0184979	0.016	0.2477	0.00225577	40.0264
rs62062797	17	44027366	G	T	FALSE	FALSE	CGH.MO	-0.08451	0.0128767	5.44e-11	ADHD	0.0442027	0.0169	0.008779	0.00242677	43.0681
rs186399184	2	203728984	T	C	FALSE	FALSE	CST.MO	-0.1147	0.0162557	1.78e-12	ADHD	-0.0654029	0.0201	0.001145	0.00280399	49.7815
rs67827860	5	82860485	T	C	FALSE	FALSE	CST.MO	0.1085	0.0130581	1.04e-16	ADHD	0.0200967	0.0161	0.2128	0.00388407	69.0317
rs11625512	14	91988576	C	T	FALSE	FALSE	EC.MO	0.0653	0.00975938	2.28e-11	ADHD	-0.0152038	0.0133	0.2549	0.00252212	44.7644
rs11668142	19	55900417	G	C	TRUE	TRUE	EC.MO	0.05957	0.0101275	4.14e-09	ADHD	0.0209989	0.0144	0.1442	0.00195021	34.594
rs12146713	12	106476805	C	T	FALSE	FALSE	EC.MO	0.1186	0.0165296	7.54e-13	ADHD	0.0277001	0.0268	0.3021	0.00289909	51.4748
rs12149643	16	87231499	C	T	FALSE	FALSE	EC.MO	-0.07806	0.0098486	2.4e-15	ADHD	-0.00630011	0.0137	0.6461	0.00353549	62.8144
rs12727448	3	190641109	G	A	FALSE	FALSE	EC.MO	-0.08579	0.0100257	1.26e-17	ADHD	0.0121029	0.0137	0.3738	0.00411842	73.214
rs35122942	17	62971597	A	G	FALSE	FALSE	EC.MO	0.09517	0.0171694	3.01e-08	ADHD	0.0507026	0.0236	0.03156	0.00173227	30.7214
rs72780760	2	19187219	G	A	FALSE	FALSE	EC.MO	0.07744	0.0136075	1.28e-08	ADHD	-0.0288984	0.0183	0.1145	0.00182584	32.3838
rs7894565	10	21872913	C	T	FALSE	FALSE	EC.MO	-0.06352	0.0105427	1.73e-09	ADHD	0.0031951	0.0147	0.8254	0.00204599	36.2965
rs11250097	8	10811829	T	C	FALSE	FALSE	FX.MO	-0.0563	0.0102775	4.35e-08	ADHD	0.0295976	0.0136	0.02978	0.00169195	30.0051
rs4799450	18	35028901	T	C	FALSE	FALSE	FX.MO	0.06139	0.0107194	1.04e-08	ADHD	0.00249688	0.0137	0.8537	0.00184897	32.7948
rs67827860	5	82860485	T	C	FALSE	FALSE	FX.MO	0.1027	0.0130231	3.31e-15	ADHD	0.0200967	0.0161	0.2128	0.00350002	62.182
rs1004763	22	38474952	C	T	FALSE	FALSE	FXST.MO	0.05929	0.010256	7.56e-09	ADHD	-0.0141987	0.0143	0.3217	0.00188394	33.4162
rs10120688	9	22056499	A	G	FALSE	FALSE	FXST.MO	-0.05838	0.0101956	1.05e-08	ADHD	0.00840458	0.0132	0.5233	0.00184833	32.7834
rs10445367	17	43932798	T	G	FALSE	FALSE	FXST.MO	0.09004	0.0142875	3.02e-10	ADHD	0.0473033	0.0189	0.01223	0.00223802	39.7107
rs11777835	8	144986103	C	T	FALSE	FALSE	FXST.MO	-0.06155	0.010115	1.19e-09	ADHD	0.00769957	0.015	0.6054	0.00208686	37.023
rs17205972	5	82859065	T	G	FALSE	FALSE	FXST.MO	0.1182	0.0127687	2.36e-20	ADHD	0.0208021	0.0161	0.1963	0.00481641	85.6824
rs4150197	5	139726292	T	C	FALSE	FALSE	FXST.MO	-0.0975	0.0115754	3.97e-17	ADHD	-0.0226035	0.0151	0.135	0.00399095	70.9389
rs7659379	4	97922549	T	C	FALSE	FALSE	GCC.MO	0.07347	0.0117158	3.67e-10	ADHD	-0.0037972	0.0144	0.7912	0.0022161	39.321
rs7733216	5	82857870	C	T	FALSE	FALSE	GCC.MO	0.1008	0.0136124	1.37e-13	ADHD	0.0187955	0.016	0.2398	0.00308736	54.8278
rs10052710	5	82860025	G	T	FALSE	FALSE	IFO.MO	0.1459	0.0134594	2.69e-27	ADHD	0.017604	0.016	0.2717	0.00659273	117.492
rs10764437	10	18648505	A	G	FALSE	FALSE	IFO.MO	-0.05868	0.0106672	3.84e-08	ADHD	-0.0119005	0.0135	0.3773	0.00170617	30.2576
rs3129787	6	29048689	T	A	TRUE	TRUE	IFO.MO	-0.07795	0.0118935	5.78e-11	ADHD	-0.0134985	0.015	0.3686	0.00242014	42.9501
rs884570	5	82778652	G	T	FALSE	FALSE	IFO.MO	-0.08199	0.0121773	1.72e-11	ADHD	0.0144032	0.0145	0.3189	0.0025538	45.3282
rs10052710	5	82860025	G	T	FALSE	FALSE	PCR.MO	0.09366	0.013661	7.32e-12	ADHD	0.017604	0.016	0.2717	0.00264771	46.9994
rs12146713	12	106476805	C	T	FALSE	FALSE	PCR.MO	-0.1114	0.0184224	1.5e-09	ADHD	0.0277001	0.0268	0.3021	0.00206093	36.5621
rs208829	15	89947042	A	G	FALSE	FALSE	PCR.MO	-0.08194	0.0111589	2.19e-13	ADHD	0.0199007	0.0141	0.1585	0.00303603	53.9136
rs2267161	22	30953295	T	C	FALSE	FALSE	PCR.MO	-0.066	0.0117773	2.13e-08	ADHD	0.011296	0.0144	0.4312	0.00177054	31.4013
rs231237	19	36249521	A	G	FALSE	FALSE	PCR.MO	-0.06095	0.0110818	3.86e-08	ADHD	-0.00270365	0.0136	0.8412	0.00170555	30.2466
rs2936681	8	75089482	T	C	FALSE	FALSE	PCR.MO	0.08166	0.0147667	3.26e-08	ADHD	0.00760104	0.0183	0.6782	0.00172417	30.5774
rs3776089	5	139727260	G	A	FALSE	FALSE	PCR.MO	-0.08752	0.0123651	1.52e-12	ADHD	-0.0207042	0.0151	0.1699	0.00282146	50.0924
rs78670237	12	92133626	T	C	FALSE	FALSE	PCR.MO	0.1948	0.0340321	1.06e-08	ADHD	0.0459958	0.0486	0.3439	0.00184704	32.7605
rs9933149	16	87226206	T	C	FALSE	FALSE	PCR.MO	0.06311	0.0111011	1.33e-08	ADHD	-0.0041988	0.0136	0.7562	0.001822	32.3156
rs10052710	5	82860025	G	T	FALSE	FALSE	PLIC.MO	-0.1467	0.0133364	4.78e-28	ADHD	0.017604	0.016	0.2717	0.00678746	120.986
rs12484232	22	38503479	A	G	FALSE	FALSE	PLIC.MO	-0.07183	0.013041	3.7e-08	ADHD	-0.0220002	0.0189	0.2452	0.0017105	30.3346
rs2267161	22	30953295	T	C	FALSE	FALSE	PLIC.MO	0.07249	0.0115045	3.03e-10	ADHD	0.011296	0.0144	0.4312	0.00223731	39.6981
rs3129787	6	29048689	T	A	TRUE	TRUE	PLIC.MO	0.07014	0.0117942	2.78e-09	ADHD	-0.0134985	0.015	0.3686	0.00199347	35.3628
rs33599	5	82774904	A	G	FALSE	FALSE	PLIC.MO	0.0723	0.0120863	2.25e-09	ADHD	0.0128965	0.0145	0.3733	0.00201695	35.7803
rs10052710	5	82860025	G	T	FALSE	FALSE	PTR.MO	0.1666	0.0132961	7.5e-36	ADHD	0.017604	0.016	0.2717	0.00878917	156.983
rs2267161	22	30953295	T	C	FALSE	FALSE	PTR.MO	-0.0717	0.0114959	4.56e-10	ADHD	0.011296	0.0144	0.4312	0.00219219	38.8958
rs3129787	6	29048689	T	A	TRUE	TRUE	PTR.MO	-0.0778	0.0117807	4.14e-11	ADHD	-0.0134985	0.015	0.3686	0.00245711	43.6079
rs33599	5	82774904	A	G	FALSE	FALSE	PTR.MO	-0.08085	0.0120618	2.11e-11	ADHD	0.0128965	0.0145	0.3733	0.00253115	44.9251
rs4150221	5	139719991	C	T	FALSE	FALSE	PTR.MO	-0.06681	0.0119432	2.26e-08	ADHD	-0.0222995	0.0151	0.1392	0.00176424	31.2893
rs10052710	5	82860025	G	T	FALSE	FALSE	RLIC.MO	0.1471	0.0136456	5.44e-27	ADHD	0.017604	0.016	0.2717	0.00652043	116.195
rs11080121	17	28528842	C	T	FALSE	FALSE	RLIC.MO	0.05968	0.0109264	4.78e-08	ADHD	0.0120017	0.0134	0.3682	0.0016821	29.8301
rs12060527	1	59915098	T	C	FALSE	FALSE	RLIC.MO	-0.1094	0.0182729	2.19e-09	ADHD	-0.0188974	0.0241	0.4329	0.00202032	35.8401
rs2267161	22	30953295	T	C	FALSE	FALSE	RLIC.MO	-0.07312	0.0117878	5.67e-10	ADHD	0.011296	0.0144	0.4312	0.0021684	38.4729
rs3129171	6	29155749	A	G	FALSE	FALSE	RLIC.MO	-0.07448	0.012596	3.42e-09	ADHD	-0.0164038	0.0159	0.3009	0.00197078	34.9596
rs33599	5	82774904	A	G	FALSE	FALSE	RLIC.MO	-0.08681	0.0123696	2.34e-12	ADHD	0.0128965	0.0145	0.3733	0.00277396	49.2468
rs4150221	5	139719991	C	T	FALSE	FALSE	RLIC.MO	-0.07227	0.0122346	3.56e-09	ADHD	-0.0222995	0.0151	0.1392	0.00196679	34.8887
rs73158180	7	151402852	C	A	FALSE	FALSE	RLIC.MO	0.06586	0.0120161	4.3e-08	ADHD	-0.0126003	0.0156	0.4193	0.0016938	30.038
rs1004763	22	38474952	C	T	FALSE	FALSE	SCC.MO	0.06669	0.0110286	1.51e-09	ADHD	-0.0141987	0.0143	0.3217	0.00206093	36.5621
rs10052710	5	82860025	G	T	FALSE	FALSE	SCC.MO	0.1597	0.0136964	2.76e-31	ADHD	0.017604	0.016	0.2717	0.00761999	135.94
rs10120688	9	22056499	A	G	FALSE	FALSE	SCC.MO	-0.077	0.0109499	2.11e-12	ADHD	0.00840458	0.0132	0.5233	0.00278501	49.4434
rs12501332	4	85827192	C	T	FALSE	FALSE	SCC.MO	0.06172	0.010922	1.63e-08	ADHD	-0.00659818	0.0132	0.6198	0.00180031	31.9302
rs12545854	8	120917902	G	C	TRUE	TRUE	SCC.MO	0.06077	0.0109872	3.23e-08	ADHD	-0.0259991	0.0134	0.05205	0.00172479	30.5885
rs2267161	22	30953295	T	C	FALSE	FALSE	SCC.MO	-0.08597	0.0118253	3.75e-13	ADHD	0.011296	0.0144	0.4312	0.00297614	52.8469
rs3117426	6	29272012	T	C	FALSE	FALSE	SCC.MO	-0.07902	0.0130203	1.32e-09	ADHD	-0.00969686	0.0164	0.5547	0.00207592	36.8286
rs33599	5	82774904	A	G	FALSE	FALSE	SCC.MO	-0.08215	0.012415	3.79e-11	ADHD	0.0128965	0.0145	0.3733	0.00246677	43.7797
rs3776089	5	139727260	G	A	FALSE	FALSE	SCC.MO	-0.1349	0.0123875	1.67e-27	ADHD	-0.0207042	0.0151	0.1699	0.00665329	118.579
rs6979446	7	55015505	T	C	FALSE	FALSE	SCC.MO	0.1562	0.0214737	3.66e-13	ADHD	-0.0168003	0.0314	0.592	0.00297941	52.9051
rs186399184	2	203728984	T	C	FALSE	FALSE	SCR.MO	-0.09539	0.0166912	1.12e-08	ADHD	-0.0654029	0.0201	0.001145	0.00184125	32.6575
rs2267158	22	30950360	C	T	FALSE	FALSE	SCR.MO	-0.06709	0.0115136	5.74e-09	ADHD	0.00609856	0.0145	0.6745	0.00191398	33.9501
rs3129119	6	29102861	G	A	FALSE	FALSE	SCR.MO	-0.06653	0.0117482	1.51e-08	ADHD	-0.0133011	0.015	0.3766	0.00180795	32.0659
rs33599	5	82774904	A	G	FALSE	FALSE	SCR.MO	-0.08146	0.0120521	1.44e-11	ADHD	0.0128965	0.0145	0.3733	0.00257351	45.6789
rs4917404	10	105631126	T	C	FALSE	FALSE	SCR.MO	0.06143	0.0106891	9.24e-09	ADHD	0.00870203	0.0136	0.5203	0.00186188	33.0243
rs7733216	5	82857870	C	T	FALSE	FALSE	SCR.MO	0.1268	0.0133095	1.84e-21	ADHD	0.0187955	0.016	0.2398	0.00510001	90.7535
rs10883931	10	105623955	T	C	FALSE	FALSE	SFO.MO	0.06562	0.010601	6.16e-10	ADHD	0.00789872	0.0135	0.5619	0.00215935	38.3118
rs1277840	10	18641841	T	C	FALSE	FALSE	SFO.MO	-0.06457	0.0105334	9e-10	ADHD	-0.00889948	0.0136	0.5139	0.00211777	37.5727
rs146887391	2	203888355	CA	C	FALSE	FALSE	SFO.MO	-0.1043	0.0157624	3.78e-11	ADHD	-0.0657035	0.02	0.001037	0.00246677	43.7797
rs35544841	5	82862328	GA	G	FALSE	FALSE	SFO.MO	0.09463	0.0133319	1.32e-12	ADHD	0.0184979	0.016	0.2477	0.00283738	50.3759
rs10052710	5	82860025	G	T	FALSE	FALSE	SLF.MO	0.132	0.0133091	4.04e-23	ADHD	0.017604	0.016	0.2717	0.00552487	98.3556
rs2488002	10	105679341	C	T	FALSE	FALSE	SLF.MO	0.08312	0.0146596	1.45e-08	ADHD	-0.026603	0.018	0.14	0.00181242	32.1453
rs3129119	6	29102861	G	A	FALSE	FALSE	SLF.MO	-0.07816	0.0117428	2.91e-11	ADHD	-0.0133011	0.015	0.3766	0.00249586	44.2973
rs33599	5	82774904	A	G	FALSE	FALSE	SLF.MO	-0.07581	0.0120525	3.26e-10	ADHD	0.0128965	0.0145	0.3733	0.00222952	39.5596
rs4150221	5	139719991	C	T	FALSE	FALSE	SLF.MO	-0.07549	0.011922	2.48e-10	ADHD	-0.0222995	0.0151	0.1392	0.00225933	40.0897
rs59731356	22	30764664	C	T	FALSE	FALSE	SLF.MO	-0.06867	0.0113392	1.42e-09	ADHD	-0.00499749	0.0142	0.7258	0.00206706	36.671
rs62054567	16	90062009	G	C	TRUE	TRUE	SLF.MO	-0.08512	0.0135606	3.53e-10	ADHD	-0.0239997	0.0172	0.163	0.00222033	39.3963
rs10052710	5	82860025	G	T	FALSE	FALSE	SS.MO	0.1603	0.0133806	5.86e-33	ADHD	0.017604	0.016	0.2717	0.00804058	143.504
rs116432568	3	183642044	A	G	FALSE	FALSE	SS.MO	-0.1946	0.0342545	1.37e-08	ADHD	0.0258042	0.0494	0.6019	0.00181944	32.2701
rs2267158	22	30950360	C	T	FALSE	FALSE	SS.MO	-0.06617	0.0115803	1.12e-08	ADHD	0.00609856	0.0145	0.6745	0.0018406	32.6461
rs33599	5	82774904	A	G	FALSE	FALSE	SS.MO	-0.07471	0.0121322	7.55e-10	ADHD	0.0128965	0.0145	0.3733	0.00213712	37.9167
rs55705857	8	130645692	G	A	FALSE	FALSE	SS.MO	0.1375	0.0231911	3.1e-09	ADHD	0.000300045	0.0339	0.9923	0.00198144	35.1491
rs34974290	17	73888354	A	G	FALSE	FALSE	UNC.MO	0.08376	0.013408	4.3e-10	ADHD	0.0193025	0.0178	0.2782	0.00219921	39.0206
rs35544841	5	82862328	GA	G	FALSE	FALSE	UNC.MO	0.1001	0.0133253	6.11e-14	ADHD	0.0184979	0.016	0.2477	0.00317694	56.4238
rs66928664	7	81417646	GT	G	FALSE	FALSE	UNC.MO	0.07416	0.0128505	8.02e-09	ADHD	-0.00259663	0.0164	0.873	0.00187744	33.3007
rs11080121	17	28528842	C	T	FALSE	FALSE	ACR.RD	-0.06827	0.010897	3.82e-10	ADHD	0.0120017	0.0134	0.3682	0.00221187	39.2458
rs2267158	22	30950360	C	T	FALSE	FALSE	ACR.RD	0.06607	0.011773	2.03e-08	ADHD	0.00609856	0.0145	0.6745	0.00177559	31.491
rs33599	5	82774904	A	G	FALSE	FALSE	ACR.RD	0.07165	0.0123492	6.69e-09	ADHD	0.0128965	0.0145	0.3733	0.00189762	33.6594
rs3776089	5	139727260	G	A	FALSE	FALSE	ACR.RD	0.0682	0.0123461	3.37e-08	ADHD	-0.0207042	0.0151	0.1699	0.00172044	30.5111
rs4843552	16	87233516	G	A	FALSE	FALSE	ACR.RD	-0.06747	0.010921	6.63e-10	ADHD	-0.00809713	0.0137	0.552	0.002151	38.1634
rs55705857	8	130645692	G	A	FALSE	FALSE	ACR.RD	-0.1313	0.02356	2.54e-08	ADHD	0.000300045	0.0339	0.9923	0.00175104	31.0548
rs67827860	5	82860485	T	C	FALSE	FALSE	ACR.RD	-0.1136	0.0137331	1.42e-16	ADHD	0.0200967	0.0161	0.2128	0.00384969	68.4183
rs10120688	9	22056499	A	G	FALSE	FALSE	ALIC.RD	0.07562	0.010923	4.58e-12	ADHD	0.00840458	0.0132	0.5233	0.00269957	47.9225
rs12146713	12	106476805	C	T	FALSE	FALSE	ALIC.RD	0.1178	0.0184379	1.72e-10	ADHD	0.0277001	0.0268	0.3021	0.00230009	40.8147
rs13164785	5	82861400	G	T	FALSE	FALSE	ALIC.RD	-0.138	0.0138	1.74e-23	ADHD	0.0198048	0.0161	0.2168	0.00561608	99.9887
rs142461330	7	55012097	C	T	FALSE	FALSE	ALIC.RD	-0.1613	0.0213303	4.19e-14	ADHD	-0.0166014	0.0314	0.5969	0.00321923	57.1774
rs2018980	22	38450620	A	G	FALSE	FALSE	ALIC.RD	-0.07365	0.0112271	5.55e-11	ADHD	-0.0034961	0.0139	0.8039	0.00242456	43.0287
rs2267161	22	30953295	T	C	FALSE	FALSE	ALIC.RD	0.0854	0.0117891	4.55e-13	ADHD	0.011296	0.0144	0.4312	0.00295496	52.4696
rs2893928	6	27738430	A	C	FALSE	FALSE	ALIC.RD	0.07513	0.012551	2.19e-09	ADHD	0.00380276	0.0157	0.8113	0.00201964	35.8281
rs33599	5	82774904	A	G	FALSE	FALSE	ALIC.RD	0.068	0.0123952	4.18e-08	ADHD	0.0128965	0.0145	0.3733	0.00169689	30.0928
rs3776089	5	139727260	G	A	FALSE	FALSE	ALIC.RD	0.1438	0.012354	3.55e-31	ADHD	-0.0207042	0.0151	0.1699	0.00759407	135.474
rs10886021	10	118767564	G	C	TRUE	TRUE	Average.RD	0.07087	0.0126081	1.93e-08	ADHD	0.0196008	0.0148	0.1871	0.00178128	31.5921
rs12146713	12	106476805	C	T	FALSE	FALSE	Average.RD	0.1419	0.0184071	1.34e-14	ADHD	0.0277001	0.0268	0.3021	0.00334519	59.422
rs368699386	7	2803883	C	T	FALSE	FALSE	Average.RD	0.07922	0.0128479	7.18e-10	ADHD	-0.0222017	0.0156	0.1545	0.00214267	38.0153
rs3795503	1	180905694	T	C	FALSE	FALSE	Average.RD	-0.07546	0.0116541	9.73e-11	ADHD	-0.0177974	0.015	0.2361	0.00236228	41.9209
rs4843227	16	87225139	C	T	FALSE	FALSE	Average.RD	-0.09252	0.0111349	1.04e-16	ADHD	-0.00370314	0.0136	0.7829	0.00388407	69.0317
rs7733216	5	82857870	C	T	FALSE	FALSE	Average.RD	-0.07629	0.013672	2.44e-08	ADHD	0.0187955	0.016	0.2398	0.00175544	31.1329
rs6595028	5	116635693	G	T	FALSE	FALSE	BCC.RD	-0.07988	0.0113773	2.29e-12	ADHD	0.00690378	0.0142	0.6275	0.00277632	49.2889
rs11746859	5	82770558	G	A	FALSE	FALSE	CGC.RD	-0.06178	0.01078	1.02e-08	ADHD	-0.0125015	0.0133	0.3495	0.00185155	32.8406
rs2267158	22	30950360	C	T	FALSE	FALSE	CGC.RD	0.07247	0.0116906	5.83e-10	ADHD	0.00609856	0.0145	0.6745	0.00216562	38.4233
rs4150221	5	139719991	C	T	FALSE	FALSE	CGC.RD	0.07396	0.0121047	1.02e-09	ADHD	-0.0222995	0.0151	0.1392	0.00210401	37.3279
rs55705857	8	130645692	G	A	FALSE	FALSE	CGC.RD	-0.1309	0.0233834	2.21e-08	ADHD	0.000300045	0.0339	0.9923	0.00176676	31.3341
rs7733216	5	82857870	C	T	FALSE	FALSE	CGC.RD	-0.1116	0.0135355	1.78e-16	ADHD	0.0187955	0.016	0.2398	0.00382469	67.9723
rs78961851	16	89698986	C	T	FALSE	FALSE	CGC.RD	0.111	0.0177885	4.48e-10	ADHD	-0.00699548	0.0227	0.7561	0.00219429	38.9332
rs55705857	8	130645692	G	A	FALSE	FALSE	CGH.RD	-0.1365	0.0232261	4.26e-09	ADHD	0.000300045	0.0339	0.9923	0.0019469	34.5352
rs5756894	22	38450136	C	A	FALSE	FALSE	CGH.RD	-0.06047	0.0109171	3.09e-08	ADHD	-0.00999984	0.0138	0.4687	0.00172978	30.6771
rs59731356	22	30764664	C	T	FALSE	FALSE	CGH.RD	0.06311	0.0114537	3.65e-08	ADHD	-0.00499749	0.0142	0.7258	0.00171174	30.3567
rs67827860	5	82860485	T	C	FALSE	FALSE	CGH.RD	-0.1275	0.0135494	5.61e-21	ADHD	0.0200967	0.0161	0.2128	0.00497614	88.5381
rs7428425	3	77261252	G	A	FALSE	FALSE	CGH.RD	0.06644	0.0121685	4.82e-08	ADHD	-0.0208021	0.0153	0.1744	0.00168087	29.8082
rs9966170	18	35029506	A	G	FALSE	FALSE	CGH.RD	-0.06295	0.0111082	1.48e-08	ADHD	0.00330453	0.0138	0.811	0.0018105	32.1113
rs10252734	7	81418596	G	T	FALSE	FALSE	CST.RD	-0.0599	0.010879	3.72e-08	ADHD	-0.0162965	0.0136	0.231	0.00170926	30.3126
rs138705	22	39133803	T	C	FALSE	FALSE	CST.RD	-0.06603	0.0116826	1.61e-08	ADHD	0.0346043	0.0143	0.01578	0.00180095	31.9415
rs3215874	9	98248431	GA	G	FALSE	FALSE	CST.RD	-0.1061	0.0181803	5.43e-09	ADHD	0.00499749	0.0216	0.8167	0.00191989	34.0551
rs35544841	5	82862328	GA	G	FALSE	FALSE	CST.RD	-0.08923	0.0136604	6.69e-11	ADHD	0.0184979	0.016	0.2477	0.00240396	42.6622
rs10052710	5	82860025	G	T	FALSE	FALSE	EC.RD	0.1286	0.0134364	1.21e-21	ADHD	0.017604	0.016	0.2717	0.00514699	91.5937
rs112297877	17	43275949	G	C	TRUE	TRUE	EC.RD	0.06988	0.011672	2.18e-09	ADHD	0.00859685	0.017	0.611	0.00202032	35.8401
rs2303865	11	44636833	A	G	FALSE	FALSE	EC.RD	0.08683	0.0157215	3.38e-08	ADHD	-0.0180011	0.0221	0.4152	0.00171982	30.5001
rs4150221	5	139719991	C	T	FALSE	FALSE	EC.RD	-0.06569	0.0120444	5e-08	ADHD	-0.0222995	0.0151	0.1392	0.00167718	29.7428
rs868195	5	82778257	A	G	FALSE	FALSE	EC.RD	-0.07355	0.0121631	1.51e-09	ADHD	0.0135971	0.0145	0.3476	0.00206093	36.5621
rs13079368	3	39512551	C	T	FALSE	FALSE	FX.RD	-0.05381	0.00978186	3.84e-08	ADHD	-0.00610135	0.0134	0.6472	0.00170617	30.2576
rs2071020	11	10478228	T	C	FALSE	FALSE	FX.RD	0.05539	0.00986816	2.03e-08	ADHD	-0.00359646	0.0134	0.7904	0.00177622	31.5022
rs2303865	11	44636833	A	G	FALSE	FALSE	FX.RD	0.09803	0.0144779	1.32e-11	ADHD	-0.0180011	0.0221	0.4152	0.00258263	45.8413
rs7079298	10	105447781	C	T	FALSE	FALSE	FX.RD	0.05513	0.00995845	3.15e-08	ADHD	0.0130042	0.0134	0.3345	0.00172791	30.6438
rs11746859	5	82770558	G	A	FALSE	FALSE	FXST.RD	-0.06168	0.0102306	1.68e-09	ADHD	-0.0125015	0.0133	0.3495	0.00204871	36.3447
rs142003765	3	39479611	G	A	FALSE	FALSE	FXST.RD	-0.2028	0.0371769	4.97e-08	ADHD	0.0232993	0.0539	0.6656	0.0016778	29.7537
rs186399184	2	203728984	T	C	FALSE	FALSE	FXST.RD	0.09932	0.0160868	6.8e-10	ADHD	-0.0654029	0.0201	0.001145	0.00214822	38.114
rs3129171	6	29155749	A	G	FALSE	FALSE	FXST.RD	0.07401	0.0118302	4.05e-10	ADHD	-0.0164038	0.0159	0.3009	0.00220554	39.1331
rs35544841	5	82862328	GA	G	FALSE	FALSE	FXST.RD	-0.154	0.0129412	1.68e-32	ADHD	0.0184979	0.016	0.2477	0.0079344	141.594
rs4150221	5	139719991	C	T	FALSE	FALSE	FXST.RD	0.07307	0.011489	2.06e-10	ADHD	-0.0222995	0.0151	0.1392	0.00227931	40.445
rs80028338	17	44161470	C	A	FALSE	FALSE	FXST.RD	-0.07596	0.0138335	4.07e-08	ADHD	0.0444013	0.0169	0.008439	0.00169998	30.1477
rs998102	2	217369186	G	A	FALSE	FALSE	FXST.RD	0.07183	0.0110695	8.9e-11	ADHD	0.0129029	0.0143	0.3666	0.00237249	42.1024
rs10052710	5	82860025	G	T	FALSE	FALSE	GCC.RD	0.1439	0.0130937	5.6e-28	ADHD	0.017604	0.016	0.2717	0.00677521	120.766
rs1948948	16	51442679	T	C	FALSE	FALSE	GCC.RD	0.05751	0.0104583	3.88e-08	ADHD	0.000899595	0.0135	0.9443	0.00170493	30.2356
rs2488002	10	105679341	C	T	FALSE	FALSE	GCC.RD	0.08291	0.0144417	9.56e-09	ADHD	-0.026603	0.018	0.14	0.00185801	32.9554
rs4667600	2	170156990	A	T	TRUE	TRUE	GCC.RD	0.0712	0.0129761	4.15e-08	ADHD	0.00929665	0.0171	0.5874	0.00169751	30.1038
rs6442411	3	13836296	T	C	FALSE	FALSE	GCC.RD	-0.06189	0.0106468	6.26e-09	ADHD	-0.00170145	0.0135	0.8972	0.00190481	33.7872
rs7935166	11	44636547	A	G	FALSE	FALSE	GCC.RD	0.1115	0.0152886	3.16e-13	ADHD	-0.0183982	0.022	0.4032	0.00299495	53.1818
rs62132522	2	37079583	C	T	FALSE	FALSE	IFO.RD	-0.05897	0.010536	2.22e-08	ADHD	0.00329542	0.0135	0.8075	0.00176613	31.3229
rs6442409	3	13835087	T	C	FALSE	FALSE	IFO.RD	-0.06027	0.0110425	4.88e-08	ADHD	-0.00480151	0.0136	0.7267	0.00167964	29.7864
rs71638257	5	82880398	G	A	FALSE	FALSE	IFO.RD	0.0993	0.0153739	1.08e-10	ADHD	0.00719583	0.0195	0.7127	0.00235065	41.714
rs1036810	15	87987851	G	C	TRUE	TRUE	PCR.RD	-0.06532	0.0112253	6.04e-09	ADHD	-0.00580313	0.0135	0.6655	0.00190874	33.8569
rs10922200	1	197321440	T	C	FALSE	FALSE	PCR.RD	0.107	0.0173842	7.68e-10	ADHD	-0.0133994	0.0213	0.5294	0.00213505	37.8797
rs309591	5	82849675	C	T	FALSE	FALSE	PCR.RD	0.1245	0.0207396	1.98e-09	ADHD	-0.0244975	0.0232	0.2895	0.00203111	36.0319
rs6077868	20	10649761	T	C	FALSE	FALSE	PCR.RD	-0.07965	0.0137209	6.56e-09	ADHD	0.0170046	0.018	0.3451	0.00189958	33.6942
rs7935166	11	44636547	A	G	FALSE	FALSE	PCR.RD	0.09801	0.0160804	1.12e-09	ADHD	-0.0183982	0.022	0.4032	0.00209371	37.1448
rs179744	14	31496212	T	C	FALSE	FALSE	PLIC.RD	0.06257	0.0108403	7.99e-09	ADHD	-0.0232993	0.0132	0.0764	0.00187809	33.3122
rs67827860	5	82860485	T	C	FALSE	FALSE	PLIC.RD	0.09497	0.013726	4.72e-12	ADHD	0.0200967	0.0161	0.2128	0.00269646	47.8672
rs1045814	16	89762915	T	C	FALSE	FALSE	PTR.RD	-0.06103	0.0108248	1.75e-08	ADHD	0.0243023	0.0148	0.1014	0.00179205	31.7835
rs11136344	8	145059425	C	T	FALSE	FALSE	PTR.RD	0.06066	0.0106833	1.39e-08	ADHD	0.0220002	0.014	0.1163	0.00181752	32.236
rs35544841	5	82862328	GA	G	FALSE	FALSE	PTR.RD	-0.09668	0.0135844	1.15e-12	ADHD	0.0184979	0.016	0.2477	0.00285255	50.646
rs4150221	5	139719991	C	T	FALSE	FALSE	PTR.RD	0.07952	0.0120175	3.79e-11	ADHD	-0.0222995	0.0151	0.1392	0.00246677	43.7797
rs5756894	22	38450136	C	A	FALSE	FALSE	PTR.RD	-0.06707	0.0109021	7.8e-10	ADHD	-0.00999984	0.0138	0.4687	0.00213297	37.8428
rs5875893	6	44781313	GA	G	FALSE	FALSE	RLIC.RD	-0.06425	0.0114466	2.02e-08	ADHD	-0.00579677	0.0162	0.7189	0.00177622	31.5022
rs10052710	5	82860025	G	T	FALSE	FALSE	SCC.RD	0.09741	0.0134192	4.09e-13	ADHD	0.017604	0.016	0.2717	0.00296717	52.6871
rs10207567	2	203714973	G	C	TRUE	TRUE	SCC.RD	-0.07465	0.0136547	4.63e-08	ADHD	-0.0281014	0.0172	0.1027	0.00168518	29.8847
rs62064364	17	43654468	T	C	FALSE	FALSE	SCC.RD	0.08224	0.0132219	5.09e-10	ADHD	0.0384031	0.0172	0.02574	0.00218028	38.684
rs7935166	11	44636547	A	G	FALSE	FALSE	SCC.RD	0.1088	0.0156389	3.6e-12	ADHD	-0.0183982	0.022	0.4032	0.00272608	48.3944
rs11625512	14	91988576	C	T	FALSE	FALSE	SCR.RD	0.0699	0.0097858	9.49e-13	ADHD	-0.0152038	0.0133	0.2549	0.00287337	51.0167
rs11666276	19	55886192	G	A	FALSE	FALSE	SCR.RD	0.06192	0.00969014	1.7e-10	ADHD	0.00690378	0.0144	0.6303	0.00230081	40.8275
rs12146713	12	106476805	C	T	FALSE	FALSE	SCR.RD	0.1185	0.0165781	9.15e-13	ADHD	0.0277001	0.0268	0.3021	0.00287738	51.0881
rs12149643	16	87231499	C	T	FALSE	FALSE	SCR.RD	-0.0777	0.00987545	3.82e-15	ADHD	-0.00630011	0.0137	0.6461	0.00348411	61.8984
rs12727448	3	190641109	G	A	FALSE	FALSE	SCR.RD	-0.09788	0.0100452	2.26e-22	ADHD	0.0121029	0.0137	0.3738	0.00533374	94.9348
rs35122942	17	62971597	A	G	FALSE	FALSE	SCR.RD	0.1004	0.0172095	5.52e-09	ADHD	0.0507026	0.0236	0.03156	0.00191857	34.0317
rs6077868	20	10649761	T	C	FALSE	FALSE	SCR.RD	0.07228	0.0122529	3.73e-09	ADHD	0.0170046	0.018	0.3451	0.00196148	34.7943
rs7894565	10	21872913	C	T	FALSE	FALSE	SCR.RD	-0.05881	0.0105754	2.72e-08	ADHD	0.0031951	0.0147	0.8254	0.00174352	30.9212
rs2372785	2	37152899	C	G	TRUE	TRUE	SFO.RD	0.06327	0.01063	2.7e-09	ADHD	0.00380276	0.0133	0.7776	0.00199681	35.4223
rs113322334	3	132345489	C	T	FALSE	FALSE	SLF.RD	-0.2564	0.0467883	4.31e-08	ADHD	0.0423023	0.0596	0.4778	0.00169319	30.027
rs12653308	5	82858828	G	A	FALSE	FALSE	SLF.RD	0.1071	0.0129787	1.68e-16	ADHD	0.0192032	0.016	0.2312	0.00383117	68.0878
rs2402273	7	117600424	C	T	FALSE	FALSE	SLF.RD	-0.06822	0.0105915	1.22e-10	ADHD	0.00879859	0.0134	0.5087	0.0023376	41.4818
rs6782697	3	13823828	T	C	FALSE	FALSE	SLF.RD	-0.06813	0.0121401	2.04e-08	ADHD	0.0314987	0.0154	0.04044	0.00177559	31.491
rs73178508	12	102300977	T	C	FALSE	FALSE	SLF.RD	-0.09636	0.0170217	1.53e-08	ADHD	-0.0145047	0.0215	0.5007	0.00180668	32.0433
rs10052710	5	82860025	G	T	FALSE	FALSE	SS.RD	0.09386	0.0137062	7.77e-12	ADHD	0.017604	0.016	0.2717	0.00264155	46.8898
rs112665297	17	44348634	C	T	FALSE	FALSE	SS.RD	0.1015	0.0149683	1.24e-11	ADHD	0.0353992	0.0184	0.05467	0.00259024	45.9768
rs12707607	7	83697483	A	G	FALSE	FALSE	SS.RD	0.06876	0.011888	7.45e-09	ADHD	0.00550482	0.0144	0.704	0.00188589	33.4509
rs12920553	16	87227046	G	T	FALSE	FALSE	SS.RD	0.06567	0.0109761	2.23e-09	ADHD	-0.00269636	0.0139	0.8447	0.00201762	35.7922
rs17247838	4	97950728	G	T	FALSE	FALSE	SS.RD	-0.157	0.027172	7.68e-09	ADHD	-0.0213015	0.0354	0.5471	0.00188199	33.3815
rs2713547	2	227177236	A	C	FALSE	FALSE	SS.RD	0.06738	0.010873	5.89e-10	ADHD	0.0139029	0.0132	0.2938	0.00216422	38.3985
rs4755851	11	44626461	G	C	TRUE	TRUE	SS.RD	0.0905	0.0164635	3.92e-08	ADHD	-0.0133011	0.0206	0.5177	0.00170369	30.2136
rs112297877	17	43275949	G	C	TRUE	TRUE	UNC.RD	0.0663	0.0113489	5.25e-09	ADHD	0.00859685	0.017	0.611	0.00192383	34.1251
rs1233587	6	28719755	T	A	TRUE	TRUE	UNC.RD	-0.07136	0.0114249	4.3e-10	ADHD	-0.012699	0.0147	0.3868	0.00219851	39.0081
rs17206055	5	82931384	G	A	FALSE	FALSE	UNC.RD	0.1202	0.0148854	7.2e-16	ADHD	0.011597	0.0188	0.5354	0.00366917	65.1983
rs2625312	11	19903757	A	G	FALSE	FALSE	UNC.RD	0.06943	0.0126628	4.23e-08	ADHD	0.0320024	0.0162	0.04766	0.00169504	30.0599
rs1079558	16	89908003	A	G	FALSE	FALSE	ACR.FA	-0.0589	0.0106703	3.44e-08	AN	-0.0230025	0.0146	0.1164	0.00171795	30.467
rs11673604	19	18540988	C	T	FALSE	FALSE	ACR.FA	-0.06213	0.0105394	3.83e-09	AN	0.00550482	0.0156	0.7246	0.00195882	34.7471
rs11746859	5	82770558	G	A	FALSE	FALSE	ACR.FA	-0.05581	0.0101584	3.98e-08	AN	-0.015002	0.0139	0.2796	0.00170183	30.1806
rs12517200	5	140019921	G	A	FALSE	FALSE	ACR.FA	0.06439	0.0112275	9.9e-09	AN	-0.00569619	0.0148	0.7	0.00185413	32.8865
rs150289443	2	203829582	TTA	T	FALSE	FALSE	ACR.FA	0.1209	0.0162369	1.01e-13	AN	-0.0456984	0.0207	0.0275	0.00312153	55.4367
rs3129171	6	29155749	A	G	FALSE	FALSE	ACR.FA	0.06745	0.0117345	9.19e-09	AN	0.0329995	0.0163	0.04346	0.00186253	33.0358
rs5756894	22	38450136	C	A	FALSE	FALSE	ACR.FA	-0.0609	0.0103325	3.84e-09	AN	-0.0164047	0.0139	0.2392	0.00195816	34.7353
rs7590302	2	217330901	C	T	FALSE	FALSE	ACR.FA	0.06558	0.0109336	2.04e-09	AN	-0.0456984	0.0145	0.001554	0.00202773	35.9719
rs7733216	5	82857870	C	T	FALSE	FALSE	ACR.FA	-0.1067	0.012716	5.19e-17	AN	-0.0268985	0.0164	0.1018	0.0039608	70.4009
rs7911193	10	18661482	T	C	FALSE	FALSE	ACR.FA	0.05744	0.0101252	1.42e-08	AN	0.00910129	0.0134	0.4971	0.00181433	32.1793
rs11800139	1	197810521	T	C	FALSE	FALSE	ALIC.FA	0.1136	0.0169933	2.37e-11	AN	0.00469894	0.0227	0.8357	0.0025176	44.6842
rs142003765	3	39479611	G	A	FALSE	FALSE	ALIC.FA	-0.2118	0.0381759	2.93e-08	AN	-0.0568984	0.0594	0.3374	0.00173539	30.7768
rs17205972	5	82859065	T	G	FALSE	FALSE	ALIC.FA	-0.08605	0.013208	7.48e-11	AN	-0.0217038	0.0165	0.1887	0.00239149	42.4404
[truncated: 4,537 more rows]
