# Supplementary material for: Mendelian randomization studies of brain MRI yield insights into the pathogenesis of neuropsychiatric disorders
Source: BMC Genomics. 2021 Jun 2;22(Suppl 3):342. doi: 10.1186/s12864-021-07661-8 (PMC8171058; doi:10.1186/s12864-021-07661-8)
Supplement: Supplementary file 2 — Additional file 2. Full results for DTI-Disease association analysis. [file 12864_2021_7661_MOESM2_ESM.xlsx]

## Sheet: etable2
					MR results & sensitivity tests									MR-PRESSO&results after outlier removal						reverse MR
exposure	outcome	type	heritability_exposure	power	IVW	MR.Egger	Simple.mode	Wald.ratio	Weighted.median	Weighted.mode	Cochran Q_p	Rucker Q_p	pleiotropy_p	N.Outliers	outliers	IVW	MR.Egger	Q_p	pleiotropy_p	IVW	Wald ratio
SLF.AD	AN	Associative_Fibers	0.614415	0.636912	6.42e-06	0.971764	0.171924	1	0.00186313	0.14025	0.359013	0.288024	0.523814	0	NA	NA	NA	NA	NA	0.986826	NA
BCC.FA	AD	Commissural_Fibers	0.632216	0.999973	4.13e-05	0.308979	0.0443602	1	0.000173024	0.0334551	0.699652	0.652924	0.505809	0	NA	NA	NA	NA	NA	0.0574831	NA
PTR.FA	BP	Complex_Fibers	0.599782	0.977888	0.000198189	0.526152	0.187192	1	0.00544848	0.100062	0.441437	0.280841	0.761675	0	NA	NA	NA	NA	NA	0.052356	NA
FX.FA	BP	Associative_Fibers	0.378933	0.789811	0.000250967	0.303247	0.199493	1	0.0126004	0.206948	0.471199	0.727666	0.134924	0	NA	NA	NA	NA	NA	0.773801	NA
CGH.MD	BP	Associative_Fibers	0.378966	0	0.000300171	0.698856	0.149494	1	0.00495927	0.0721722	0.372637	0.318488	0.482399	0	NA	NA	NA	NA	NA	0.599867	NA
RLIC.RD	BP	Complex_Fibers	0.544683	0	0.000359011	0.669984	0.279553	1	0.0106561	0.0862529	0.32839	0.269748	0.549839	0	NA	NA	NA	NA	NA	0.85009	NA
ALIC.FA	ADHD	Complex_Fibers	0.598989	0.950187	0.000395045	0.406048	0.104349	1	0.00107314	0.108793	0.269253	0.229243	0.532431	0	NA	NA	NA	NA	NA	0.0991351	NA
RLIC.MD	BP	Complex_Fibers	0.451949	0	0.000757151	0.303959	0.259675	1	0.0193759	0.0975723	0.373892	0.242116	0.849916	0	NA	NA	NA	NA	NA	0.173241	NA
PTR.RD	BP	Complex_Fibers	0.559195	0.777675	0.00112989	0.526577	0.298732	1	0.00874028	0.0968021	0.318836	0.186563	0.788706	0	NA	NA	NA	NA	NA	0.655334	NA
PTR.MD	BP	Complex_Fibers	0.516318	0.856085	0.00141115	0.546098	0.31526	1	0.0144061	0.0807747	0.340968	0.227868	0.745818	0	NA	NA	NA	NA	NA	0.924971	NA
PTR.AD	BP	Complex_Fibers	0.427954	0.966423	0.00167163	0.521289	0.128141	1	0.00416188	0.12402	0.531507	0.278032	0.830616	0	NA	NA	NA	NA	NA	0.98497	NA
BCC.RD	AD	Commissural_Fibers	0.584804	0.961939	0.00169411	0.871221	0.710901	1	0.0111073	0.148428	0.678012	0.469302	0.947799	0	NA	NA	NA	NA	NA	0.565001	NA
CGC.MD	BP	Associative_Fibers	0.447805	0.62735	0.00287414	0.521983	0.138753	1	0.00238872	0.0743135	0.595787	0.407947	0.786361	0	NA	NA	NA	NA	NA	0.353678	NA
PCR.RD	AN	Complex_Fibers	0.54557	0.898123	0.00307687	0.586725	0.217953	1	0.0294634	0.161999	0.683353	0.509696	0.737982	0	NA	NA	NA	NA	NA	0.627588	NA
ACR.AD	BP	Complex_Fibers	0.468282	0.807703	0.00308697	0.289393	0.103382	1	0.00718863	0.0702259	0.839251	0.761528	0.642928	0	NA	NA	NA	NA	NA	0.465125	NA
PCR.MD	AN	Complex_Fibers	0.535328	0.956905	0.00313386	0.595089	0.229185	1	0.0284389	0.156567	0.706314	0.521433	0.787773	0	NA	NA	NA	NA	NA	0.606773	NA
PLIC.FA	SCZ	Complex_Fibers	0.602565	0.851057	0.00364381	0.305794	0.64523	1	0.192997	0.6027	0.109048	0.077704	0.695282	0	NA	NA	NA	NA	NA	NA	NA
SS.FA	TS	Complex_Fibers	0.58992	0.390114	0.00369399	0.719377	0.200825	1	0.0423539	0.176578	0.951255	0.936029	0.605232	0	NA	NA	NA	NA	NA	NA	NA
SCR.FA	AN	Complex_Fibers	0.539463	0.999403	0.00422319	0.502929	0.15546	1	0.052531	0.205271	0.205038	0.303113	0.234841	0	NA	NA	NA	NA	NA	0.583203	NA
PCR.RD	BP	Complex_Fibers	0.54557	0.854761	0.00463502	0.423414	0.147893	1	0.00627022	0.137718	0.868961	0.64121	0.842551	0	NA	NA	NA	NA	NA	0.375249	NA
RLIC.MO	SCZ	Complex_Fibers	0.531766	0.999451	0.00629803	0.0475242	0.395488	1	0.0783892	0.414287	0.296973	0.82623	0.0987184	0	NA	NA	NA	NA	NA	NA	NA
PCR.MD	BP	Complex_Fibers	0.535328	0.929562	0.00631384	0.40419	0.232535	1	0.0110392	0.147743	0.835513	0.705863	0.722485	0	NA	NA	NA	NA	NA	0.881201	NA
SFO.MD	ADHD	Associative_Fibers	0.363844	0.258661	0.00647004	0.852653	0.169925	1	0.056312	0.189577	0.0986957	0.0742922	0.584296	0	NA	NA	NA	NA	NA	0.279735	NA
SS.FA	AN	Complex_Fibers	0.58992	0.936243	0.0069769	0.603026	0.208006	1	0.0505431	0.169599	0.96761	0.921327	0.809591	0	NA	NA	NA	NA	NA	0.809928	NA
ALIC.RD	ADHD	Complex_Fibers	0.496985	0.999556	0.00727098	0.0988214	0.0897014	1	0.00634718	0.0803541	0.0731115	0.196368	0.177236	0	NA	NA	NA	NA	NA	0.124882	NA
GCC.FA	ASD	Commissural_Fibers	0.566238	0.586906	0.007362	0.735146	0.325118	1	0.133676	0.371999	0.0670361	0.0383221	0.918434	0	NA	NA	NA	NA	NA	0.00574756	NA
SCR.FA	SCZ	Complex_Fibers	0.539463	0.999985	0.00760561	0.122538	0.585293	1	0.219392	0.548674	0.271731	0.406106	0.230761	0	NA	NA	NA	NA	NA	NA	NA
PCR.FA	PTSD	Complex_Fibers	0.552948	0.948198	0.00842131	0.321423	0.146563	1	0.0108787	0.0958359	0.655841	0.530605	0.614925	0	NA	NA	NA	NA	NA	NA	0.32193
UNC.FA	ASD	Associative_Fibers	0.452636	0.574082	0.00890801	0.835689	0.33631	1	0.0854648	0.334748	0.659883	0.476697	0.76579	0	NA	NA	NA	NA	NA	0.582361	NA
PCR.AD	ASD	Complex_Fibers	0.480275	0.90602	0.00913607	0.486608	0.267914	1	0.0768891	0.268506	0.195629	0.406144	0.231132	0	NA	NA	NA	NA	NA	0.0338786	NA
UNC.RD	AD	Associative_Fibers	0.409087	1	0.0107839	0.94322	0.940131	1	0.0193019	0.117642	0.337812	0.140683	0.996675	0	NA	NA	NA	NA	NA	0.362554	NA
RLIC.MO	AN	Complex_Fibers	0.531766	0.996357	0.0111859	0.586763	0.408171	1	0.0676846	0.420011	0.766732	0.6335	0.964499	0	NA	NA	NA	NA	NA	0.207117	NA
CGH.RD	BP	Associative_Fibers	0.433505	0.942876	0.011474	0.339131	0.208241	1	0.00666311	0.13456	0.456181	0.386854	0.531354	0	NA	NA	NA	NA	NA	0.723526	NA
SFO.RD	AD	Associative_Fibers	0.445985	0.88617	0.0117431	0.234483	0.148952	1	0.00118378	0.0540259	0.122665	0.394498	0.186175	0	NA	NA	NA	NA	NA	0.459188	NA
CGH.FA	ADHD	Associative_Fibers	0.451377	0.775051	0.0120064	1	1	1	1	1	0.0105098	0.00779836	0.949694	0		NA	NA	NA	NA	0.00713399	NA
IFO.MD	BP	Associative_Fibers	0.223228	0.862055	0.0123543	1	1	1	1	1	0.0110563	0.00748898	0.851592	1	rs2393593	0.544649	0.116655	0.192715	0.171002	0.444448	NA
FXST.RD	SCZ	Associative_Fibers	0.488121	0.987778	0.0125616	0.679079	0.317208	1	0.0616922	0.280178	0.283744	0.398521	0.407213	0	NA	NA	NA	NA	NA	NA	NA
GCC.MD	SCZ	Commissural_Fibers	0.542627	0	0.0143389	0.357266	0.362539	1	0.119598	0.255183	0.399352	0.307922	0.736609	0	NA	NA	NA	NA	NA	NA	NA
PLIC.MD	BP	Complex_Fibers	0.341779	0.272646	0.0143446	0.166083	0.141538	1	0.0295382	0.122228	0.275681	0.635798	0.227187	0	NA	NA	NA	NA	NA	0.338771	NA
Average.MO	AD	average	0.567281	1	0.0144303	0.92072	0.279706	1	0.0792863	0.337584	0.396979	0.188661	0.836163	0	NA	NA	NA	NA	NA	0.809805	NA
CGC.RD	BP	Associative_Fibers	0.618615	0.943617	0.0155029	0.703236	0.168526	1	0.0111368	0.0674355	0.347578	0.228985	0.776735	0	NA	NA	NA	NA	NA	0.195744	NA
ALIC.RD	AD	Complex_Fibers	0.496985	1	0.0155063	0.989874	0.172917	1	0.00646296	0.0339483	0.139923	0.084072	0.838189	0	NA	NA	NA	NA	NA	0.635367	NA
SCC.MD	AD	Commissural_Fibers	0.453582	0.999963	0.0158539	0.30312	0.83732	1	0.0968044	0.10816	0.334782	0.315882	0.433509	0	NA	NA	NA	NA	NA	0.173257	NA
GCC.MO	ASD	Commissural_Fibers	0.429808	0.545497	0.0163255	1	1	1	1	1	0.0020861	0.00286722	0.231022	0		NA	NA	NA	NA	0.274835	NA
Average.RD	PTSD	average	0.628747	0.999765	0.0163266	0.123181	0.633013	1	0.114811	0.0863688	0.856634	0.866468	0.37579	0	NA	NA	NA	NA	NA	NA	0.450189
RLIC.MO	BP	Complex_Fibers	0.531766	0.984829	0.0175894	0.464962	0.278497	1	0.0868808	0.287308	0.65531	0.880043	0.220686	0	NA	NA	NA	NA	NA	0.276421	NA
CGH.MD	PTSD	Associative_Fibers	0.378966	0	0.0178688	0.271354	0.172013	1	0.0142327	0.112726	0.759436	0.709084	0.557981	0	NA	NA	NA	NA	NA	NA	0.333744
PCR.AD	OCD	Complex_Fibers	0.480275	0.144689	0.0184371	0.62221	0.232416	1	0.0371091	0.233644	0.623108	0.331007	0.978736	0	NA	NA	NA	NA	NA	0.393861	NA
RLIC.FA	PTSD	Complex_Fibers	0.593142	0.999999	0.0184957	0.353881	0.209063	1	0.0421077	0.100603	0.902984	0.857442	0.648476	0	NA	NA	NA	NA	NA	NA	0.140482
ALIC.FA	ASD	Complex_Fibers	0.598989	0.924605	0.0185422	0.951705	0.25963	1	0.0132953	0.246489	0.0290877	0.00856137	0.903065	0	NA	NA	NA	NA	NA	0.448998	NA
BCC.MD	AN	Commissural_Fibers	0.497518	0.49425	0.0193339	1	1	1	1	1	0.0270974	0.0266794	0.387206	1	rs12694390	0.253772	0.356477	0.156128	0.519099	0.573051	NA
SFO.RD	ADHD	Associative_Fibers	0.445985	0.271868	0.0207645	0.18554	0.4337	1	0.159411	0.414786	0.200431	0.324742	0.282475	0	NA	NA	NA	NA	NA	0.500804	NA
Average.MD	PTSD	average	0.59503	0.565264	0.0211497	0.0735466	0.851644	1	0.0720999	0.0715005	0.625127	0.718414	0.221905	0	NA	NA	NA	NA	NA	NA	0.505411
BCC.MO	BP	Commissural_Fibers	0.481682	0.821267	0.0212824	0.65346	0.359379	1	0.0428326	0.302734	0.759704	0.553369	0.733268	0	NA	NA	NA	NA	NA	0.583488	NA
EC.AD	PTSD	Complex_Fibers	0.450147	0.999046	0.0215558	0.425093	0.226872	1	0.0339511	0.202161	0.471793	0.431412	0.519717	0	NA	NA	NA	NA	NA	NA	0.0754039
CGC.MD	PTSD	Associative_Fibers	0.447805	0.951496	0.0219058	0.134268	0.354418	1	0.0120669	0.106102	0.727394	0.950356	0.283841	0	NA	NA	NA	NA	NA	NA	0.10184
EC.MD	PTSD	Complex_Fibers	0.382135	0.939177	0.0228005	0.788744	0.21145	1	0.0180733	0.155896	0.451819	0.21872	0.859454	0	NA	NA	NA	NA	NA	NA	0.418458
ACR.AD	PTSD	Complex_Fibers	0.468282	0.994171	0.0231626	0.17777	0.66804	1	0.0652182	0.0931408	0.755622	0.920506	0.322044	0	NA	NA	NA	NA	NA	NA	0.510153
Average.MO	ADHD	average	0.567281	0.98318	0.0244503	0.527177	0.382055	1	0.128418	0.369173	0.471275	0.334483	0.587462	0	NA	NA	NA	NA	NA	0.759872	NA
CGC.FA	BP	Associative_Fibers	0.683663	0.31907	0.0255902	0.0638041	0.158022	1	0.0310511	0.14822	0.206941	0.383945	0.142808	0	NA	NA	NA	NA	NA	0.897746	NA
CGC.MD	TS	Associative_Fibers	0.447805	0.218626	0.0256012	0.906717	0.33959	1	0.0987067	0.231264	0.449251	0.431838	0.428923	0	NA	NA	NA	NA	NA	NA	NA
SS.RD	PTSD	Complex_Fibers	0.531414	0.998133	0.0273	0.294287	0.243062	1	0.0276302	0.0887759	0.832968	0.737076	0.686804	0	NA	NA	NA	NA	NA	NA	0.153292
PTR.AD	SCZ	Complex_Fibers	0.427954	0.997745	0.0277306	0.908393	0.480889	1	0.201553	0.429944	0.363828	0.218049	0.666869	0	NA	NA	NA	NA	NA	NA	NA
FX.AD	PTSD	Associative_Fibers	0.516047	0.991843	0.028271	0.348509	0.176927	1	0.0721663	0.17769	0.487902	0.658947	0.178355	0	NA	NA	NA	NA	NA	NA	0.244424
UNC.MD	AD	Associative_Fibers	0.355184	1	0.0284665	0.917429	0.880621	1	0.0256087	0.141517	0.250297	0.0960727	0.990179	0	NA	NA	NA	NA	NA	0.268649	NA
UNC.RD	AN	Associative_Fibers	0.409087	0.880246	0.0294204	0.883428	0.225616	1	0.0554785	0.242135	0.95252	0.765306	0.942599	0	NA	NA	NA	NA	NA	0.250456	NA
SFO.RD	ASD	Associative_Fibers	0.445985	0.246581	0.0307139	0.673407	0.115063	1	0.0295534	0.538778	0.0630922	0.0268152	0.911981	0	NA	NA	NA	NA	NA	0.596728	NA
IFO.MD	PTSD	Associative_Fibers	0.223228	0.997955	0.0314859	1	1	1	1	1	0.940875	0.924473	0.626136	0	NA	NA	NA	NA	NA	NA	0.911696
EC.FA	PTSD	Complex_Fibers	0.542539	0.509038	0.0330933	0.298843	0.164131	1	0.0225552	0.111	0.494721	0.667096	0.335134	0	NA	NA	NA	NA	NA	NA	0.742836
ACR.MD	PTSD	Complex_Fibers	0.607028	0.549063	0.0342565	0.140685	0.512029	1	0.0951635	0.107658	0.731976	0.85782	0.291865	0	NA	NA	NA	NA	NA	NA	0.169131
PCR.MD	PTSD	Complex_Fibers	0.535328	0.999747	0.0355375	0.312754	0.195742	1	0.011743	0.105806	0.536568	0.42248	0.570112	0	NA	NA	NA	NA	NA	NA	0.201249
EC.FA	ASD	Complex_Fibers	0.542539	0.386974	0.0371154	0.904561	0.457932	1	0.156426	0.376673	0.279128	0.148044	0.926541	0	NA	NA	NA	NA	NA	0.568397	NA
SLF.AD	PTSD	Associative_Fibers	0.614415	0.92751	0.037246	0.418074	0.545478	1	0.311083	0.535363	0.791567	0.694154	0.653587	0	NA	NA	NA	NA	NA	NA	0.0164399
ACR.FA	ASD	Complex_Fibers	0.667058	0.992799	0.0375568	0.39734	0.319214	1	0.1862	0.315749	0.0728638	0.0514654	0.728618	0	NA	NA	NA	NA	NA	0.439326	NA
SCC.AD	TS	Commissural_Fibers	0.454783	0.1065	0.0384193	0.175771	0.615681	1	0.247436	0.568118	0.31128	0.474996	0.285559	0	NA	NA	NA	NA	NA	NA	NA
Average.FA	PTSD	average	0.676491	0.999994	0.0385238	0.15215	0.64157	1	0.508193	0.655026	0.5536	0.635523	0.274662	0	NA	NA	NA	NA	NA	NA	0.607252
IFO.RD	AN	Associative_Fibers	0.454126	0.688471	0.0391178	1	1	1	1	1	0.00915941	0.020038	0.105714	0		NA	NA	NA	NA	0.941608	NA
ACR.RD	PTSD	Complex_Fibers	0.65365	0.99996	0.0394237	0.0817996	0.738864	1	0.0780794	0.0452725	0.849228	0.948015	0.189431	0	NA	NA	NA	NA	NA	NA	0.779171
SFO.RD	MD	Associative_Fibers	0.445985	0.98432	0.0396412	0.89186	0.342386	1	0.10929	0.438158	0.752466	0.453171	0.950411	0	NA	NA	NA	NA	NA	0.742208	NA
SLF.FA	BP	Associative_Fibers	0.642158	0.961417	0.0402439	0.575117	0.0751471	1	0.00896147	0.0634574	0.0313605	0.0589391	0.302638	0	NA	NA	NA	NA	NA	0.550246	NA
CGH.RD	AN	Associative_Fibers	0.433505	0.939896	0.0404002	0.636158	0.281144	1	0.0678875	0.250822	0.998579	0.974888	0.972605	0	NA	NA	NA	NA	NA	0.941877	NA
BCC.AD	SCZ	Commissural_Fibers	0.436898	0.694354	0.0405636	0.842277	0.342557	1	0.113484	0.357209	0.297273	0.120458	0.950134	0	NA	NA	NA	NA	NA	NA	NA
SLF.RD	AN	Associative_Fibers	0.624145	0.931181	0.0406122	0.439454	0.185979	1	0.024928	0.114384	0.262428	0.191471	0.690354	0	NA	NA	NA	NA	NA	0.916095	NA
SLF.MD	AN	Associative_Fibers	0.620731	0.999376	0.0411707	0.468017	0.193065	1	0.0275336	0.13831	0.270617	0.192301	0.745009	0	NA	NA	NA	NA	NA	0.83781	NA
FX.FA	SCZ	Associative_Fibers	0.378933	0.938492	0.0423222	0.0191766	0.622313	1	0.307624	0.567542	0.246192	0.985931	0.0293371	0	NA	NA	NA	NA	NA	NA	NA
SCR.MO	BP	Complex_Fibers	0.555224	0.960221	0.0437426	0.505811	0.207498	1	0.0731829	0.188873	0.953585	0.927919	0.709739	0	NA	NA	NA	NA	NA	0.86346	NA
ALIC.RD	TS	Complex_Fibers	0.496985	0.774506	0.0441918	0.283215	0.489815	1	0.141758	0.476029	0.395892	0.500597	0.334665	0	NA	NA	NA	NA	NA	NA	NA
SS.MO	Insomnia	Complex_Fibers	0.382866	1	0.0443752	1	1	1	1	1	0.0725389	0.0539105	0.997964	0	NA	NA	NA	NA	NA	0.360793	NA
FXST.FA	BP	Associative_Fibers	0.525247	0.540508	0.0448503	1	1	1	1	1	0.00406369	0.0113253	0.0706726	0		NA	NA	NA	NA	0.0469474	NA
CGC.MO	TS	Associative_Fibers	0.606364	0.288675	0.0453083	0.189951	0.49616	1	0.198997	0.487683	0.875281	0.990726	0.285062	0	NA	NA	NA	NA	NA	NA	NA
CGC.RD	PTSD	Associative_Fibers	0.618615	0.999873	0.0456622	0.157258	0.74077	1	0.0320818	0.0692986	0.813291	0.917405	0.317387	0	NA	NA	NA	NA	NA	NA	0.891426
ALIC.RD	ASD	Complex_Fibers	0.496985	0.99872	0.0456695	0.288849	0.8966	1	0.0250558	0.910117	0.00177476	0.00306679	0.419783	1	rs147431626	0.153253	0.43513	0.0307413	0.551113	0.0545952	NA
ACR.FA	SCZ	Complex_Fibers	0.667058	0.998758	0.0460056	0.668572	0.751857	1	0.278177	0.633239	0.0647139	0.0738497	0.368975	0	NA	NA	NA	NA	NA	NA	NA
GCC.RD	ASD	Commissural_Fibers	0.548222	0.959643	0.0461061	0.762729	0.373031	1	0.219993	0.367389	0.0533174	0.0287346	0.864194	0	NA	NA	NA	NA	NA	0.970443	NA
SLF.AD	ASD	Associative_Fibers	0.614415	0.533296	0.0476481	0.619818	0.579961	1	0.331286	0.50831	0.0203656	0.00985902	0.81403	1	rs77917260	0.120495	0.804241	0.69424	0.99346	0.436443	NA
IFO.FA	Insomnia	Associative_Fibers	0.572314	0.998479	0.0483844	0.433901	0.194951	1	0.0370007	0.173893	0.572953	0.834833	0.329185	0	NA	NA	NA	NA	NA	0.880553	NA
PLIC.MO	PTSD	Complex_Fibers	0.697785	0.999934	0.0485775	0.388658	0.118421	1	0.0173777	0.124293	0.405857	0.469347	0.26461	0	NA	NA	NA	NA	NA	NA	0.530135
GCC.RD	AD	Commissural_Fibers	0.548222	1	0.0504417	0.404325	0.0434396	1	0.00415694	0.144751	0.0444101	0.183382	0.179066	0		NA	NA	NA	NA	0.382346	NA
BCC.FA	TS	Commissural_Fibers	0.632216	0.259748	0.0513122	0.474138	0.285858	1	0.0728773	0.262029	0.63815	0.781127	0.387548	0	NA	NA	NA	NA	NA	NA	NA
CGC.RD	ADHD	Associative_Fibers	0.618615	0.945909	0.0513603	0.437957	0.217851	1	0.082013	0.231227	0.760377	0.619872	0.785278	0	NA	NA	NA	NA	NA	0.467127	NA
PTR.MD	PTSD	Complex_Fibers	0.516318	0.997664	0.0519226	0.12771	0.650202	1	0.0382942	0.0835873	0.825319	0.976749	0.261889	0	NA	NA	NA	NA	NA	NA	0.637427
BCC.AD	MD	Commissural_Fibers	0.436898	0.999969	0.0520586	0.888038	0.25422	1	0.0884179	0.252685	0.963482	0.988259	0.830709	0	NA	NA	NA	NA	NA	0.387195	NA
PCR.RD	PTSD	Complex_Fibers	0.54557	0.997596	0.052878	0.267999	0.366212	1	0.0558639	0.10686	0.566784	0.531457	0.474522	0	NA	NA	NA	NA	NA	NA	0.268727
IFO.RD	PTSD	Associative_Fibers	0.454126	0.952198	0.0537936	1	1	1	1	1	0.246541	0.212139	0.805534	0	NA	NA	NA	NA	NA	NA	0.681146
Average.FA	MD	average	0.676491	1	0.0541366	0.983707	0.850184	1	0.261484	0.785682	0.569977	0.458365	0.657761	0	NA	NA	NA	NA	NA	0.91877	NA
Average.FA	ASD	average	0.676491	0.980308	0.0546765	0.61777	0.123405	1	0.0577872	0.214951	0.00174124	0.000825608	0.929597	1	rs80028338	0.081213	0.348615	0.119206	0.649387	0.00189251	NA
SCR.MO	Insomnia	Complex_Fibers	0.555224	1	0.0547845	1	1	1	1	1	0.160514	0.133876	0.934511	0	NA	NA	NA	NA	NA	0.309974	NA
RLIC.RD	PTSD	Complex_Fibers	0.544683	0	0.0556007	0.0862539	0.441561	1	0.101683	0.0774831	0.724948	0.907216	0.177489	0	NA	NA	NA	NA	NA	NA	0.682393
CGC.AD	TS	Associative_Fibers	0.478883	0.613736	0.0561154	0.818815	0.158121	1	0.114508	0.172973	0.89098	0.780525	0.863618	0	NA	NA	NA	NA	NA	NA	NA
GCC.RD	TS	Commissural_Fibers	0.548222	0.524497	0.0564134	0.997264	0.203987	1	0.0367372	0.231024	0.734057	0.643878	0.60057	0	NA	NA	NA	NA	NA	NA	NA
SS.MD	PTSD	Complex_Fibers	0.472615	0.998538	0.0567967	0.146521	0.769034	1	0.0704274	0.0645949	0.842606	0.951761	0.309805	0	NA	NA	NA	NA	NA	NA	0.601949
ACR.FA	ADHD	Complex_Fibers	0.667058	0.996731	0.0590525	0.101798	0.367735	1	0.0666737	0.300228	0.146296	0.203039	0.212297	0	NA	NA	NA	NA	NA	0.866173	NA
SLF.MO	ADHD	Associative_Fibers	0.49842	0.984827	0.0592276	0.36481	0.453252	1	0.159268	0.444935	0.590414	0.47872	0.575004	0	NA	NA	NA	NA	NA	0.17179	NA
BCC.FA	AN	Commissural_Fibers	0.632216	0.777702	0.0593766	0.988024	0.20001	1	0.0341999	0.185083	0.488783	0.344296	0.77867	0	NA	NA	NA	NA	NA	0.193584	NA
BCC.AD	TS	Commissural_Fibers	0.436898	0.171778	0.0602334	0.728633	0.592908	1	0.348516	0.55769	0.306425	0.247114	0.542314	0	NA	NA	NA	NA	NA	NA	NA
PCR.AD	ADHD	Complex_Fibers	0.480275	0.935637	0.0606175	0.813861	0.4906	1	0.294618	0.47597	0.622677	0.550201	0.529178	0	NA	NA	NA	NA	NA	0.352076	NA
PCR.AD	BP	Complex_Fibers	0.480275	0.585348	0.061241	0.566449	0.226341	1	0.0707826	0.724799	0.385944	0.867408	0.40146	0	NA	NA	NA	NA	NA	0.925914	NA
PLIC.MO	Insomnia	Complex_Fibers	0.697785	1	0.0615314	0.960575	0.206608	1	0.132647	0.576822	0.159151	0.10105	0.767339	0	NA	NA	NA	NA	NA	0.0524728	NA
FX.MO	SCZ	Associative_Fibers	0.279607	0.891566	0.0617722	0.24812	0.474969	1	0.229694	0.466664	0.134571	0.80292	0.296803	0	NA	NA	NA	NA	NA	NA	NA
PCR.AD	AN	Complex_Fibers	0.480275	0.959447	0.0637218	0.444313	0.291302	1	0.24872	0.714504	0.313643	0.505911	0.27683	0	NA	NA	NA	NA	NA	0.625933	NA
Average.FA	ADHD	average	0.676491	0.989517	0.0647268	0.449776	0.388328	1	0.11515	0.247993	0.0241627	0.013924	0.827556	0		NA	NA	NA	NA	0.322044	NA
Average.AD	TS	average	0.518844	0.183756	0.0647535	0.554768	0.566645	1	0.320603	0.550464	0.834635	0.71673	0.993078	0	NA	NA	NA	NA	NA	NA	NA
CST.RD	AD	CST	0.401012	0.999992	0.0650915	0.400472	0.225982	1	0.0838039	0.229752	0.409357	0.489695	0.301003	0	NA	NA	NA	NA	NA	0.292106	NA
BCC.RD	AN	Commissural_Fibers	0.584804	0.396267	0.0655426	0.669743	0.233129	1	0.0586437	0.194232	0.309568	0.171148	0.873704	0	NA	NA	NA	NA	NA	0.283629	NA
Average.RD	ASD	average	0.628747	0.940584	0.0665216	0.693932	0.796746	1	0.397696	0.558692	0.00952833	0.00561241	0.867058	1	rs147431626	0.0910821	0.467313	0.374731	0.818267	0.282835	NA
BCC.AD	OCD	Commissural_Fibers	0.436898	0.125563	0.067548	0.412312	0.519895	1	0.267274	0.521111	0.64081	0.922104	0.520244	0	NA	NA	NA	NA	NA	0.149337	NA
EC.RD	ADHD	Complex_Fibers	0.429475	0.924798	0.0684031	1	1	1	1	1	0.0011774	0.00133296	0.32705	1	rs186399184	0.20691	0.0517696	0.0137611	0.072619	0.853465	NA
FX.RD	BP	Associative_Fibers	0.441593	0.756276	0.0692126	0.190911	0.578895	1	0.123292	0.369624	0.0352534	0.156861	0.102593	0		NA	NA	NA	NA	0.178459	NA
PTR.RD	PTSD	Complex_Fibers	0.559195	0.99076	0.0694582	0.158414	0.793618	1	0.127464	0.083056	0.704262	0.906649	0.293211	0	NA	NA	NA	NA	NA	NA	0.628741
SS.MO	SCZ	Complex_Fibers	0.382866	0.997664	0.0696194	1	1	1	1	1	5.11e-05	7.34e-05	0.324632	1	rs7120113	0.548121	0.264119	0.018167	0.327574	NA	NA
PCR.MD	TS	Complex_Fibers	0.535328	0.425995	0.0696672	0.95461	0.481822	1	0.168688	0.3663	0.346361	0.180023	0.744709	0	NA	NA	NA	NA	NA	NA	NA
PTR.AD	PTSD	Complex_Fibers	0.427954	0.999997	0.0711142	0.329991	0.841109	1	0.251295	0.133528	0.388425	0.939839	0.400706	0	NA	NA	NA	NA	NA	NA	0.244019
SCR.MO	ADHD	Complex_Fibers	0.555224	0.960462	0.0711461	0.846005	0.155184	1	0.0790293	0.856781	0.0198571	0.0102209	0.940456	1	rs78830989	0.230624	0.588554	0.206754	0.467195	0.0585569	NA
CGC.MO	AN	Associative_Fibers	0.606364	0.963641	0.0728618	0.764373	0.92886	1	0.686193	0.942996	0.216498	0.140205	0.977849	0	NA	NA	NA	NA	NA	0.289554	NA
PLIC.FA	AN	Complex_Fibers	0.602565	0.83298	0.0737704	0.790543	0.660729	1	0.346486	0.700987	0.741088	0.634342	0.901975	0	NA	NA	NA	NA	NA	0.31036	NA
SLF.MO	MD	Associative_Fibers	0.49842	1	0.0740537	1	1	1	1	1	0.00288702	0.00208	0.851561	1	rs3132541	0.986914	0.926395	0.404979	0.965798	0.89849	NA
RLIC.AD	AN	Complex_Fibers	0.422345	0.986736	0.077176	1	1	1	1	1	0.0590842	0.0936403	0.115598	0	NA	NA	NA	NA	NA	0.934693	NA
BCC.MO	ASD	Commissural_Fibers	0.481682	0.778836	0.0773544	0.707381	0.599357	1	0.334954	0.663022	0.50631	0.275735	0.767785	0	NA	NA	NA	NA	NA	0.0805129	NA
BCC.MO	AN	Commissural_Fibers	0.481682	0.869569	0.0775465	0.945278	0.320206	1	0.127827	0.273239	0.399964	0.175806	0.997116	0	NA	NA	NA	NA	NA	0.637969	NA
SS.FA	ASD	Complex_Fibers	0.58992	0.869015	0.0792377	0.940332	0.392836	1	0.232186	0.350394	0.728205	0.637361	0.627057	0	NA	NA	NA	NA	NA	0.00727711	NA
IFO.AD	ADHD	Associative_Fibers	0.332396	0.927967	0.0796662	0.372832	0.324377	1	0.109634	0.28411	0.688552	0.612334	0.585679	0	NA	NA	NA	NA	NA	0.157701	NA
CGC.RD	OCD	Associative_Fibers	0.618615	0.306057	0.0828248	0.732166	0.534421	1	0.312919	0.575281	0.742911	0.815062	0.387273	0	NA	NA	NA	NA	NA	0.192514	NA
CGH.FA	ASD	Associative_Fibers	0.451377	0.724923	0.083133	1	1	1	1	1	0.348491	0.307795	0.898332	0	NA	NA	NA	NA	NA	0.533755	NA
SCC.RD	AD	Commissural_Fibers	0.549608	0.999982	0.0840342	0.669658	0.0298168	1	0.00583708	0.0519239	0.00045523	0.000231922	0.908715	1	rs33599	0.0118897	0.777294	0.0119788	0.57254	0.329182	NA
GCC.MD	ASD	Commissural_Fibers	0.542627	0	0.0856307	0.663032	0.379829	1	0.25053	0.44609	0.00658119	0.00330436	0.992088	1	rs147431626	0.150351	0.616731	0.321501	0.887891	0.898022	NA
CGC.FA	PTSD	Associative_Fibers	0.683663	0.654943	0.0862381	0.147044	0.706739	1	0.14596	0.585351	0.215491	0.281383	0.256213	0	NA	NA	NA	NA	NA	NA	0.6924
FX.MO	AN	Associative_Fibers	0.279607	0.770925	0.08764	0.785027	0.339548	1	0.178216	0.455044	0.718146	0.416608	0.969481	0	NA	NA	NA	NA	NA	0.878324	NA
GCC.MD	TS	Commissural_Fibers	0.542627	0	0.0884191	0.305633	0.190117	1	0.0458178	0.170378	0.131656	0.110845	0.516711	0	NA	NA	NA	NA	NA	NA	NA
PTR.AD	TS	Complex_Fibers	0.427954	0.499313	0.0885628	0.678338	0.260113	1	0.0877372	0.262767	0.699873	0.407608	0.894554	0	NA	NA	NA	NA	NA	NA	NA
SS.FA	PTSD	Complex_Fibers	0.58992	0.999298	0.0924462	0.167957	0.355752	1	0.0235976	0.0827186	0.504774	0.576633	0.298086	0	NA	NA	NA	NA	NA	NA	0.952841
CGC.MO	BP	Associative_Fibers	0.606364	0.774348	0.0936993	0.956383	0.220271	1	0.0405917	0.198748	0.683468	0.550692	0.812206	0	NA	NA	NA	NA	NA	0.29504	NA
ALIC.MD	AD	Complex_Fibers	0.433543	1	0.0939585	0.979067	0.00545149	1	0.0139406	0.0876322	0.209596	0.148833	0.657524	0	NA	NA	NA	NA	NA	0.844596	NA
EC.RD	ASD	Complex_Fibers	0.429475	0.892571	0.0941968	1	1	1	1	1	0.000552571	0.000592546	0.359553	1	rs62056908	0.108994	0.813122	0.0186726	0.329629	0.00680321	NA
CGH.FA	BP	Associative_Fibers	0.451377	0.770336	0.100843	1	1	1	1	1	0.193372	0.166022	0.96213	0	NA	NA	NA	NA	NA	0.751003	NA
SCC.FA	AD	Commissural_Fibers	0.608951	1	0.102647	0.385216	0.0771248	1	0.0475532	0.0702622	0.000597252	0.000399824	0.646538	1	rs33599	0.019785	0.757205	0.0144758	0.761096	0.803007	NA
UNC.AD	BP	Associative_Fibers	0.314891	0.916174	0.105466	1	1	1	1	1	0.00217568	0.00175066	0.591126	1	rs4917404	0.315338	0.560368	0.0193431	0.238223	0.966487	NA
CGH.AD	OCD	Associative_Fibers	0.382741	0.186171	0.106331	1	1	1	1	1	0.839557	0.841151	0.342273	0	NA	NA	NA	NA	NA	0.536898	NA
SCC.FA	BP	Commissural_Fibers	0.608951	0.862581	0.10712	0.665816	0.687068	1	0.289818	0.600432	0.0170188	0.00946073	0.988403	1	rs10120688	0.00739646	0.862746	0.182906	0.325439	0.631191	NA
FX.AD	ASD	Associative_Fibers	0.516047	0.741553	0.107976	0.887668	0.119898	1	0.55299	0.90441	0.489456	0.402238	0.640339	0	NA	NA	NA	NA	NA	0.455411	NA
ALIC.MD	PTSD	Complex_Fibers	0.433543	0.999565	0.109557	0.19839	0.739003	1	0.275997	0.623523	0.532693	0.690074	0.284946	0	NA	NA	NA	NA	NA	NA	0.110712
SFO.MD	MD	Associative_Fibers	0.363844	0.978772	0.110197	0.298734	0.623153	1	0.410901	0.774112	0.20351	0.382418	0.243391	0	NA	NA	NA	NA	NA	0.809929	NA
SCR.AD	OCD	Complex_Fibers	0.487494	0	0.110877	0.55406	0.160977	1	0.0393662	0.154627	0.324234	0.215238	0.744123	0	NA	NA	NA	NA	NA	0.873901	NA
CST.FA	OCD	CST	0.271853	0.267449	0.110979	0.839855	0.357145	1	0.12935	0.289832	0.366196	0.488949	0.432787	0	NA	NA	NA	NA	NA	0.0861587	NA
CGH.FA	PTSD	Associative_Fibers	0.451377	0.989753	0.111302	1	1	1	1	1	0.778947	0.784197	0.308415	0	NA	NA	NA	NA	NA	NA	0.0543546
FXST.FA	ADHD	Associative_Fibers	0.525247	0.682799	0.112341	0.629958	0.565878	1	0.30951	0.668397	0.242701	0.137284	0.689009	0	NA	NA	NA	NA	NA	0.689979	NA
FX.MD	PTSD	Associative_Fibers	0.478076	0.962685	0.113292	0.254213	0.906601	1	0.267129	0.617372	0.384729	0.576406	0.152136	0	NA	NA	NA	NA	NA	NA	0.443141
CGH.RD	PTSD	Associative_Fibers	0.433505	0.999867	0.114156	0.306684	0.92694	1	0.255827	0.169072	0.345247	0.890396	0.38397	0	NA	NA	NA	NA	NA	NA	0.659285
EC.FA	ADHD	Complex_Fibers	0.542539	0.427013	0.11445	0.408825	0.599294	1	0.221491	0.467365	0.0799409	0.0816704	0.491181	0	NA	NA	NA	NA	NA	0.491814	NA
SLF.RD	PTSD	Associative_Fibers	0.624145	0.999143	0.114607	0.171575	0.905898	1	0.399434	0.0977483	0.662558	0.773697	0.263517	0	NA	NA	NA	NA	NA	NA	0.0644578
Average.MO	ASD	average	0.567281	0.970395	0.114761	0.970135	0.326234	1	0.149266	0.335268	0.965648	0.798444	0.956408	0	NA	NA	NA	NA	NA	0.206901	NA
SLF.MD	PTSD	Associative_Fibers	0.620731	1	0.116051	0.194676	0.911089	1	0.349134	0.0676615	0.64087	0.702747	0.308742	0	NA	NA	NA	NA	NA	NA	0.666468
ACR.FA	PTSD	Complex_Fibers	0.667058	0.999998	0.118843	0.229963	0.385633	1	0.205132	0.158159	0.619817	0.621915	0.366341	0	NA	NA	NA	NA	NA	NA	0.144841
SFO.MD	OCD	Associative_Fibers	0.363844	0.083215	0.119548	0.571378	0.313171	1	0.186438	0.309793	0.623916	0.93956	0.510231	0	NA	NA	NA	NA	NA	0.774061	NA
CGH.AD	Anxiety	Associative_Fibers	0.382741	0.335297	0.119869	1	1	1	1	1	0.87329	0.861246	0.476361	0	NA	NA	NA	NA	NA	NA	0.0701409
IFO.MO	SCZ	Associative_Fibers	0.488162	0.9776	0.121603	0.918227	0.689014	1	0.555541	0.664495	0.23014	0.127031	0.69889	0	NA	NA	NA	NA	NA	NA	NA
SCR.AD	AN	Complex_Fibers	0.487494	0.266124	0.122309	0.471683	0.645297	1	0.421226	0.665504	0.0817219	0.140142	0.356325	0	NA	NA	NA	NA	NA	0.533549	NA
EC.RD	PTSD	Complex_Fibers	0.429475	0.999653	0.127511	1	1	1	1	1	0.640963	0.596249	0.941225	0	NA	NA	NA	NA	NA	NA	0.573299
CST.RD	ADHD	CST	0.401012	0.763245	0.128122	0.400451	0.512341	1	0.327405	0.484549	0.257783	0.216686	0.504177	0	NA	NA	NA	NA	NA	0.360903	NA
PCR.MO	TS	Complex_Fibers	0.481531	0.581396	0.128682	0.495938	0.334392	1	0.224729	0.375646	0.380594	0.500105	0.438282	0	NA	NA	NA	NA	NA	NA	NA
PTR.AD	AN	Complex_Fibers	0.427954	0.992632	0.132098	0.588184	0.216566	1	0.0403911	0.180602	0.255295	0.138331	0.708313	0	NA	NA	NA	NA	NA	0.575882	NA
RLIC.AD	ADHD	Complex_Fibers	0.422345	0.984855	0.132205	1	1	1	1	1	0.532972	0.515967	0.417539	0	NA	NA	NA	NA	NA	0.772342	NA
RLIC.MD	TS	Complex_Fibers	0.451949	0	0.133973	0.642452	0.242783	1	0.172183	0.251976	0.513302	0.351506	0.992227	0	NA	NA	NA	NA	NA	NA	NA
IFO.AD	TS	Associative_Fibers	0.332396	0.247527	0.135378	0.367621	0.749195	1	0.252615	0.220521	0.868667	0.855655	0.537182	0	NA	NA	NA	NA	NA	NA	NA
SLF.FA	PTSD	Associative_Fibers	0.642158	0.999992	0.138071	0.692332	0.737418	1	0.349233	0.696976	0.681368	0.538338	0.957741	0	NA	NA	NA	NA	NA	NA	0.0896967
PCR.RD	TS	Complex_Fibers	0.54557	0.344265	0.13814	0.675958	0.303748	1	0.168976	0.289086	0.783317	0.484696	0.992061	0	NA	NA	NA	NA	NA	NA	NA
ACR.MD	AN	Complex_Fibers	0.607028	0.290936	0.138917	0.566921	0.837429	1	0.0633686	0.206882	0.20407	0.127569	0.854746	0	NA	NA	NA	NA	NA	0.114163	NA
FXST.FA	MD	Associative_Fibers	0.525247	0.999993	0.141369	1	1	1	1	1	0.104646	0.126559	0.18911	0	NA	NA	NA	NA	NA	0.629769	NA
EC.AD	ADHD	Complex_Fibers	0.450147	0.973371	0.141636	0.218723	0.157823	1	0.074244	0.182165	0.135061	0.521538	0.175112	0	NA	NA	NA	NA	NA	0.923307	NA
SFO.RD	OCD	Associative_Fibers	0.445985	0.0853377	0.142409	1	1	1	1	1	0.943615	0.929836	0.655916	0	NA	NA	NA	NA	NA	0.381008	NA
ACR.RD	ASD	Complex_Fibers	0.65365	0.94175	0.142434	0.821448	0.114931	1	0.40434	0.498563	0.102924	0.087422	0.515558	0	NA	NA	NA	NA	NA	0.0794957	NA
GCC.RD	SCZ	Commissural_Fibers	0.548222	0.998627	0.142653	0.554549	0.215779	1	0.117156	0.273903	0.879163	0.76857	0.824806	0	NA	NA	NA	NA	NA	NA	NA
SLF.RD	ASD	Associative_Fibers	0.624145	0.861473	0.144674	0.887464	0.653141	1	0.349464	0.53846	0.446017	0.329145	0.881178	0	NA	NA	NA	NA	NA	0.905464	NA
SLF.RD	BP	Associative_Fibers	0.624145	0.895559	0.145664	0.330993	0.135788	1	0.0226144	0.0554864	0.0748665	0.0707608	0.469899	0	NA	NA	NA	NA	NA	0.0934065	NA
PTR.FA	PTSD	Complex_Fibers	0.599782	0.999993	0.150612	0.120635	0.936864	1	0.191885	0.133738	0.400925	0.826562	0.174395	0	NA	NA	NA	NA	NA	NA	0.594034
PLIC.MD	ASD	Complex_Fibers	0.341779	0.482755	0.151138	0.991572	0.32777	1	0.213771	0.415424	0.886944	0.746978	0.832491	0	NA	NA	NA	NA	NA	0.511156	NA
SFO.AD	AD	Associative_Fibers	0.372233	1	0.152218	1	1	1	1	1	0.0725003	0.0674946	0.454192	0	NA	NA	NA	NA	NA	0.0718219	NA
SCC.FA	TS	Commissural_Fibers	0.608951	0.350912	0.153268	0.588193	0.794237	1	0.415649	0.745315	0.905395	0.845647	0.896122	0	NA	NA	NA	NA	NA	NA	NA
FX.FA	Anxiety	Associative_Fibers	0.378933	0.468313	0.153692	0.537156	0.823667	1	0.500305	0.87502	0.344816	0.328675	0.399593	0	NA	NA	NA	NA	NA	NA	0.0505831
FX.AD	BP	Associative_Fibers	0.516047	0.786223	0.154433	0.440978	0.119676	1	0.0343045	0.113278	0.00546304	0.0118632	0.290181	0		NA	NA	NA	NA	0.715084	NA
SLF.AD	AD	Associative_Fibers	0.614415	0.999107	0.154705	0.389307	0.494127	1	0.281328	0.464804	0.193943	0.158746	0.525784	0	NA	NA	NA	NA	NA	0.57042	NA
EC.MO	AD	Complex_Fibers	0.497353	1	0.154818	1	1	1	1	1	0.0189439	0.0176906	0.446953	0		NA	NA	NA	NA	0.336292	NA
SS.MO	ADHD	Complex_Fibers	0.382866	0.967388	0.155197	1	1	1	1	1	0.78264	0.75521	0.517617	0	NA	NA	NA	NA	NA	0.824784	NA
ALIC.FA	AD	Complex_Fibers	0.598989	1	0.15544	0.360101	0.702745	1	0.0728511	0.193686	0.239329	0.798357	0.343196	0	NA	NA	NA	NA	NA	0.930145	NA
ALIC.RD	Insomnia	Complex_Fibers	0.496985	1	0.15729	1	1	1	1	1	0.000110757	0.000452494	0.103107	1	rs2044673	0.454231	0.0682396	0.00130313	0.0247007	0.0788668	NA
Average.AD	PTSD	average	0.518844	0.898352	0.158034	0.0879534	0.684269	1	0.0106964	0.0937231	0.267955	0.527932	0.146571	0	NA	NA	NA	NA	NA	NA	0.339022
GCC.AD	MD	Commissural_Fibers	0.528934	1	0.159424	0.534827	0.81391	1	0.532076	0.696732	0.0758681	0.135499	0.298388	0	NA	NA	NA	NA	NA	0.478788	NA
GCC.FA	ADHD	Commissural_Fibers	0.566238	0.638434	0.161216	0.0300627	0.21906	1	0.0562946	0.176454	0.066604	0.462252	0.043983	0	NA	NA	NA	NA	NA	0.744869	NA
FX.AD	TS	Associative_Fibers	0.516047	0.295766	0.162541	0.428368	0.506453	1	0.177376	0.2468	0.220915	0.175461	0.584312	0	NA	NA	NA	NA	NA	NA	NA
BCC.FA	ASD	Commissural_Fibers	0.632216	0.673619	0.162785	0.973805	0.487268	1	0.207691	0.427815	0.821562	0.686347	0.843522	0	NA	NA	NA	NA	NA	0.200425	NA
BCC.RD	SCZ	Commissural_Fibers	0.584804	0.518471	0.162822	0.725999	0.554614	1	0.354198	0.526859	0.128019	0.0613698	0.748009	0	NA	NA	NA	NA	NA	NA	NA
BCC.MD	ASD	Commissural_Fibers	0.497518	0.405616	0.163235	1	1	1	1	1	0.270595	0.256459	0.451278	0	NA	NA	NA	NA	NA	0.463387	NA
IFO.FA	BP	Associative_Fibers	0.572314	0.474808	0.164375	0.15777	0.138241	1	0.110257	0.209506	0.144979	0.606879	0.111463	0	NA	NA	NA	NA	NA	0.445041	NA
SCR.MO	Anxiety	Complex_Fibers	0.555224	0.588203	0.165402	0.519761	0.80887	1	0.717506	0.877666	0.43033	0.44458	0.397873	0	NA	NA	NA	NA	NA	NA	0.10718
PLIC.MO	BP	Complex_Fibers	0.697785	0.924426	0.165508	0.670419	0.0947094	1	0.0613639	0.159654	0.00276998	0.00140896	0.801479	1	rs12149643	0.0106266	0.922917	0.0851556	0.665426	0.814248	NA
FX.MO	BP	Associative_Fibers	0.279607	0.713305	0.166481	0.509483	0.358976	1	0.175472	0.336701	0.413606	0.639162	0.431219	0	NA	NA	NA	NA	NA	0.309664	NA
SLF.MD	BP	Associative_Fibers	0.620731	0.996487	0.16673	0.469316	0.124607	1	0.0163927	0.0531329	0.0669137	0.045258	0.650467	0	NA	NA	NA	NA	NA	0.931361	NA
ACR.RD	TS	Complex_Fibers	0.65365	0.486041	0.167469	0.586815	0.619326	1	0.346681	0.449367	0.353645	0.265893	0.851307	0	NA	NA	NA	NA	NA	NA	NA
ALIC.MO	Insomnia	Complex_Fibers	0.566286	1	0.167803	0.366208	0.433929	1	0.202833	0.661776	0.117119	0.336042	0.317793	0	NA	NA	NA	NA	NA	0.100803	NA
Average.MO	SCZ	average	0.567281	0.999696	0.167933	0.310436	0.550235	1	0.299584	0.524543	0.00222674	0.126161	0.288351	0	NA	NA	NA	NA	NA	NA	NA
SCC.AD	PTSD	Commissural_Fibers	0.454783	0.863142	0.169667	0.634315	0.304061	1	0.124328	0.23152	0.578986	0.625039	0.417234	0	NA	NA	NA	NA	NA	NA	0.845628
FX.RD	ASD	Associative_Fibers	0.441593	0.710332	0.169789	0.886387	0.763133	1	0.451788	0.948093	0.6327	0.517015	0.915319	0	NA	NA	NA	NA	NA	0.672236	NA
FXST.RD	ASD	Associative_Fibers	0.488121	0.989265	0.169867	0.709851	0.482281	1	0.335921	0.370362	0.0179649	0.0316499	0.547537	0	NA	NA	NA	NA	NA	0.121488	NA
SLF.AD	BP	Associative_Fibers	0.614415	0.578215	0.169895	0.402728	0.251034	1	0.0391082	0.157044	0.106944	0.0981506	0.511463	0	NA	NA	NA	NA	NA	0.764308	NA
CGH.FA	TS	Associative_Fibers	0.451377	0.286346	0.17	1	1	1	1	1	0.454773	0.474353	0.23481	0	NA	NA	NA	NA	NA	NA	NA
RLIC.MD	PTSD	Complex_Fibers	0.451949	0	0.17043	0.099555	0.717293	1	0.27825	0.145419	0.429679	0.777062	0.152426	0	NA	NA	NA	NA	NA	NA	0.625054
SLF.MD	ASD	Associative_Fibers	0.620731	0.995714	0.170677	0.968174	0.606658	1	0.390656	0.551563	0.484385	0.369964	0.79125	0	NA	NA	NA	NA	NA	0.373932	NA
PLIC.RD	SCZ	Complex_Fibers	0.51281	0.730803	0.170748	0.391435	0.575401	1	0.163865	0.517585	0.000386646	0.000328472	0.556371	2	rs208829rs2267161	0.0672378	0.597764	0.200576	0.90741	NA	NA
CGC.FA	OCD	Associative_Fibers	0.683663	0.0935523	0.171158	0.902105	0.687022	1	0.441311	0.648036	0.801979	0.700656	0.817997	0	NA	NA	NA	NA	NA	0.942891	NA
UNC.FA	OCD	Associative_Fibers	0.452636	0.0916806	0.171963	1	1	1	1	1	0.130943	0.119033	0.532758	0	NA	NA	NA	NA	NA	0.936048	NA
PCR.FA	BP	Complex_Fibers	0.552948	0.619704	0.173213	0.418784	0.117094	1	0.0158931	0.0847997	0.00956252	0.00996724	0.559045	1	rs4843227	0.000208158	0.6401	0.378689	0.927094	0.456652	NA
SLF.MD	TS	Associative_Fibers	0.620731	0.671835	0.175274	0.68137	0.726786	1	0.362832	0.446078	0.433233	0.304377	0.898707	0	NA	NA	NA	NA	NA	NA	NA
CGC.AD	ADHD	Associative_Fibers	0.478883	0.992217	0.175296	0.314876	0.261732	1	0.103635	0.277108	0.835414	0.891512	0.42973	0	NA	NA	NA	NA	NA	0.193886	NA
SFO.MD	ASD	Associative_Fibers	0.363844	0.234793	0.175763	0.609547	0.884098	1	0.49099	0.835668	0.0159646	0.0160896	0.488371	0		NA	NA	NA	NA	0.169531	NA
FXST.FA	ASD	Associative_Fibers	0.525247	0.630732	0.181344	0.428494	0.649814	1	0.53456	0.621124	0.00471035	0.0290259	0.464763	0	NA	NA	NA	NA	NA	0.00356523	NA
RLIC.MO	MD	Complex_Fibers	0.531766	1	0.181916	0.945064	0.898202	1	0.484379	0.878708	0.814693	0.724624	0.691753	0	NA	NA	NA	NA	NA	0.239631	NA
SLF.RD	TS	Associative_Fibers	0.624145	0.382865	0.182113	0.73032	0.719759	1	0.353735	0.466087	0.426128	0.297071	0.930273	0	NA	NA	NA	NA	NA	NA	NA
IFO.FA	Anxiety	Associative_Fibers	0.572314	0.201653	0.182205	0.793637	0.198793	1	0.40136	0.986548	0.463801	0.30964	0.946175	0	NA	NA	NA	NA	NA	NA	0.951789
CGC.RD	AN	Associative_Fibers	0.618615	0.943838	0.183288	0.621563	0.832116	1	0.303256	0.422521	0.225685	0.132804	0.864432	0	NA	NA	NA	NA	NA	0.0551729	NA
IFO.AD	ASD	Associative_Fibers	0.332396	0.896473	0.185547	0.727652	0.468083	1	0.325233	0.443345	0.041736	0.0227777	0.936899	1	rs112665297	0.737796	0.440794	0.857692	0.38968	0.0864436	NA
ACR.AD	AN	Complex_Fibers	0.468282	0.857695	0.186888	0.264439	0.312703	1	0.106578	0.139198	0.425759	0.431897	0.369961	0	NA	NA	NA	NA	NA	0.622343	NA
EC.AD	TS	Complex_Fibers	0.450147	0.326633	0.187268	0.999081	0.480574	1	0.268287	0.593118	0.778179	0.496917	0.87421	0	NA	NA	NA	NA	NA	NA	NA
GCC.AD	TS	Commissural_Fibers	0.528934	0.483195	0.187667	0.912027	0.420045	1	0.263402	0.303244	0.602232	0.48849	0.615298	0	NA	NA	NA	NA	NA	NA	NA
IFO.MO	ASD	Associative_Fibers	0.488162	0.906811	0.188765	1	1	1	1	1	0.00191047	0.00141719	0.772326	1	rs12451721	0.568809	0.787108	0.0201257	0.843422	0.0069012	NA
EC.RD	TS	Complex_Fibers	0.429475	0.4151	0.189221	1	1	1	1	1	0.743359	0.868405	0.0454826	0	NA	NA	NA	NA	NA	NA	NA
IFO.RD	ASD	Associative_Fibers	0.454126	0.582591	0.18995	1	1	1	1	1	0.162646	0.165793	0.326279	0	NA	NA	NA	NA	NA	0.208478	NA
CST.RD	Insomnia	CST	0.401012	0.996144	0.189977	0.638985	0.767221	1	0.35256	0.721345	0.324172	0.251679	0.546439	0	NA	NA	NA	NA	NA	0.52266	NA
SCR.MD	AD	Complex_Fibers	0.543906	0.988474	0.190106	0.929626	0.934442	1	0.320399	0.764241	0.00944197	0.00438327	0.813964	1	rs11191835	0.556274	0.426744	0.168677	0.454853	0.194247	NA
FX.MD	BP	Associative_Fibers	0.478076	0.656381	0.191778	0.570271	0.341198	1	0.165006	0.206529	0.00681606	0.00851779	0.408948	0		NA	NA	NA	NA	0.479557	NA
Average.MO	Anxiety	average	0.567281	0.670251	0.192148	0.600416	0.602368	1	0.419709	0.588293	0.613743	0.570733	0.566869	0	NA	NA	NA	NA	NA	NA	0.886527
PLIC.AD	PTSD	Complex_Fibers	0.486181	0.957379	0.192318	0.878989	0.272613	1	0.26856	0.176204	0.393989	0.290472	0.962849	0	NA	NA	NA	NA	NA	NA	0.0329247
BCC.FA	PTSD	Commissural_Fibers	0.632216	0.980789	0.192401	0.414725	0.651685	1	0.424846	0.752045	0.505375	0.619039	0.361258	0	NA	NA	NA	NA	NA	NA	0.0626031
SS.FA	BP	Complex_Fibers	0.58992	0.902059	0.192798	0.656996	0.170259	1	0.0130624	0.0539013	0.0803719	0.044016	0.919052	0	NA	NA	NA	NA	NA	0.96342	NA
CST.RD	PTSD	CST	0.401012	0.939439	0.193593	0.34336	0.260427	1	0.191967	0.261329	0.491088	0.523763	0.400808	0	NA	NA	NA	NA	NA	NA	0.54784
RLIC.FA	BP	Complex_Fibers	0.593142	0.98011	0.195709	0.888939	0.0880637	1	0.0176722	0.0444425	0.00179686	0.000815594	0.905162	1	rs4843552	0.020919	0.775395	0.050967	0.434208	0.452357	NA
BCC.MD	AD	Commissural_Fibers	0.497518	0.989862	0.198333	1	1	1	1	1	0.00871933	0.00662545	0.856093	1	rs11191835	0.416625	0.332036	0.0776697	0.423118	0.310025	NA
UNC.RD	ADHD	Associative_Fibers	0.409087	0.837833	0.198688	0.558898	0.318775	1	0.126017	0.343953	0.642227	0.510509	0.622989	0	NA	NA	NA	NA	NA	0.787524	NA
CGH.AD	AN	Associative_Fibers	0.382741	0.794025	0.198757	1	1	1	1	1	0.536026	0.491277	0.763093	0	NA	NA	NA	NA	NA	0.156107	NA
SLF.FA	OCD	Associative_Fibers	0.642158	0.332512	0.19986	0.925776	0.895794	1	0.201818	0.541494	0.688094	0.553322	0.833741	0	NA	NA	NA	NA	NA	0.0373088	NA
SCC.RD	TS	Commissural_Fibers	0.549608	0.266227	0.200778	0.41077	0.280002	1	0.100429	0.234936	0.792534	0.725562	0.662925	0	NA	NA	NA	NA	NA	NA	NA
UNC.MD	ADHD	Associative_Fibers	0.355184	0.99945	0.201764	0.528134	0.328958	1	0.190735	0.336126	0.637753	0.478793	0.641705	0	NA	NA	NA	NA	NA	0.0148504	NA
PTR.MD	ADHD	Complex_Fibers	0.516318	0.970346	0.202274	0.410335	0.18945	1	0.157818	0.216893	0.418118	0.325343	0.620514	0	NA	NA	NA	NA	NA	0.294364	NA
UNC.RD	ASD	Associative_Fibers	0.409087	0.792218	0.203689	0.807423	0.596228	1	0.343491	0.528318	0.408851	0.222145	0.732179	0	NA	NA	NA	NA	NA	0.236313	NA
FX.MD	ASD	Associative_Fibers	0.478076	0.722965	0.203868	0.85203	0.923546	1	0.790245	0.909419	0.617302	0.500285	0.949009	0	NA	NA	NA	NA	NA	0.469317	NA
ALIC.MO	SCZ	Complex_Fibers	0.566286	0.991918	0.204632	0.606828	0.766464	1	0.558493	0.667958	0.00955874	0.0336206	0.293241	1	rs150300	0.609546	0.88073	0.775418	0.95807	NA	NA
BCC.RD	PTSD	Commissural_Fibers	0.584804	0.708798	0.206727	0.377453	0.751975	1	0.447091	0.924577	0.253736	0.547155	0.366098	0	NA	NA	NA	NA	NA	NA	0.959525
SCC.AD	MD	Commissural_Fibers	0.454783	0.983964	0.206983	0.678437	0.372613	1	0.192989	0.313465	0.445561	0.267133	0.896212	0	NA	NA	NA	NA	NA	0.594637	NA
SCR.RD	ADHD	Complex_Fibers	0.561718	0.994997	0.208024	0.47132	0.395589	1	0.148112	0.351379	0.0570094	0.0389516	0.640794	0	NA	NA	NA	NA	NA	0.386898	NA
SS.AD	AN	Complex_Fibers	0.399722	0.893991	0.208581	1	1	1	1	1	0.0244136	0.0178001	0.854363	1	rs9267445	0.0533121	0.552997	0.390117	0.99787	0.964094	NA
ALIC.MO	AN	Complex_Fibers	0.566286	0.958343	0.208762	0.665744	0.53916	1	0.347857	0.560431	0.805129	0.91378	0.37183	0	NA	NA	NA	NA	NA	0.863959	NA
GCC.RD	ADHD	Commissural_Fibers	0.548222	0.975902	0.210374	0.0595251	0.508528	1	0.0924266	0.187264	0.108908	0.403679	0.0897807	0	NA	NA	NA	NA	NA	0.470676	NA
GCC.MD	PTSD	Commissural_Fibers	0.542627	0	0.210959	0.0463081	0.992044	1	0.80882	0.972388	0.201332	0.535921	0.0728235	0	NA	NA	NA	NA	NA	NA	0.697054
PTR.FA	TS	Complex_Fibers	0.599782	0.536615	0.211497	0.483506	0.805896	1	0.28161	0.354041	0.393312	0.269124	0.651077	0	NA	NA	NA	NA	NA	NA	NA
FXST.RD	AN	Associative_Fibers	0.488121	0.997852	0.212363	0.402487	0.379928	1	0.126716	0.267521	0.424889	0.453685	0.477716	0	NA	NA	NA	NA	NA	0.967205	NA
Average.MO	BP	average	0.567281	0.989131	0.212927	0.636035	0.246473	1	0.107989	0.32149	0.0210716	0.0244535	0.600832	0	NA	NA	NA	NA	NA	0.0710565	NA
BCC.AD	Insomnia	Commissural_Fibers	0.436898	0.999032	0.215332	0.425262	0.407617	1	0.272553	0.69459	0.125102	0.302611	0.337445	0	NA	NA	NA	NA	NA	0.0686879	NA
ACR.FA	OCD	Complex_Fibers	0.667058	0.364157	0.215864	0.243757	0.43987	1	0.460581	0.428756	0.0990718	0.222303	0.145863	0	NA	NA	NA	NA	NA	0.109823	NA
SS.AD	ASD	Complex_Fibers	0.399722	0.809938	0.219615	1	1	1	1	1	0.687508	0.682547	0.367799	0	NA	NA	NA	NA	NA	0.0945986	NA
SS.MD	BP	Complex_Fibers	0.472615	0.876063	0.219785	0.812922	0.244195	1	0.0113918	0.0592496	0.00446427	0.0052888	0.506489	0		NA	NA	NA	NA	0.319438	NA
CGC.RD	TS	Associative_Fibers	0.618615	0.449043	0.219871	0.705725	0.536223	1	0.124019	0.299144	0.804799	0.654401	0.99145	0	NA	NA	NA	NA	NA	NA	NA
EC.MD	TS	Complex_Fibers	0.382135	0.208174	0.221272	0.636508	0.732467	1	0.372839	0.721396	0.798348	0.712701	0.674483	0	NA	NA	NA	NA	NA	NA	NA
SS.FA	ADHD	Complex_Fibers	0.58992	0.905275	0.222677	0.447093	0.685456	1	0.292128	0.359014	0.757413	0.661677	0.662954	0	NA	NA	NA	NA	NA	0.649631	NA
PLIC.MD	AN	Complex_Fibers	0.341779	0.581928	0.223148	0.241968	0.850206	1	0.390947	0.947172	0.0691695	0.175263	0.286865	0	NA	NA	NA	NA	NA	0.953025	NA
Average.RD	TS	average	0.628747	0.428555	0.223627	0.258016	0.778952	1	0.322498	0.177917	0.402925	0.379256	0.411778	0	NA	NA	NA	NA	NA	NA	NA
BCC.RD	MD	Commissural_Fibers	0.584804	0.998069	0.223674	0.847904	0.699928	1	0.473022	0.683764	0.253087	0.104698	0.868519	0	NA	NA	NA	NA	NA	0.711197	NA
CGC.FA	Anxiety	Associative_Fibers	0.683663	0.142259	0.223992	0.5742	0.452947	1	0.233606	0.438325	0.536401	0.501438	0.437197	0	NA	NA	NA	NA	NA	NA	0.985511
PLIC.MD	ADHD	Complex_Fibers	0.341779	0.529956	0.225075	0.557521	0.8448	1	0.319048	0.352405	0.632418	0.482518	0.659163	0	NA	NA	NA	NA	NA	0.232796	NA
ALIC.RD	MD	Complex_Fibers	0.496985	1	0.225279	0.949919	0.940245	1	0.663605	0.998891	0.106782	0.0571275	0.856396	0	NA	NA	NA	NA	NA	0.437676	NA
ALIC.AD	Anxiety	Complex_Fibers	0.390974	0.864447	0.226099	0.153996	0.493138	1	0.212177	0.537613	0.134682	0.389909	0.194955	0	NA	NA	NA	NA	NA	NA	0.0224893
SS.RD	TS	Complex_Fibers	0.531414	0.353924	0.228898	0.168234	0.318295	1	0.171027	0.23475	0.654493	0.952139	0.242796	0	NA	NA	NA	NA	NA	NA	NA
SLF.AD	Insomnia	Associative_Fibers	0.614415	0.999864	0.230862	0.179637	0.878332	1	0.743903	0.933278	0.171618	0.618234	0.121073	0	NA	NA	NA	NA	NA	0.746734	NA
ACR.MD	TS	Complex_Fibers	0.607028	0.104309	0.232136	0.413164	0.673548	1	0.402597	0.226581	0.963128	0.971329	0.58984	0	NA	NA	NA	NA	NA	NA	NA
FX.MD	MD	Associative_Fibers	0.478076	1	0.232605	0.219237	0.913723	1	0.472837	0.765309	0.710734	0.774956	0.294663	0	NA	NA	NA	NA	NA	0.285545	NA
EC.MO	ADHD	Complex_Fibers	0.497353	0.99143	0.233151	1	1	1	1	1	0.121224	0.104138	0.679549	0	NA	NA	NA	NA	NA	0.492071	NA
SS.MD	TS	Complex_Fibers	0.472615	0.36313	0.233805	0.188108	0.307587	1	0.221293	0.216825	0.681386	0.922586	0.27079	0	NA	NA	NA	NA	NA	NA	NA
GCC.AD	ASD	Commissural_Fibers	0.528934	0.963074	0.235502	0.731517	0.742908	1	0.272461	0.536852	0.0938211	0.0870419	0.486368	0	NA	NA	NA	NA	NA	0.0814697	NA
CGC.MD	AD	Associative_Fibers	0.447805	0.999692	0.235829	0.395569	0.0613767	1	0.174735	0.564715	0.0209189	0.0796814	0.19907	0		NA	NA	NA	NA	0.357345	NA
ACR.AD	Insomnia	Complex_Fibers	0.468282	0.999989	0.237182	0.401474	0.958835	1	0.992486	0.91226	0.00229267	0.0165432	0.265631	1	rs112297877	0.472215	0.516541	0.361377	0.416755	0.663325	NA
PLIC.RD	PTSD	Complex_Fibers	0.51281	0.896476	0.237421	0.856191	0.651581	1	0.442716	0.651947	0.506991	0.401648	0.92102	0	NA	NA	NA	NA	NA	NA	0.0768939
PTR.MD	TS	Complex_Fibers	0.516318	0.34537	0.241583	0.244059	0.741154	1	0.32108	0.330559	0.674781	0.772605	0.350938	0	NA	NA	NA	NA	NA	NA	NA
PCR.FA	TS	Complex_Fibers	0.552948	0.215606	0.241793	0.464735	0.346858	1	0.209759	0.234985	0.368271	0.269013	0.59037	0	NA	NA	NA	NA	NA	NA	NA
FXST.RD	Insomnia	Associative_Fibers	0.488121	1	0.243231	0.74813	0.690978	1	0.661369	0.811934	0.186036	0.13263	0.599406	0	NA	NA	NA	NA	NA	0.61601	NA
CGH.FA	Insomnia	Associative_Fibers	0.451377	0.99999	0.244968	1	1	1	1	1	0.297972	0.332789	0.18112	0	NA	NA	NA	NA	NA	0.0362104	NA
GCC.MO	AN	Commissural_Fibers	0.429808	0.64987	0.245089	1	1	1	1	1	0.000378831	0.000264819	0.818882	2	rs3027167rs685031	0.646616	0.21507	0.0546633	0.220153	0.331494	NA
PLIC.AD	AD	Complex_Fibers	0.486181	1	0.245498	0.600839	0.578115	1	0.471697	0.613884	0.00202062	0.00208997	0.474448	2	rs173003rs4654906	0.118179	0.829847	0.187664	0.634509	0.539362	NA
UNC.MD	PTSD	Associative_Fibers	0.355184	1	0.248213	1	1	1	1	1	0.375709	0.392809	0.249929	0	NA	NA	NA	NA	NA	NA	0.50605
EC.AD	ASD	Complex_Fibers	0.450147	0.956018	0.248868	0.144684	0.255324	1	0.252726	0.758769	0.000550784	0.140834	0.118913	2	rs62064364rs7935166	0.200327	NA	NA	NA	0.0150332	NA
SS.RD	AD	Complex_Fibers	0.531414	1	0.249217	0.707193	0.753803	1	0.465625	0.545008	0.319135	0.302879	0.418646	0	NA	NA	NA	NA	NA	0.872408	NA
GCC.MO	BP	Commissural_Fibers	0.429808	0.590868	0.250309	1	1	1	1	1	0.00224388	0.00158527	0.993176	0		NA	NA	NA	NA	0.493461	NA
Average.MD	SCZ	average	0.59503	0.396792	0.25113	0.70114	0.713492	1	0.224872	0.374948	0.141344	0.0933426	0.986087	0	NA	NA	NA	NA	NA	NA	NA
CGC.MO	Anxiety	Associative_Fibers	0.606364	0.422727	0.251794	0.803516	0.408443	1	0.297627	0.583029	0.210748	0.129278	0.950908	0	NA	NA	NA	NA	NA	NA	0.265279
SCC.MD	Anxiety	Commissural_Fibers	0.453582	0.112796	0.251896	0.815623	0.485971	1	0.314	0.509584	0.619975	0.332381	0.918536	0	NA	NA	NA	NA	NA	NA	0.35481
ALIC.MO	Anxiety	Complex_Fibers	0.566286	0.475072	0.253026	0.921691	0.684325	1	0.337599	0.468549	0.71932	0.514731	0.919012	0	NA	NA	NA	NA	NA	NA	0.96964
CGC.AD	PTSD	Associative_Fibers	0.478883	1	0.2542	0.643995	0.222403	1	0.0575268	0.237085	0.0607791	0.0324459	0.793813	0	NA	NA	NA	NA	NA	NA	0.163318
EC.FA	OCD	Complex_Fibers	0.542539	0	0.255847	0.751478	0.595282	1	0.391148	0.587321	0.911951	0.974696	0.742452	0	NA	NA	NA	NA	NA	0.620425	NA
FX.FA	AD	Associative_Fibers	0.378933	1	0.256941	0.860728	0.948291	1	0.585923	0.892708	0.492236	0.393406	0.724524	0	NA	NA	NA	NA	NA	0.0395953	NA
PTR.FA	AN	Complex_Fibers	0.599782	0.989091	0.25843	0.680148	0.0756964	1	0.0448445	0.0961644	0.0052071	0.00213104	0.89142	1	rs2267161	0.00077318	0.945178	0.416515	0.378164	0.0314248	NA
FXST.FA	OCD	Associative_Fibers	0.525247	0.134785	0.258688	1	1	1	1	1	0.506007	0.458714	0.926013	0	NA	NA	NA	NA	NA	0.318674	NA
ACR.FA	Insomnia	Complex_Fibers	0.667058	1	0.261621	0.784642	0.305046	1	0.603958	0.695003	0.549559	0.477521	0.581573	0	NA	NA	NA	NA	NA	0.462323	NA
UNC.FA	AN	Associative_Fibers	0.452636	0.679725	0.261621	0.160665	0.483578	1	0.151133	0.342194	0.0135973	0.147974	0.198664	1	rs138705	0.023302	0.268874	0.157107	0.360055	0.29712	NA
SCC.MD	ADHD	Commissural_Fibers	0.453582	0.714592	0.263066	0.300511	0.753631	1	0.235344	0.290271	0.39891	0.408392	0.393781	0	NA	NA	NA	NA	NA	0.331515	NA
PTR.AD	ASD	Complex_Fibers	0.427954	0.973255	0.264744	0.942189	0.69917	1	0.406053	0.614244	0.572763	0.297275	0.89833	0	NA	NA	NA	NA	NA	0.0649198	NA
ALIC.AD	OCD	Complex_Fibers	0.390974	0.435744	0.265202	0.689316	0.273188	1	0.552042	0.854054	0.785164	0.778601	0.530345	0	NA	NA	NA	NA	NA	0.735425	NA
EC.RD	OCD	Complex_Fibers	0.429475	0.282551	0.266869	1	1	1	1	1	0.731656	0.691073	0.901502	0	NA	NA	NA	NA	NA	0.952743	NA
SS.RD	BP	Complex_Fibers	0.531414	0.866009	0.267368	0.709979	0.336277	1	0.01537	0.0802492	0.00392518	0.00710798	0.430442	0		NA	NA	NA	NA	0.806474	NA
FXST.RD	OCD	Associative_Fibers	0.488121	0.275193	0.269342	0.985725	0.641792	1	0.444197	0.631218	0.830619	0.606544	0.799685	0	NA	NA	NA	NA	NA	0.90714	NA
FX.FA	ADHD	Associative_Fibers	0.378933	0.902661	0.270022	0.600523	0.246027	1	0.283784	0.238547	0.454469	0.399268	0.497223	0	NA	NA	NA	NA	NA	0.129933	NA
PCR.MO	BP	Complex_Fibers	0.481531	0.987188	0.271533	0.882765	0.743851	1	0.404451	0.719565	0.658839	0.361632	0.969282	0	NA	NA	NA	NA	NA	0.458429	NA
PLIC.MD	OCD	Complex_Fibers	0.341779	0.085882	0.272382	0.983843	0.92877	1	0.773541	0.967569	0.362167	0.206522	0.884316	0	NA	NA	NA	NA	NA	0.453806	NA
CGC.RD	ASD	Associative_Fibers	0.618615	0.919068	0.272701	0.74532	0.8209	1	0.375364	0.483544	0.620958	0.475478	0.988005	0	NA	NA	NA	NA	NA	0.292171	NA
BCC.MO	SCZ	Commissural_Fibers	0.481682	0.954213	0.273755	0.674734	0.850268	1	0.774634	0.852102	0.604708	0.380077	0.712335	0	NA	NA	NA	NA	NA	NA	NA
PCR.MO	OCD	Complex_Fibers	0.481531	0.403942	0.273888	0.514297	0.392188	1	0.225787	0.350378	0.664364	0.709958	0.561111	0	NA	NA	NA	NA	NA	0.587499	NA
SLF.RD	ADHD	Associative_Fibers	0.624145	0.898893	0.274616	0.58854	0.21989	1	0.138739	0.212666	0.261427	0.186067	0.733735	0	NA	NA	NA	NA	NA	0.591807	NA
ALIC.MD	Anxiety	Complex_Fibers	0.433543	0.505082	0.275812	0.912741	0.86719	1	0.459543	0.977743	0.150328	0.0817689	0.915024	0	NA	NA	NA	NA	NA	NA	0.127259
PCR.FA	AD	Complex_Fibers	0.552948	0.999633	0.278608	0.857749	0.838099	1	0.475927	0.64975	0.234226	0.118726	0.972537	0	NA	NA	NA	NA	NA	0.891163	NA
CGC.AD	OCD	Associative_Fibers	0.478883	0.429776	0.278926	0.277437	0.379869	1	0.302243	0.415046	0.261639	0.467092	0.198004	0	NA	NA	NA	NA	NA	0.0948731	NA
EC.MD	ADHD	Complex_Fibers	0.382135	0.453476	0.279462	0.756215	0.742081	1	0.179908	0.450977	0.0209281	0.00872661	0.784161	0	NA	NA	NA	NA	NA	0.640872	NA
ACR.FA	TS	Complex_Fibers	0.667058	0.529425	0.281262	0.509142	0.227249	1	0.103601	0.199173	0.374296	0.296039	0.653795	0	NA	NA	NA	NA	NA	NA	NA
RLIC.MO	Insomnia	Complex_Fibers	0.531766	1	0.282772	0.105502	0.63419	1	0.676554	0.647083	0.068036	0.460006	0.0614446	0	NA	NA	NA	NA	NA	0.671457	NA
ALIC.RD	OCD	Complex_Fibers	0.496985	0.57584	0.282905	0.582801	0.815742	1	0.377957	0.27894	0.389386	0.307543	0.533413	0	NA	NA	NA	NA	NA	0.125234	NA
PLIC.MD	TS	Complex_Fibers	0.341779	0.107632	0.284503	0.356309	0.709776	1	0.359791	0.645676	0.782725	0.998861	0.408857	0	NA	NA	NA	NA	NA	NA	NA
CGC.AD	AD	Associative_Fibers	0.478883	1	0.285294	0.13738	0.51746	1	0.313833	0.519879	0.210513	0.436812	0.174942	0	NA	NA	NA	NA	NA	0.486483	NA
RLIC.RD	ADHD	Complex_Fibers	0.544683	0.247155	0.285953	0.527067	0.199433	1	0.154068	0.179329	0.450735	0.356248	0.715569	0	NA	NA	NA	NA	NA	0.500872	NA
PLIC.RD	MD	Complex_Fibers	0.51281	0.99999	0.286407	0.992294	0.635931	1	0.463861	0.723404	0.877465	0.813516	0.803667	0	NA	NA	NA	NA	NA	0.835867	NA
RLIC.MO	ASD	Complex_Fibers	0.531766	0.98412	0.286513	0.40697	0.792449	1	0.639299	0.807468	0.323098	0.379937	0.280318	0	NA	NA	NA	NA	NA	0.638811	NA
CGC.MO	SCZ	Associative_Fibers	0.606364	0.929991	0.287723	0.66512	0.638001	1	0.498935	0.697966	0.545772	0.413074	0.794851	0	NA	NA	NA	NA	NA	NA	NA
FXST.RD	BP	Associative_Fibers	0.488121	0.913836	0.287775	0.378356	0.231516	1	0.0262204	0.137891	0.0476272	0.115994	0.439648	0	NA	NA	NA	NA	NA	0.736108	NA
BCC.MO	Insomnia	Commissural_Fibers	0.481682	1	0.28834	1	1	1	1	1	0.100801	0.21387	0.0602228	0	NA	NA	NA	NA	NA	0.0721292	NA
FXST.RD	TS	Associative_Fibers	0.488121	0.404315	0.289868	0.415332	0.382799	1	0.184021	0.306982	0.410901	0.424564	0.479	0	NA	NA	NA	NA	NA	NA	NA
PCR.AD	Insomnia	Complex_Fibers	0.480275	1	0.290147	0.669012	0.734164	1	0.539843	0.759136	0.00223514	0.00346492	0.529071	1	rs112297877	0.672925	0.918899	0.564784	0.98075	0.795031	NA
EC.RD	AD	Complex_Fibers	0.429475	1	0.29026	1	1	1	1	1	0.0173713	0.0133422	0.961601	1	rs6671527	0.922381	0.784728	0.114947	0.608776	0.0487178	NA
IFO.FA	AN	Associative_Fibers	0.572314	0.528376	0.292242	0.601884	0.383104	1	0.176937	0.28909	0.731087	0.599932	0.719346	0	NA	NA	NA	NA	NA	0.856628	NA
Average.AD	AD	average	0.518844	0.999967	0.292682	0.944608	0.505972	1	0.614948	0.640337	0.0165057	0.0101159	0.689346	0		NA	NA	NA	NA	0.475649	NA
FX.RD	MD	Associative_Fibers	0.441593	1	0.296263	0.170382	0.837906	1	0.508185	0.742801	0.627896	0.76323	0.216355	0	NA	NA	NA	NA	NA	0.549862	NA
SFO.MD	Anxiety	Associative_Fibers	0.363844	0.120196	0.296272	0.988991	0.646201	1	0.465994	0.650977	0.911085	0.68166	0.915153	0	NA	NA	NA	NA	NA	NA	0.152717
SCR.RD	ASD	Complex_Fibers	0.561718	0.989601	0.297617	0.422364	0.820476	1	0.543039	0.910287	0.0524525	0.0405755	0.570973	0	NA	NA	NA	NA	NA	0.155456	NA
CGH.FA	AD	Associative_Fibers	0.451377	1	0.297719	1	1	1	1	1	0.698883	0.660246	0.896986	0	NA	NA	NA	NA	NA	0.136372	NA
CGC.MD	AN	Associative_Fibers	0.447805	0.686793	0.299707	0.982389	0.589263	1	0.566263	0.721936	0.074046	0.0463157	0.715796	0	NA	NA	NA	NA	NA	0.918192	NA
GCC.FA	Anxiety	Commissural_Fibers	0.566238	0.18554	0.30324	0.918278	0.282478	1	0.206124	0.236532	0.662013	0.518042	0.953436	0	NA	NA	NA	NA	NA	NA	0.496061
ACR.RD	ADHD	Complex_Fibers	0.65365	0.963094	0.303734	0.423328	0.775255	1	0.283015	0.473431	0.05774	0.0451949	0.579715	0	NA	NA	NA	NA	NA	0.88294	NA
UNC.RD	PTSD	Associative_Fibers	0.409087	0.996313	0.304008	1	1	1	1	1	0.784474	0.782869	0.360186	0	NA	NA	NA	NA	NA	NA	0.510602
BCC.AD	Anxiety	Commissural_Fibers	0.436898	0.210366	0.304942	0.486156	0.803136	1	0.612695	0.798578	0.689446	0.85098	0.55459	0	NA	NA	NA	NA	NA	NA	0.705653
CGH.RD	ASD	Associative_Fibers	0.433505	0.91814	0.306437	0.722827	0.418142	1	0.30721	0.430681	0.872094	0.612634	0.916607	0	NA	NA	NA	NA	NA	0.761539	NA
BCC.MD	ADHD	Commissural_Fibers	0.497518	0.447259	0.306622	1	1	1	1	1	0.379162	0.613986	0.0223071	0	NA	NA	NA	NA	NA	0.918281	NA
CGC.MO	ASD	Associative_Fibers	0.606364	0.8735	0.306714	0.729211	0.41851	1	0.374091	0.433999	0.566399	0.4421	0.857345	0	NA	NA	NA	NA	NA	0.503262	NA
PCR.RD	ADHD	Complex_Fibers	0.54557	0.858711	0.308438	0.737707	0.293232	1	0.180994	0.287971	0.432333	0.254823	0.932745	0	NA	NA	NA	NA	NA	0.233866	NA
EC.FA	AD	Complex_Fibers	0.542539	0.986121	0.309702	0.872531	0.528496	1	0.400738	0.505095	0.799649	0.621245	0.837031	0	NA	NA	NA	NA	NA	0.102005	NA
SCC.MD	OCD	Commissural_Fibers	0.453582	0.0797435	0.310886	0.340421	0.4145	1	0.178841	0.339468	0.233453	0.443681	0.36967	0	NA	NA	NA	NA	NA	0.107629	NA
CGC.FA	MD	Associative_Fibers	0.683663	0.999971	0.313497	0.24841	0.892322	1	0.67132	0.886901	0.590975	0.625547	0.332082	0	NA	NA	NA	NA	NA	0.632104	NA
SLF.MD	ADHD	Associative_Fibers	0.620731	0.998206	0.31367	0.806866	0.257983	1	0.13732	0.236834	0.244826	0.161442	0.970613	0	NA	NA	NA	NA	NA	0.145659	NA
RLIC.FA	TS	Complex_Fibers	0.593142	0.545645	0.314932	0.222131	0.549604	1	0.455206	0.320807	0.847384	0.940946	0.283417	0	NA	NA	NA	NA	NA	NA	NA
PLIC.RD	Insomnia	Complex_Fibers	0.51281	0.999549	0.316531	0.979412	0.710548	1	0.604263	0.71924	0.000774447	0.000412999	0.79023	2	rs208829rs2936681	0.442956	0.857332	0.486718	0.687402	0.310227	NA
PCR.MD	ASD	Complex_Fibers	0.535328	0.901729	0.317456	0.932131	0.195193	1	0.212279	0.450167	0.184767	0.104962	0.742352	0	NA	NA	NA	NA	NA	0.0488926	NA
IFO.MD	TS	Associative_Fibers	0.223228	0.350456	0.318746	1	1	1	1	1	0.119577	0.0939265	0.723341	0	NA	NA	NA	NA	NA	NA	NA
FX.AD	AD	Associative_Fibers	0.516047	0.999997	0.320021	0.285233	0.692485	1	0.672715	0.787788	0.551404	0.555782	0.357377	0	NA	NA	NA	NA	NA	0.768102	NA
RLIC.RD	AN	Complex_Fibers	0.544683	0.273738	0.32061	0.311698	0.31655	1	0.0538171	0.116468	0.0689865	0.068593	0.427466	0	NA	NA	NA	NA	NA	0.913944	NA
ALIC.MO	ADHD	Complex_Fibers	0.566286	0.934143	0.322605	0.688086	0.972527	1	0.355008	0.732543	7.15e-06	2.13e-06	0.92957	1	rs143796540	0.771995	0.113262	0.0345056	0.108603	0.911281	NA
PCR.MD	Anxiety	Complex_Fibers	0.535328	0.527142	0.323128	0.668765	0.427889	1	0.314645	0.404832	0.885811	0.67366	0.8409	0	NA	NA	NA	NA	NA	NA	0.464596
PLIC.MO	SCZ	Complex_Fibers	0.697785	0.990349	0.324233	0.195578	0.203294	1	0.15162	0.206082	0.349859	0.433175	0.233426	0	NA	NA	NA	NA	NA	NA	NA
PCR.AD	TS	Complex_Fibers	0.480275	0.202557	0.324976	0.638898	0.845985	1	0.687531	0.887731	0.261992	0.230696	0.523102	0	NA	NA	NA	NA	NA	NA	NA
ACR.MD	ADHD	Complex_Fibers	0.607028	0.262462	0.326398	0.909464	0.341555	1	0.223292	0.285915	0.429225	0.302942	0.863174	0	NA	NA	NA	NA	NA	0.166177	NA
PLIC.RD	AN	Complex_Fibers	0.51281	0.586245	0.327933	0.632702	0.437178	1	0.251406	0.526001	0.0869407	0.0580659	0.775111	0	NA	NA	NA	NA	NA	0.686755	NA
PLIC.AD	OCD	Complex_Fibers	0.486181	0.158413	0.328686	0.959383	0.324974	1	0.340583	0.328732	0.910372	0.845607	0.914449	0	NA	NA	NA	NA	NA	0.00112282	NA
FX.MO	Insomnia	Associative_Fibers	0.279607	1	0.328792	0.352568	0.287909	1	0.124302	0.290772	0.147946	0.654862	0.307993	0	NA	NA	NA	NA	NA	0.412211	NA
GCC.FA	OCD	Commissural_Fibers	0.566238	0.113854	0.32916	0.286465	0.273832	1	0.0753689	0.22058	0.187929	0.269274	0.327655	0	NA	NA	NA	NA	NA	0.839209	NA
Average.MD	ASD	average	0.59503	0.245781	0.330552	0.961707	0.975686	1	0.566043	0.68956	0.00698181	0.00415147	0.785294	1	rs147431626	0.671429	0.795497	0.596912	0.902017	0.0829955	NA
PLIC.RD	BP	Complex_Fibers	0.51281	0.529407	0.331192	0.999571	0.901429	1	0.519011	0.908733	0.0257355	0.0153944	0.830155	0		NA	NA	NA	NA	0.725771	NA
SCR.RD	PTSD	Complex_Fibers	0.561718	1	0.33137	0.894723	0.82558	1	0.655521	0.439419	0.417394	0.303577	0.891717	0	NA	NA	NA	NA	NA	NA	0.133874
PLIC.FA	MD	Complex_Fibers	0.602565	1	0.331812	0.493267	0.483704	1	0.308624	0.551438	0.527985	0.444973	0.64383	0	NA	NA	NA	NA	NA	0.417018	NA
RLIC.AD	ASD	Complex_Fibers	0.422345	0.972955	0.334145	1	1	1	1	1	0.0333885	0.0656335	0.0832489	1	rs3062629	0.482837	0.294573	0.272262	0.156404	0.084226	NA
SCC.AD	BP	Commissural_Fibers	0.454783	0.268348	0.336001	0.223671	0.964563	1	0.831298	0.888668	0.305137	0.492923	0.275601	0	NA	NA	NA	NA	NA	0.787442	NA
UNC.AD	ADHD	Associative_Fibers	0.314891	0.949829	0.336462	0.571781	0.778803	1	0.613668	0.804369	0.74588	0.911831	0.587206	0	NA	NA	NA	NA	NA	0.971679	NA
PTR.AD	MD	Complex_Fibers	0.427954	1	0.336705	0.93557	0.67108	1	0.425323	0.607642	0.805941	0.518886	0.921441	0	NA	NA	NA	NA	NA	0.289285	NA
BCC.MO	Anxiety	Commissural_Fibers	0.481682	0.398203	0.336943	0.919532	0.291198	1	0.151872	0.294973	0.164413	0.0614154	0.887289	0	NA	NA	NA	NA	NA	NA	0.77871
CGH.AD	SCZ	Associative_Fibers	0.382741	0.907879	0.337226	1	1	1	1	1	0.000151095	0.000137692	0.474701	1	rs6939589	0.704781	0.953943	0.00597595	0.789934	NA	NA
ACR.AD	TS	Complex_Fibers	0.468282	0.309428	0.338156	0.319266	0.756705	1	0.496623	0.230373	0.883588	0.974587	0.401998	0	NA	NA	NA	NA	NA	NA	NA
Average.AD	MD	average	0.518844	0.999991	0.338404	0.692799	0.365698	1	0.370764	0.438827	0.752985	0.61866	0.929624	0	NA	NA	NA	NA	NA	0.347511	NA
BCC.FA	BP	Commissural_Fibers	0.632216	0.720433	0.338713	0.202008	0.844525	1	0.86058	0.541059	0.000509894	0.0561802	0.178745	1	rs11136344	0.752728	0.485376	0.0111191	0.472871	0.818728	NA
UNC.AD	TS	Associative_Fibers	0.314891	0.407321	0.339321	1	1	1	1	1	0.290769	0.282154	0.389604	0	NA	NA	NA	NA	NA	NA	NA
CGC.FA	AN	Associative_Fibers	0.683663	0.552801	0.339629	0.358665	0.785159	1	0.814644	0.811673	0.737648	0.711102	0.466868	0	NA	NA	NA	NA	NA	0.245064	NA
PCR.RD	ASD	Complex_Fibers	0.54557	0.815385	0.340593	0.618827	0.540463	1	0.320209	0.53548	0.010549	0.0213025	0.439218	1	rs10764437	0.575621	0.920582	0.141978	0.992853	0.640556	NA
CGC.AD	SCZ	Associative_Fibers	0.478883	0.99981	0.341726	0.715904	0.271656	1	0.515762	0.350937	0.016835	0.00778723	0.842636	1	rs7935166	0.00744549	0.295262	0.336307	0.505746	NA	NA
PCR.AD	PTSD	Complex_Fibers	0.480275	0.987506	0.34355	0.767436	0.416129	1	0.309225	0.413239	0.748758	0.545974	0.939492	0	NA	NA	NA	NA	NA	NA	0.206949
ACR.RD	AD	Complex_Fibers	0.65365	1	0.345074	0.331874	0.0924361	1	0.780798	0.652161	4.52e-06	5.64e-05	0.201742	2	rs11191835rs33599	0.29485	0.468612	0.00165056	0.276381	0.590913	NA
GCC.MD	Insomnia	Commissural_Fibers	0.542627	0	0.346527	0.496101	0.844534	1	1	0.901115	0.630382	0.6662	0.337667	0	NA	NA	NA	NA	NA	0.427316	NA
UNC.FA	Anxiety	Associative_Fibers	0.452636	0.138263	0.346697	1	1	1	1	1	0.620422	0.697919	0.111882	0	NA	NA	NA	NA	NA	NA	0.0299312
PCR.RD	Anxiety	Complex_Fibers	0.54557	0.429665	0.348533	0.61673	0.447667	1	0.306133	0.45555	0.861458	0.686601	0.775481	0	NA	NA	NA	NA	NA	NA	0.687316
SCR.AD	AD	Complex_Fibers	0.487494	0.835321	0.348624	0.352082	0.813031	1	0.689135	0.801785	0.745609	0.771895	0.430691	0	NA	NA	NA	NA	NA	0.669243	NA
Average.AD	Anxiety	average	0.518844	0.226038	0.348725	0.723406	0.326561	1	0.516189	0.543226	0.124869	0.108067	0.499302	0	NA	NA	NA	NA	NA	NA	0.753597
Average.FA	Insomnia	average	0.676491	1	0.349323	0.431028	0.478027	1	0.446647	0.610717	0.705492	0.637496	0.543315	0	NA	NA	NA	NA	NA	0.37841	NA
BCC.FA	OCD	Commissural_Fibers	0.632216	0.180602	0.349758	0.0813047	0.0905918	1	0.0203866	0.152728	0.00413774	0.667567	0.0718543	1	rs4150221	0.000319739	0.696248	0.670396	0.617118	0.084138	NA
BCC.AD	ASD	Commissural_Fibers	0.436898	0.454833	0.350173	0.986542	0.743304	1	0.551377	0.715636	0.799879	0.523102	0.876163	0	NA	NA	NA	NA	NA	0.125776	NA
RLIC.MD	AN	Complex_Fibers	0.451949	0	0.35144	0.458997	0.111883	1	0.0487961	0.0921741	0.00498431	0.00370005	0.605795	1	rs2267161	0.0413357	0.500803	0.134677	0.897906	0.941845	NA
Average.RD	ADHD	average	0.628747	0.962234	0.353817	0.24942	0.369964	1	0.235732	0.308965	0.00321464	0.00451789	0.352074	1	rs186399184	0.617055	0.252068	0.0399221	0.291515	0.554947	NA
Average.RD	MD	average	0.628747	1	0.354734	0.495075	0.843349	1	0.984813	0.803991	0.484263	0.505943	0.302149	0	NA	NA	NA	NA	NA	0.532028	NA
CST.FA	AN	CST	0.271853	0.898551	0.354994	0.656857	0.605384	1	0.471272	0.596143	0.974798	0.869494	0.902043	0	NA	NA	NA	NA	NA	0.710951	NA
UNC.FA	ADHD	Associative_Fibers	0.452636	0.625299	0.360258	0.785303	0.581241	1	0.308285	0.472576	0.0789714	0.0349006	0.893163	0	NA	NA	NA	NA	NA	0.448693	NA
CST.MD	ADHD	CST	0.375782	0.265849	0.360679	1	1	1	1	1	0.349376	0.315452	0.617855	0	NA	NA	NA	NA	NA	0.0451196	NA
BCC.FA	SCZ	Commissural_Fibers	0.632216	0.896449	0.361335	0.741952	0.923302	1	0.862336	0.956491	0.0710236	0.0420502	0.6867	0	NA	NA	NA	NA	NA	NA	NA
SS.FA	AD	Complex_Fibers	0.58992	1	0.363636	0.276747	0.548804	1	0.398008	0.386544	0.304037	0.534188	0.164952	0	NA	NA	NA	NA	NA	0.219867	NA
SCC.RD	BP	Commissural_Fibers	0.549608	0.733299	0.36527	0.15535	0.766379	1	0.27961	0.259317	0.00677964	0.0186759	0.221041	1	rs2267161	0.673219	0.0629865	0.0479058	0.0662392	0.561395	NA
CGC.MD	ASD	Associative_Fibers	0.447805	0.580953	0.366444	0.666341	0.283153	1	0.30411	0.368194	0.250023	0.227561	0.450594	0	NA	NA	NA	NA	NA	0.178469	NA
SCC.MD	Insomnia	Commissural_Fibers	0.453582	0.893278	0.366452	0.725334	0.916324	1	0.819198	0.935831	0.46988	0.290534	0.659044	0	NA	NA	NA	NA	NA	0.75618	NA
Average.MD	TS	average	0.59503	0.10652	0.366538	0.159945	0.730191	1	0.362867	0.218002	0.240959	0.308995	0.22624	0	NA	NA	NA	NA	NA	NA	NA
PLIC.FA	Insomnia	Complex_Fibers	0.602565	0.999484	0.367419	0.487361	0.877514	1	0.897514	0.869074	0.000309668	0.000219689	0.623143	1	rs208829	0.971325	0.25544	0.104484	0.239344	0.724992	NA
SFO.MD	TS	Associative_Fibers	0.363844	0.103325	0.367752	0.775522	0.744403	1	0.512993	0.713108	0.875529	0.824957	0.722507	0	NA	NA	NA	NA	NA	NA	NA
SS.AD	AD	Complex_Fibers	0.399722	1	0.368673	1	1	1	1	1	0.0663184	0.0546326	0.646899	0	NA	NA	NA	NA	NA	0.389501	NA
IFO.MO	AN	Associative_Fibers	0.488162	0.959911	0.369731	1	1	1	1	1	0.0731049	0.0608153	0.713593	0	NA	NA	NA	NA	NA	0.560343	NA
SCR.FA	TS	Complex_Fibers	0.539463	0.706295	0.371204	0.689087	0.499256	1	0.47258	0.416638	0.472028	0.325715	0.81339	0	NA	NA	NA	NA	NA	NA	NA
PCR.MD	ADHD	Complex_Fibers	0.535328	0.932205	0.371234	0.517441	0.442554	1	0.22469	0.322699	0.544713	0.395026	0.65058	0	NA	NA	NA	NA	NA	0.109405	NA
ALIC.MD	Insomnia	Complex_Fibers	0.433543	1	0.372799	0.468359	0.829566	1	0.609552	0.95778	0.132942	0.263281	0.375985	0	NA	NA	NA	NA	NA	0.988676	NA
FX.RD	PTSD	Associative_Fibers	0.441593	0.987615	0.373897	0.703721	0.694808	1	0.657846	0.710716	0.636612	0.563012	0.581028	0	NA	NA	NA	NA	NA	NA	0.685037
SLF.AD	ADHD	Associative_Fibers	0.614415	0.583095	0.375838	0.679709	0.218935	1	0.182375	0.256447	0.0200709	0.0103979	0.765778	0		NA	NA	NA	NA	0.149746	NA
FXST.FA	Insomnia	Associative_Fibers	0.525247	0.999992	0.376686	0.322862	0.998177	1	0.547124	0.855287	0.185376	0.47657	0.339763	0	NA	NA	NA	NA	NA	0.253464	NA
ACR.MD	AD	Complex_Fibers	0.607028	0.872644	0.376752	0.210947	0.0198213	1	0.294714	0.404019	2.5e-06	0.00162455	0.123133	2	rs11191835rs33599	0.295118	0.112137	0.00176494	0.0636204	0.810869	NA
ALIC.AD	SCZ	Complex_Fibers	0.390974	0.999841	0.377039	0.229309	0.572021	1	0.321364	0.37424	0.285595	0.47474	0.268985	0	NA	NA	NA	NA	NA	NA	NA
SS.MO	ASD	Complex_Fibers	0.382866	0.947633	0.378074	1	1	1	1	1	0.642149	0.615358	0.477564	0	NA	NA	NA	NA	NA	0.510468	NA
CGC.RD	AD	Associative_Fibers	0.618615	1	0.38082	0.549695	0.182992	1	0.361269	0.730599	0.00228416	0.00484173	0.377936	1	rs4150221	0.798441	0.790629	0.0150706	0.722682	0.790944	NA
PTR.RD	ADHD	Complex_Fibers	0.559195	0.888913	0.381054	0.603294	0.315066	1	0.317478	0.320262	0.318913	0.207881	0.770027	0	NA	NA	NA	NA	NA	0.33029	NA
IFO.RD	OCD	Associative_Fibers	0.454126	0.15514	0.382164	1	1	1	1	1	0.00284401	0.00210566	0.724532	0		NA	NA	NA	NA	0.706188	NA
SCC.AD	Anxiety	Commissural_Fibers	0.454783	0.12439	0.383059	0.83448	0.497677	1	0.36028	0.446438	0.955649	0.851387	0.975433	0	NA	NA	NA	NA	NA	NA	0.309153
FX.MD	AD	Associative_Fibers	0.478076	0.999994	0.383063	0.398307	0.852044	1	0.674546	0.87926	0.513478	0.46011	0.48692	0	NA	NA	NA	NA	NA	0.882643	NA
BCC.RD	BP	Commissural_Fibers	0.584804	0.353784	0.384364	0.217655	0.859128	1	0.970785	0.752005	0.0129106	0.532714	0.212569	0	NA	NA	NA	NA	NA	0.308987	NA
PLIC.MD	AD	Complex_Fibers	0.341779	0.997509	0.386123	0.75546	0.877631	1	0.735912	0.632876	0.0233324	0.0141295	0.678665	0		NA	NA	NA	NA	0.7586	NA
ACR.MD	Insomnia	Complex_Fibers	0.607028	0.926968	0.387761	0.786072	0.934071	1	0.951908	0.855774	0.659374	0.574549	0.579323	0	NA	NA	NA	NA	NA	0.203415	NA
CGC.AD	AN	Associative_Fibers	0.478883	0.992266	0.388156	0.917371	0.682721	1	0.487772	0.693547	0.982828	0.942865	0.93255	0	NA	NA	NA	NA	NA	0.408072	NA
ALIC.MO	OCD	Complex_Fibers	0.566286	0.292093	0.388198	0.362165	0.957505	1	0.918026	0.930858	0.514791	0.448147	0.491942	0	NA	NA	NA	NA	NA	0.320425	NA
RLIC.RD	OCD	Complex_Fibers	0.544683	0	0.388638	0.854386	0.585358	1	0.53215	0.586764	0.605074	0.47642	0.940968	0	NA	NA	NA	NA	NA	0.70411	NA
PLIC.RD	TS	Complex_Fibers	0.51281	0.182867	0.388761	0.314859	0.270167	1	0.390306	0.346647	0.0459517	0.0492247	0.396016	1	rs208829	0.0284875	0.130007	0.389537	0.272508	NA	NA
RLIC.RD	MD	Complex_Fibers	0.544683	0.972487	0.391001	0.360125	0.80468	1	0.92213	0.780336	0.701912	0.847295	0.237415	0	NA	NA	NA	NA	NA	0.506839	NA
PLIC.AD	SCZ	Complex_Fibers	0.486181	0.837047	0.391032	0.474589	0.968749	1	0.611923	0.8983	0.486295	0.466948	0.392939	0	NA	NA	NA	NA	NA	NA	NA
GCC.FA	AN	Commissural_Fibers	0.566238	0.692882	0.392878	0.603049	0.282314	1	0.066049	0.323841	0.0558039	0.048891	0.502418	0	NA	NA	NA	NA	NA	0.846892	NA
IFO.AD	BP	Associative_Fibers	0.332396	0.694866	0.393673	0.4969	0.367906	1	0.168809	0.18815	0.0332618	0.0250229	0.591034	1	rs12920553	0.0124349	0.987099	0.535694	0.60727	0.521785	NA
PLIC.AD	ADHD	Complex_Fibers	0.486181	0.91579	0.393754	0.775272	0.272308	1	0.310246	0.281652	0.800111	0.712786	0.874746	0	NA	NA	NA	NA	NA	0.827869	NA
SS.MO	TS	Complex_Fibers	0.382866	0.497496	0.395357	1	1	1	1	1	0.620417	0.563613	0.769874	0	NA	NA	NA	NA	NA	NA	NA
IFO.RD	Anxiety	Associative_Fibers	0.454126	0.272231	0.395536	1	1	1	1	1	0.118536	0.0969134	0.699915	0	NA	NA	NA	NA	NA	NA	0.921861
PTR.MD	AN	Complex_Fibers	0.516318	0.967596	0.396104	0.36147	0.453531	1	0.0412021	0.153521	0.0219552	0.0227166	0.472122	1	rs2267161	0.0338664	0.563927	0.334199	0.999541	0.201972	NA
IFO.MO	Insomnia	Associative_Fibers	0.488162	1	0.398696	0.938135	0.919073	1	0.894453	0.897674	0.180052	0.0856199	0.757441	0	NA	NA	NA	NA	NA	0.289077	NA
BCC.RD	TS	Commissural_Fibers	0.584804	0.129552	0.399411	0.817308	0.704087	1	0.587468	0.651983	0.0757295	0.028345	0.831253	0	NA	NA	NA	NA	NA	NA	NA
IFO.RD	BP	Associative_Fibers	0.454126	0.629024	0.399533	1	1	1	1	1	0.0104991	0.00780215	0.825495	0		NA	NA	NA	NA	0.531904	NA
PCR.AD	Anxiety	Complex_Fibers	0.480275	0.347367	0.40075	0.257171	0.441939	1	0.431225	0.257547	0.48101	0.768882	0.298035	0	NA	NA	NA	NA	NA	NA	0.80847
CGC.MO	PTSD	Associative_Fibers	0.606364	0.990312	0.402312	0.549613	0.277769	1	0.154207	0.266196	0.666969	0.635625	0.455952	0	NA	NA	NA	NA	NA	NA	0.503113
CST.RD	SCZ	CST	0.401012	0.616341	0.40284	0.844527	0.452318	1	0.291437	0.433013	0.875612	0.712511	0.923306	0	NA	NA	NA	NA	NA	NA	NA
SLF.FA	ADHD	Associative_Fibers	0.642158	0.986338	0.403566	0.34323	0.90726	1	0.442893	0.444442	0.54673	0.521113	0.422984	0	NA	NA	NA	NA	NA	0.731564	NA
ALIC.AD	BP	Complex_Fibers	0.390974	0.992468	0.403971	0.559833	0.877637	1	0.682618	0.856335	0.507158	0.47534	0.455998	0	NA	NA	NA	NA	NA	0.439108	NA
SFO.RD	TS	Associative_Fibers	0.445985	0.106753	0.404024	1	1	1	1	1	0.0301572	0.0285123	0.430675	0		NA	NA	NA	NA	NA	NA
SS.MD	AN	Complex_Fibers	0.472615	0.951742	0.404517	0.624308	0.363927	1	0.0458279	0.158081	0.0140073	0.00678889	0.797979	1	rs2267161	0.0110556	0.993416	0.411031	0.377972	0.50319	NA
IFO.MO	AD	Associative_Fibers	0.488162	1	0.404962	0.472444	0.59068	1	0.509568	0.689525	0.650043	0.663733	0.562755	0	NA	NA	NA	NA	NA	0.160386	NA
GCC.AD	BP	Commissural_Fibers	0.528934	0.960145	0.40618	0.900437	0.783427	1	0.0940932	0.117694	0.0346013	0.0158889	0.928556	0		NA	NA	NA	NA	0.946151	NA
ALIC.MD	TS	Complex_Fibers	0.433543	0.407128	0.407754	0.911965	0.693588	1	0.597663	0.697296	0.938717	0.875535	0.76413	0	NA	NA	NA	NA	NA	NA	NA
SCR.AD	SCZ	Complex_Fibers	0.487494	0	0.40962	0.157772	0.328233	1	0.285916	0.331798	0.391209	0.770982	0.182456	0	NA	NA	NA	NA	NA	NA	NA
PLIC.MD	Insomnia	Complex_Fibers	0.341779	0.939928	0.410265	0.658882	0.930772	1	0.8826	0.872623	0.55489	0.435327	0.582585	0	NA	NA	NA	NA	NA	0.745798	NA
SCR.AD	Insomnia	Complex_Fibers	0.487494	0	0.411243	0.212253	0.555133	1	0.512327	0.498149	0.350846	0.783763	0.164246	0	NA	NA	NA	NA	NA	0.538909	NA
ALIC.MO	MD	Complex_Fibers	0.566286	1	0.411874	0.783852	0.703765	1	0.607395	0.84517	0.0670591	0.0560794	0.53756	0	NA	NA	NA	NA	NA	0.640678	NA
RLIC.MO	Anxiety	Complex_Fibers	0.531766	0.726373	0.412265	0.482484	0.323	1	0.256291	0.28791	0.358311	0.349235	0.385485	0	NA	NA	NA	NA	NA	NA	0.350768
PTR.AD	OCD	Complex_Fibers	0.427954	0.34195	0.415371	0.994818	0.918053	1	0.624462	0.80212	0.233	0.0904567	0.918745	0	NA	NA	NA	NA	NA	0.164446	NA
EC.RD	Anxiety	Complex_Fibers	0.429475	0.514437	0.416141	1	1	1	1	1	0.270535	0.230144	0.933951	0	NA	NA	NA	NA	NA	NA	0.294178
FXST.RD	AD	Associative_Fibers	0.488121	1	0.416614	0.780638	0.386537	1	0.341338	0.395517	0.423692	0.198718	0.874657	0	NA	NA	NA	NA	NA	0.356996	NA
UNC.FA	MD	Associative_Fibers	0.452636	1	0.416949	1	1	1	1	1	0.371413	0.334457	0.853423	0	NA	NA	NA	NA	NA	0.663359	NA
ACR.MD	BP	Complex_Fibers	0.607028	0.260003	0.417177	0.0896602	0.348489	1	0.0816054	0.0689308	0.0160388	0.204168	0.112339	1	rs11191835	0.0138501	0.256695	0.759257	0.464937	0.811977	NA
SCR.MO	SCZ	Complex_Fibers	0.555224	0.996947	0.417771	0.984351	0.422203	1	0.495209	0.750354	0.945865	0.843423	0.874669	0	NA	NA	NA	NA	NA	NA	NA
SFO.AD	ASD	Associative_Fibers	0.372233	0.857094	0.418639	1	1	1	1	1	0.0257317	0.0354388	0.183428	0		NA	NA	NA	NA	0.129731	NA
PTR.RD	TS	Complex_Fibers	0.559195	0.290631	0.418832	0.320201	0.809173	1	0.403427	0.310549	0.656725	0.804392	0.391426	0	NA	NA	NA	NA	NA	NA	NA
FX.RD	TS	Associative_Fibers	0.441593	0.278428	0.419853	0.955594	0.400384	1	0.343279	0.262806	0.0223511	0.0127034	0.842432	0		NA	NA	NA	NA	NA	NA
SCR.RD	Insomnia	Complex_Fibers	0.561718	1	0.420352	0.414551	0.973499	1	0.93613	0.801362	0.0699605	0.0590507	0.523117	0	NA	NA	NA	NA	NA	0.312504	NA
SS.MO	BP	Complex_Fibers	0.382866	0.965759	0.42058	1	1	1	1	1	0.300756	0.378503	0.136455	0	NA	NA	NA	NA	NA	0.179668	NA
SCR.MD	MD	Complex_Fibers	0.543906	0.999798	0.421606	0.945985	0.75603	1	0.61739	0.725658	0.915574	0.676728	0.967723	0	NA	NA	NA	NA	NA	0.292819	NA
SCR.MD	ADHD	Complex_Fibers	0.543906	0.439069	0.421899	0.308374	0.380052	1	0.20939	0.296784	0.634247	0.680084	0.381171	0	NA	NA	NA	NA	NA	0.988975	NA
IFO.MO	BP	Associative_Fibers	0.488162	0.879484	0.422956	0.420252	0.275127	1	0.234771	0.319841	0.0967857	0.658362	0.281123	0	NA	NA	NA	NA	NA	0.33108	NA
PTR.RD	AN	Complex_Fibers	0.559195	0.923155	0.426035	0.382721	0.309525	1	0.0491211	0.131795	0.0115282	0.0136111	0.482645	1	rs2267161	0.0328588	0.510347	0.279455	0.892693	0.197916	NA
CGC.MD	OCD	Associative_Fibers	0.447805	0.154722	0.426311	0.939749	0.807874	1	0.557033	0.662757	0.839588	0.708886	0.733352	0	NA	NA	NA	NA	NA	0.0213166	NA
CGH.FA	AN	Associative_Fibers	0.451377	0.897727	0.427954	1	1	1	1	1	0.0575321	0.069042	0.218935	0	NA	NA	NA	NA	NA	0.292089	NA
FX.RD	AD	Associative_Fibers	0.441593	0.999991	0.428718	0.478484	0.769329	1	0.727127	0.850818	0.479993	0.40751	0.563208	0	NA	NA	NA	NA	NA	0.749393	NA
CGH.MD	OCD	Associative_Fibers	0.378966	0	0.431732	0.893146	0.556107	1	0.467531	0.573075	0.964988	0.880681	0.902792	0	NA	NA	NA	NA	NA	0.0542886	NA
IFO.FA	ADHD	Associative_Fibers	0.572314	0.479179	0.433188	0.298325	0.824703	1	0.595683	0.862083	0.00212373	0.0414112	0.247788	1	rs4383974	0.992804	0.408038	0.286866	0.402196	0.691865	NA
SCR.MD	PTSD	Complex_Fibers	0.543906	0.811993	0.433585	0.816111	0.623598	1	0.506012	0.596546	0.905393	0.79551	0.778646	0	NA	NA	NA	NA	NA	NA	0.387753
EC.MD	OCD	Complex_Fibers	0.382135	0.148192	0.434436	0.742367	0.72651	1	0.545809	0.691323	0.725985	0.480265	0.77044	0	NA	NA	NA	NA	NA	0.0460627	NA
SCR.MD	Anxiety	Complex_Fibers	0.543906	0.185626	0.434749	0.67814	0.980997	1	0.591768	0.849964	0.697078	0.563918	0.64388	0	NA	NA	NA	NA	NA	NA	0.703277
PLIC.FA	TS	Complex_Fibers	0.602565	0.231668	0.435222	0.287123	0.812396	1	0.536336	0.794788	0.0933544	0.102752	0.358366	0	NA	NA	NA	NA	NA	NA	NA
CGH.AD	TS	Associative_Fibers	0.382741	0.268526	0.4392	1	1	1	1	1	0.903572	0.884249	0.711926	0	NA	NA	NA	NA	NA	NA	NA
RLIC.FA	ADHD	Complex_Fibers	0.593142	0.988496	0.440044	0.437941	0.595531	1	0.260885	0.259525	0.548761	0.480443	0.525306	0	NA	NA	NA	NA	NA	0.978109	NA
SCR.MD	AN	Complex_Fibers	0.543906	0.485441	0.440158	0.349867	0.569969	1	0.153473	0.282052	0.021059	0.0288986	0.427891	1	rs2267161	0.0210828	0.442113	0.455582	0.788346	0.0927978	NA
PCR.MO	ADHD	Complex_Fibers	0.481531	0.987969	0.440184	0.574493	0.701763	1	0.675026	0.894129	0.496495	0.403386	0.529393	0	NA	NA	NA	NA	NA	0.0778465	NA
CGH.FA	MD	Associative_Fibers	0.451377	1	0.440331	1	1	1	1	1	0.254491	0.225452	0.768552	0	NA	NA	NA	NA	NA	0.418764	NA
EC.AD	OCD	Complex_Fibers	0.450147	0.223536	0.440407	0.539764	0.777389	1	0.629488	0.812585	0.595113	0.884162	0.497351	0	NA	NA	NA	NA	NA	0.0029699	NA
SS.MO	AD	Complex_Fibers	0.382866	1	0.441197	1	1	1	1	1	0.770736	0.72611	0.759585	0	NA	NA	NA	NA	NA	0.636172	NA
FXST.FA	TS	Associative_Fibers	0.525247	0.186639	0.441561	1	1	1	1	1	0.201034	0.189984	0.443665	0	NA	NA	NA	NA	NA	NA	NA
Average.MO	Insomnia	average	0.567281	1	0.442124	0.644992	0.313337	1	0.166922	0.296611	0.139826	0.0999166	0.622665	0	NA	NA	NA	NA	NA	0.288599	NA
PLIC.MO	Anxiety	Complex_Fibers	0.697785	0.518427	0.443169	0.817738	0.442532	1	0.380565	0.408123	0.993094	0.98662	0.732182	0	NA	NA	NA	NA	NA	NA	0.0993527
FX.RD	OCD	Associative_Fibers	0.441593	0.192476	0.444011	0.202786	0.602398	1	0.421574	0.639267	0.29475	0.44543	0.155107	0	NA	NA	NA	NA	NA	0.525866	NA
Average.MO	MD	average	0.567281	1	0.445912	0.458743	0.396009	1	0.266987	0.366115	0.325629	0.370394	0.442105	0	NA	NA	NA	NA	NA	0.543205	NA
CST.FA	MD	CST	0.271853	1	0.447503	0.9049	0.644848	1	0.515007	0.497899	0.790915	0.80865	0.637252	0	NA	NA	NA	NA	NA	0.338858	NA
PTR.RD	OCD	Complex_Fibers	0.559195	0.200278	0.447714	0.873601	0.639229	1	0.484545	0.634023	0.246778	0.154309	0.688373	0	NA	NA	NA	NA	NA	0.737893	NA
ACR.AD	OCD	Complex_Fibers	0.468282	0.212374	0.447716	0.865231	0.786709	1	0.63172	0.696736	0.437161	0.307926	0.727815	0	NA	NA	NA	NA	NA	0.409086	NA
SCC.MO	AN	Commissural_Fibers	0.5028	0.999976	0.447907	1	1	1	1	1	0.00138594	0.002147	0.172812	1	rs112087049	0.115862	0.0494205	0.0135787	0.0987024	0.353845	NA
SLF.RD	OCD	Associative_Fibers	0.624145	0.260702	0.449353	0.923586	0.86756	1	0.611435	0.761854	0.36146	0.251209	0.802372	0	NA	NA	NA	NA	NA	0.964883	NA
RLIC.MD	ASD	Complex_Fibers	0.451949	0	0.450617	0.915522	0.745043	1	0.530357	0.90746	0.0323472	0.0189842	0.733014	0	NA	NA	NA	NA	NA	0.00784264	NA
SCR.AD	BP	Complex_Fibers	0.487494	0	0.451421	0.352857	0.695631	1	0.467714	0.641127	0.345773	0.432072	0.280521	0	NA	NA	NA	NA	NA	0.164453	NA
IFO.RD	ADHD	Associative_Fibers	0.454126	0.634022	0.455099	1	1	1	1	1	0.00104771	0.000686985	0.8757	1	rs11240373	0.236021	0.925564	0.0092721	0.744561	0.111238	NA
PTR.AD	Insomnia	Complex_Fibers	0.427954	1	0.455377	0.620724	0.887323	1	0.871604	0.805539	0.000139681	0.00141092	0.547343	0	NA	NA	NA	NA	NA	0.692538	NA
ALIC.AD	ASD	Complex_Fibers	0.390974	0.986068	0.455854	0.672989	0.512061	1	0.365448	0.475471	0.0946943	0.0498785	0.75606	0	NA	NA	NA	NA	NA	0.365896	NA
FX.MD	TS	Associative_Fibers	0.478076	0.230527	0.456306	0.750082	0.282244	1	0.303279	0.200954	0.0756036	0.0466502	0.853904	0	NA	NA	NA	NA	NA	NA	NA
CST.RD	OCD	CST	0.401012	0.112837	0.457913	0.432679	0.728853	1	0.460789	0.535667	0.266306	0.240968	0.47042	0	NA	NA	NA	NA	NA	0.671538	NA
Average.MD	BP	average	0.59503	0.268422	0.458094	0.09742	0.376041	1	0.0573821	0.0375364	0.0345371	0.113564	0.12708	0		NA	NA	NA	NA	0.472349	NA
CST.RD	Anxiety	CST	0.401012	0.183376	0.4583	0.456465	0.864279	1	0.865566	0.900832	0.217357	0.220444	0.407794	0	NA	NA	NA	NA	NA	NA	0.555928
ACR.AD	ADHD	Complex_Fibers	0.468282	0.81215	0.460226	0.743816	0.440126	1	0.219485	0.363004	0.334642	0.211164	0.861008	0	NA	NA	NA	NA	NA	0.637082	NA
UNC.FA	AD	Associative_Fibers	0.452636	0.999638	0.460417	0.374714	0.372074	1	0.796652	0.539362	0.326603	0.331487	0.399258	0	NA	NA	NA	NA	NA	0.210782	NA
GCC.RD	MD	Commissural_Fibers	0.548222	1	0.462846	0.666392	0.59087	1	0.508375	0.567308	0.760908	0.617269	0.803407	0	NA	NA	NA	NA	NA	0.433466	NA
GCC.RD	AN	Commissural_Fibers	0.548222	0.987137	0.463075	0.343537	0.271178	1	0.375116	0.248004	0.391093	0.364785	0.415122	0	NA	NA	NA	NA	NA	0.703954	NA
RLIC.AD	AD	Complex_Fibers	0.422345	1	0.468448	1	1	1	1	1	4.94e-08	3.66e-08	0.613384	3	rs2965155rs62121818rs8046424	0.601444	0.678396	0.0369779	0.639469	0.705656	NA
SFO.RD	Insomnia	Associative_Fibers	0.445985	0.936726	0.468624	1	1	1	1	1	0.0192678	0.0184436	0.422487	1	rs6798775	0.41408	0.515467	0.180572	0.751463	0.278236	NA
FX.FA	AN	Associative_Fibers	0.378933	0.87323	0.469193	0.224098	0.913265	1	0.775606	0.895959	0.454046	0.52119	0.25491	0	NA	NA	NA	NA	NA	0.0941346	NA
GCC.RD	PTSD	Commissural_Fibers	0.548222	0.999989	0.469215	0.057517	0.469705	1	0.0858181	0.0936358	0.0760383	0.913725	0.0668705	0	NA	NA	NA	NA	NA	NA	0.991638
SCC.MO	MD	Commissural_Fibers	0.5028	1	0.469866	1	1	1	1	1	0.0692733	0.0762955	0.247302	0	NA	NA	NA	NA	NA	0.674686	NA
SCC.MD	BP	Commissural_Fibers	0.453582	0.234729	0.473321	0.950647	0.990439	1	0.607227	0.870131	0.0180807	0.00461161	0.998586	0	NA	NA	NA	NA	NA	0.271096	NA
Average.RD	OCD	average	0.628747	0.291805	0.473845	0.771118	0.938963	1	0.592961	0.706271	0.593298	0.4923	0.95132	0	NA	NA	NA	NA	NA	0.67391	NA
SCC.FA	OCD	Commissural_Fibers	0.608951	0.239447	0.476082	0.0360575	0.647257	1	0.277478	0.200491	0.228783	0.71859	0.0437699	0	NA	NA	NA	NA	NA	0.753437	NA
CST.MD	AD	CST	0.375782	0.993509	0.47647	1	1	1	1	1	0.0493496	0.0413091	0.652798	0	NA	NA	NA	NA	NA	0.248002	NA
SCR.RD	MD	Complex_Fibers	0.561718	1	0.47799	0.499844	0.304114	1	0.771468	0.868381	0.860454	0.925542	0.368759	0	NA	NA	NA	NA	NA	0.21262	NA
EC.AD	Insomnia	Complex_Fibers	0.450147	1	0.478479	0.197781	0.924928	1	0.908585	0.944834	0.0026589	0.634566	0.181559	0	NA	NA	NA	NA	NA	0.849915	NA
RLIC.RD	SCZ	Complex_Fibers	0.544683	0	0.479168	0.0753452	0.716754	1	0.548886	0.406718	0.0327774	0.346137	0.043252	0		NA	NA	NA	NA	NA	NA
PCR.MO	Anxiety	Complex_Fibers	0.481531	0.653954	0.479766	0.850769	0.731984	1	0.632021	0.982315	0.467293	0.223757	0.894403	0	NA	NA	NA	NA	NA	NA	0.031873
CGC.MO	AD	Associative_Fibers	0.606364	1	0.481183	0.284434	0.575698	1	0.568842	0.499144	0.496643	0.522642	0.325612	0	NA	NA	NA	NA	NA	0.014803	NA
BCC.FA	ADHD	Commissural_Fibers	0.632216	0.725367	0.481434	0.403599	0.216264	1	0.115877	0.221788	0.0847524	0.0870714	0.452067	0	NA	NA	NA	NA	NA	0.089774	NA
ALIC.MD	ADHD	Complex_Fibers	0.433543	0.868028	0.481754	0.410255	0.474483	1	0.724809	0.430138	0.00173876	0.00791802	0.327227	1	rs74675536	0.934259	0.159576	0.0292593	0.147375	0.638862	NA
UNC.FA	PTSD	Associative_Fibers	0.452636	0.636235	0.482047	0.843126	0.874496	1	0.57415	0.85557	0.882269	0.703844	0.799611	0	NA	NA	NA	NA	NA	NA	0.135699
Average.MD	AD	average	0.59503	0.884938	0.482407	0.895562	0.821421	1	0.711273	0.514029	1.42e-05	6.21e-06	0.923397	2	rs2488002rs33599	0.478789	0.991578	0.000963936	0.787114	0.414022	NA
FX.MO	AD	Associative_Fibers	0.279607	0.999966	0.483057	0.607037	0.543321	1	0.505065	0.576031	0.628487	0.647315	0.552142	0	NA	NA	NA	NA	NA	0.602886	NA
BCC.RD	ASD	Commissural_Fibers	0.584804	0.323303	0.483555	0.694703	0.552752	1	0.487382	0.450302	0.622556	0.43472	0.782817	0	NA	NA	NA	NA	NA	0.875949	NA
ALIC.MD	ASD	Complex_Fibers	0.433543	0.885452	0.48455	0.492087	0.488675	1	0.52513	0.383909	0.00312051	0.00713797	0.399997	1	rs7898858	0.970672	0.907818	0.0310816	0.900586	0.0363984	NA
UNC.AD	Anxiety	Associative_Fibers	0.314891	0.505309	0.484997	1	1	1	1	1	0.797501	0.762193	0.64739	0	NA	NA	NA	NA	NA	NA	0.90282
FX.MD	Insomnia	Associative_Fibers	0.478076	0.999985	0.486405	0.858092	0.631859	1	0.738024	0.618121	0.339178	0.22512	0.96105	0	NA	NA	NA	NA	NA	0.771322	NA
EC.MD	ASD	Complex_Fibers	0.382135	0.411359	0.486451	0.696179	0.75057	1	0.365379	0.577932	0.0280381	0.0160699	0.713437	0	NA	NA	NA	NA	NA	0.101229	NA
PLIC.AD	Anxiety	Complex_Fibers	0.486181	0.278983	0.487126	0.44536	0.346601	1	0.668506	0.346928	0.659125	0.657004	0.376745	0	NA	NA	NA	NA	NA	NA	0.643794
CGH.MD	SCZ	Associative_Fibers	0.378966	0	0.487349	0.222196	0.14828	1	0.387445	0.340935	0.0102764	0.210116	0.149394	0		NA	NA	NA	NA	NA	NA
CGC.FA	AD	Associative_Fibers	0.683663	0.995917	0.48779	0.990632	0.716858	1	0.481523	0.720096	0.00149186	0.00068276	0.880916	2	rs4150214rs62054567	0.124115	0.476983	0.451615	0.283451	0.824383	NA
FX.MD	OCD	Associative_Fibers	0.478076	0.16218	0.488033	0.241996	0.477964	1	0.431272	0.51558	0.347775	0.46698	0.187694	0	NA	NA	NA	NA	NA	0.693633	NA
SLF.MD	OCD	Associative_Fibers	0.620731	0.478694	0.488558	0.786579	0.843811	1	0.641114	0.841053	0.351362	0.26018	0.666229	0	NA	NA	NA	NA	NA	0.401847	NA
Average.AD	BP	average	0.518844	0.532042	0.488766	0.215817	0.676605	1	0.262654	0.103552	0.0271869	0.063627	0.265564	1	rs2488002	0.0953616	0.117165	0.248894	0.212478	0.733963	NA
IFO.AD	PTSD	Associative_Fibers	0.332396	0.974554	0.490484	0.349046	0.111177	1	0.0356878	0.0897033	0.00619486	0.0293538	0.272922	1	rs17247838	0.00894238	0.413617	0.565653	0.607547	NA	0.106311
SS.MO	OCD	Complex_Fibers	0.382866	0.340628	0.490756	1	1	1	1	1	0.945368	0.934827	0.554836	0	NA	NA	NA	NA	NA	0.0410664	NA
Average.FA	OCD	average	0.676491	0.374567	0.492848	0.578515	0.688008	1	0.828096	0.651267	0.468349	0.359707	0.670592	0	NA	NA	NA	NA	NA	0.0133364	NA
CGC.FA	SCZ	Associative_Fibers	0.683663	0.470318	0.493368	0.478722	0.673943	1	0.500977	0.600635	0.88826	0.93008	0.369569	0	NA	NA	NA	NA	NA	NA	NA
IFO.MD	OCD	Associative_Fibers	0.223228	0.239146	0.4938	1	1	1	1	1	0.33553	0.589012	0.044613	0	NA	NA	NA	NA	NA	0.34323	NA
PLIC.AD	AN	Complex_Fibers	0.486181	0.944451	0.493978	0.873928	0.651125	1	0.563825	0.66811	0.949159	0.913643	0.789912	0	NA	NA	NA	NA	NA	0.515386	NA
CGC.AD	ASD	Associative_Fibers	0.478883	0.98477	0.49424	0.795384	0.745435	1	0.994761	0.765402	0.44298	0.294565	0.894278	0	NA	NA	NA	NA	NA	0.950145	NA
IFO.AD	AN	Associative_Fibers	0.332396	0.953735	0.496244	0.271826	0.579531	1	0.561109	0.602974	0.355085	0.383445	0.317773	0	NA	NA	NA	NA	NA	0.0281161	NA
FX.MO	ASD	Associative_Fibers	0.279607	0.666394	0.497721	0.341894	0.320856	1	0.237599	0.340634	0.142177	0.534932	0.311889	0	NA	NA	NA	NA	NA	0.026935	NA
FX.AD	Insomnia	Associative_Fibers	0.516047	1	0.498688	0.993098	0.642849	1	0.791873	0.590169	0.331158	0.220051	0.913524	0	NA	NA	NA	NA	NA	0.304322	NA
SCC.RD	MD	Commissural_Fibers	0.549608	1	0.499858	0.544924	0.646193	1	0.468628	0.537701	0.958784	0.937171	0.683842	0	NA	NA	NA	NA	NA	0.508738	NA
SS.MD	ASD	Complex_Fibers	0.472615	0.945065	0.501523	0.411252	0.936672	1	0.433662	0.652701	0.157279	0.133301	0.507432	0	NA	NA	NA	NA	NA	0.0756548	NA
SCC.AD	AD	Commissural_Fibers	0.454783	0.999995	0.504089	0.754103	0.778107	1	0.640563	0.694812	0.397299	0.258433	0.879299	0	NA	NA	NA	NA	NA	0.101597	NA
SLF.AD	Anxiety	Associative_Fibers	0.614415	0.247144	0.510658	0.546644	0.593086	1	0.531454	0.928145	0.021423	0.015577	0.608669	1	rs78834970	0.782343	0.709709	0.50165	0.676471	NA	0.111385
GCC.AD	Insomnia	Commissural_Fibers	0.528934	1	0.511484	0.940924	0.815752	1	0.654192	0.777843	0.291717	0.176756	0.911423	0	NA	NA	NA	NA	NA	0.504425	NA
SLF.MO	AD	Associative_Fibers	0.49842	1	0.513572	0.542721	0.830474	1	0.587091	0.715591	0.190024	0.139283	0.585018	0	NA	NA	NA	NA	NA	0.427023	NA
CGC.MD	ADHD	Associative_Fibers	0.447805	0.632345	0.513727	0.83017	0.691982	1	0.476254	0.349303	0.0614056	0.0323211	0.986692	0	NA	NA	NA	NA	NA	0.88902	NA
ALIC.MD	AN	Complex_Fibers	0.433543	0.946897	0.514663	0.617268	0.570765	1	0.382579	0.570058	0.256675	0.171297	0.697377	0	NA	NA	NA	NA	NA	0.667656	NA
SS.MO	Anxiety	Complex_Fibers	0.382866	0.556464	0.516727	1	1	1	1	1	0.260814	0.232677	0.518394	0	NA	NA	NA	NA	NA	NA	0.54844
RLIC.MD	Anxiety	Complex_Fibers	0.451949	0	0.518292	0.0833932	0.904681	1	0.528913	0.434079	0.0444978	0.4874	0.0479925	0		NA	NA	NA	NA	NA	0.901949
FXST.FA	PTSD	Associative_Fibers	0.525247	0.904221	0.518977	1	1	1	1	1	0.0215983	0.0205911	0.422155	1	rs1058304	0.305585	0.459836	0.179496	0.300769	NA	0.590715
SFO.MD	AD	Associative_Fibers	0.363844	0.866794	0.519676	0.213133	0.854728	1	0.857495	0.739027	0.309892	0.587336	0.189501	0	NA	NA	NA	NA	NA	0.148902	NA
GCC.MO	TS	Commissural_Fibers	0.429808	0.2046	0.521014	1	1	1	1	1	0.0189204	0.02752	0.169626	0		NA	NA	NA	NA	NA	NA
SCC.FA	Anxiety	Commissural_Fibers	0.608951	0.437772	0.524779	0.730852	0.318268	1	0.457211	0.546974	0.762553	0.669237	0.868886	0	NA	NA	NA	NA	NA	NA	0.896725
Average.FA	TS	average	0.676491	0.543273	0.525226	0.604385	0.754591	1	0.692281	0.762332	0.0893457	0.0584095	0.686069	0	NA	NA	NA	NA	NA	NA	NA
SLF.AD	SCZ	Associative_Fibers	0.614415	0.779863	0.525683	0.735998	0.776469	1	0.757997	0.501305	0.0218067	0.00963171	0.806103	0		NA	NA	NA	NA	NA	NA
Average.MO	OCD	average	0.567281	0.413964	0.527065	0.350263	0.267566	1	0.235706	0.301285	0.0459756	0.208189	0.338578	0	NA	NA	NA	NA	NA	0.615386	NA
GCC.MD	Anxiety	Commissural_Fibers	0.542627	0	0.528616	0.702897	0.490511	1	0.276815	0.403885	0.256833	0.208113	0.568987	0	NA	NA	NA	NA	NA	NA	0.826728
SCR.FA	ASD	Complex_Fibers	0.539463	0.997624	0.529321	0.581147	0.379666	1	0.163364	0.326074	0.207152	0.175591	0.503708	0	NA	NA	NA	NA	NA	0.00801728	NA
GCC.AD	AN	Commissural_Fibers	0.528934	0.988597	0.529433	0.577205	0.244038	1	0.769652	0.441494	0.0100299	0.012899	0.467554	1	rs2402273	0.890476	0.948274	0.0916117	0.969861	0.600381	NA
IFO.FA	ASD	Associative_Fibers	0.572314	0.435193	0.531943	0.857435	0.618651	1	0.771508	0.607326	0.451923	0.312516	0.78113	0	NA	NA	NA	NA	NA	0.0465441	NA
FX.FA	MD	Associative_Fibers	0.378933	1	0.532351	0.305736	0.454352	1	0.397236	0.504155	0.805252	0.844546	0.341287	0	NA	NA	NA	NA	NA	0.17622	NA
ACR.RD	Insomnia	Complex_Fibers	0.65365	1	0.532443	0.833662	0.90588	1	0.997952	0.925605	0.218212	0.163735	0.69305	0	NA	NA	NA	NA	NA	0.373676	NA
FX.RD	Insomnia	Associative_Fibers	0.441593	0.999981	0.532719	0.830277	0.596964	1	0.913271	0.571652	0.318923	0.210385	0.916277	0	NA	NA	NA	NA	NA	0.756844	NA
CGH.RD	TS	Associative_Fibers	0.433505	0.447714	0.534433	0.4855	0.453419	1	0.18469	0.296862	0.210515	0.189823	0.532906	0	NA	NA	NA	NA	NA	NA	NA
SS.AD	Insomnia	Complex_Fibers	0.399722	0.999987	0.535559	1	1	1	1	1	0.133546	0.244732	0.0835182	0	NA	NA	NA	NA	NA	0.770343	NA
FXST.FA	AD	Associative_Fibers	0.525247	0.99991	0.536752	0.319126	0.459165	1	0.369753	0.429699	0.213856	0.992022	0.329504	0	NA	NA	NA	NA	NA	0.508286	NA
IFO.MD	AN	Associative_Fibers	0.223228	0.904183	0.536931	1	1	1	1	1	0.293113	0.239161	0.764779	0	NA	NA	NA	NA	NA	0.719433	NA
IFO.RD	MD	Associative_Fibers	0.454126	1	0.537681	1	1	1	1	1	0.243767	0.217904	0.589382	0	NA	NA	NA	NA	NA	0.904958	NA
GCC.MD	ADHD	Commissural_Fibers	0.542627	0	0.538184	0.144638	0.365081	1	0.784778	0.188497	0.076976	0.165444	0.172337	0	NA	NA	NA	NA	NA	0.724832	NA
GCC.FA	PTSD	Commissural_Fibers	0.566238	0.811755	0.539396	0.15666	0.242018	1	0.383949	0.394598	0.300392	0.846271	0.137279	0	NA	NA	NA	NA	NA	NA	0.721391
SCR.MO	OCD	Complex_Fibers	0.555224	0.330422	0.541522	0.236843	0.430673	1	0.23992	0.347283	0.237223	0.6564	0.206828	0	NA	NA	NA	NA	NA	0.110664	NA
SCR.MD	Insomnia	Complex_Fibers	0.543906	0.996556	0.541603	0.789089	0.991988	1	0.650238	0.866176	0.00965452	0.00394554	0.824796	1	rs28296	0.698138	0.649065	0.302156	0.628259	0.914135	NA
PLIC.MO	AN	Complex_Fibers	0.697785	0.974416	0.541807	0.606405	0.356681	1	0.431296	0.390244	0.93145	0.893919	0.667527	0	NA	NA	NA	NA	NA	0.149319	NA
GCC.MO	PTSD	Commissural_Fibers	0.429808	0.934339	0.546194	1	1	1	1	1	0.839278	0.855675	0.250572	0	NA	NA	NA	NA	NA	NA	0.147897
BCC.MO	OCD	Commissural_Fibers	0.481682	0.218375	0.548331	0.536796	0.445583	1	0.580152	0.581659	0.473552	0.430333	0.521588	0	NA	NA	NA	NA	NA	0.662741	NA
SCC.RD	OCD	Commissural_Fibers	0.549608	0.184711	0.54866	0.143965	0.728197	1	0.49014	0.515365	0.412721	0.554115	0.170117	0	NA	NA	NA	NA	NA	0.572165	NA
SLF.FA	Anxiety	Associative_Fibers	0.642158	0.595701	0.549772	0.799974	0.38116	1	0.658715	0.608294	0.271236	0.174956	0.890521	0	NA	NA	NA	NA	NA	NA	0.884316
CGC.MD	MD	Associative_Fibers	0.447805	1	0.550296	0.684132	0.479023	1	0.48111	0.560728	0.75318	0.605667	0.818788	0	NA	NA	NA	NA	NA	0.414467	NA
PLIC.MO	TS	Complex_Fibers	0.697785	0.418513	0.550492	0.754	0.436334	1	0.286623	0.486809	0.217544	0.155562	0.69388	0	NA	NA	NA	NA	NA	NA	NA
SCC.AD	SCZ	Commissural_Fibers	0.454783	0.396682	0.550845	0.498509	0.657752	1	0.750725	0.648096	0.0429854	0.0367007	0.565144	0	NA	NA	NA	NA	NA	NA	NA
RLIC.RD	TS	Complex_Fibers	0.544683	0	0.553037	0.18236	0.816897	1	0.721127	0.36977	0.785822	0.952041	0.210889	0	NA	NA	NA	NA	NA	NA	NA
IFO.MD	MD	Associative_Fibers	0.223228	1	0.554722	1	1	1	1	1	0.504348	0.748058	0.0499701	0	NA	NA	NA	NA	NA	0.759591	NA
PLIC.RD	ASD	Complex_Fibers	0.51281	0.486656	0.555881	0.562856	0.23045	1	0.326424	0.231656	0.593354	0.552673	0.466576	0	NA	NA	NA	NA	NA	0.390725	NA
ALIC.AD	PTSD	Complex_Fibers	0.390974	1	0.556672	0.214956	0.4906	1	0.312	0.513722	0.184362	0.684789	0.18093	0	NA	NA	NA	NA	NA	NA	0.309153
SCC.MO	ASD	Commissural_Fibers	0.5028	0.999371	0.557002	1	1	1	1	1	0.230625	0.222014	0.419184	0	NA	NA	NA	NA	NA	0.139034	NA
RLIC.FA	SCZ	Complex_Fibers	0.593142	0.999112	0.560161	0.171898	0.890836	1	0.821556	0.862051	0.164319	0.349849	0.13253	0	NA	NA	NA	NA	NA	NA	NA
ACR.MD	SCZ	Complex_Fibers	0.607028	0.384218	0.560731	0.972865	0.509054	1	0.20427	0.384635	0.175021	0.0976046	0.9051	0	NA	NA	NA	NA	NA	NA	NA
FXST.RD	PTSD	Associative_Fibers	0.488121	0.999916	0.562796	0.247683	0.577794	1	0.56358	0.171837	0.0748106	0.878483	0.263953	0	NA	NA	NA	NA	NA	NA	0.649397
CGC.MD	Insomnia	Associative_Fibers	0.447805	0.999964	0.562903	0.661438	0.656173	1	0.942738	0.806326	0.238927	0.193793	0.529033	0	NA	NA	NA	NA	NA	0.705112	NA
SCR.RD	OCD	Complex_Fibers	0.561718	0.454938	0.563038	0.571277	0.44383	1	0.446094	0.379444	0.732217	0.630676	0.668831	0	NA	NA	NA	NA	NA	0.981041	NA
IFO.MO	Anxiety	Associative_Fibers	0.488162	0.456545	0.563833	1	1	1	1	1	0.647732	0.620807	0.518177	0	NA	NA	NA	NA	NA	NA	0.504389
EC.FA	MD	Complex_Fibers	0.542539	0	0.564905	0.420308	0.95002	1	0.725298	0.894467	0.108373	0.193994	0.422582	0	NA	NA	NA	NA	NA	0.81769	NA
IFO.MD	ADHD	Associative_Fibers	0.223228	0.865909	0.56515	1	1	1	1	1	0.414975	0.347368	0.828122	0	NA	NA	NA	NA	NA	0.0664233	NA
PTR.MD	OCD	Complex_Fibers	0.516318	0.235798	0.567081	0.952279	0.654231	1	0.532659	0.648042	0.264429	0.163496	0.812113	0	NA	NA	NA	NA	NA	0.553367	NA
FX.AD	ADHD	Associative_Fibers	0.516047	0.790836	0.568962	0.490594	0.527255	1	0.893777	0.599778	0.271345	0.224005	0.549313	0	NA	NA	NA	NA	NA	0.315481	NA
CGC.AD	Insomnia	Associative_Fibers	0.478883	1	0.570004	0.38808	0.888041	1	0.90283	0.874697	0.74701	0.900884	0.328066	0	NA	NA	NA	NA	NA	0.670557	NA
SCC.RD	ASD	Commissural_Fibers	0.549608	0.795221	0.570359	0.38772	0.38235	1	0.746859	0.732222	0.451918	0.410836	0.464437	0	NA	NA	NA	NA	NA	0.788243	NA
SCC.FA	ASD	Commissural_Fibers	0.608951	0.82407	0.570679	0.499026	0.397042	1	0.746769	0.471903	0.455583	0.385483	0.585746	0	NA	NA	NA	NA	NA	0.173561	NA
SCR.AD	PTSD	Complex_Fibers	0.487494	0	0.5707	0.39684	0.478542	1	0.405638	0.548388	0.467766	0.424449	0.444088	0	NA	NA	NA	NA	NA	NA	0.639141
IFO.RD	AD	Associative_Fibers	0.454126	0.999704	0.571594	1	1	1	1	1	0.983274	0.97947	0.594194	0	NA	NA	NA	NA	NA	0.143258	NA
BCC.FA	MD	Commissural_Fibers	0.632216	1	0.571825	0.741803	0.593769	1	0.525175	0.578759	0.977406	0.997381	0.701323	0	NA	NA	NA	NA	NA	0.275351	NA
FX.MD	AN	Associative_Fibers	0.478076	0.822441	0.572529	0.630509	0.837272	1	0.695714	0.799339	0.67631	0.581927	0.703709	0	NA	NA	NA	NA	NA	0.935453	NA
SCR.MD	BP	Complex_Fibers	0.543906	0.434976	0.572561	0.366084	0.0930488	1	0.00517712	0.0730731	4.92e-05	0.0140636	0.371765	0	NA	NA	NA	NA	NA	0.0909541	NA
SCC.AD	ASD	Commissural_Fibers	0.454783	0.725404	0.573286	0.38002	0.407653	1	0.210192	0.364678	0.426522	0.407295	0.425508	0	NA	NA	NA	NA	NA	0.165028	NA
SCR.MO	ASD	Complex_Fibers	0.555224	0.960798	0.5774	0.957893	0.732072	1	0.701479	0.807328	0.160708	0.10006	0.97656	0	NA	NA	NA	NA	NA	0.220642	NA
Average.RD	SCZ	average	0.628747	0.99186	0.580453	0.73051	0.816599	1	0.200175	0.383899	0.0607664	0.0391496	0.855702	0	NA	NA	NA	NA	NA	NA	NA
SCR.MD	SCZ	Complex_Fibers	0.543906	0.623372	0.580908	0.658108	0.615755	1	0.528073	0.693822	0.0148753	0.0119649	0.667015	0	NA	NA	NA	NA	NA	NA	NA
Average.FA	AD	average	0.676491	1	0.58208	0.985495	0.687349	1	0.401583	0.393931	0.00294578	0.00143968	0.917665	1	rs4150221	0.745631	0.990489	0.0370725	0.945872	0.61224	NA
Average.FA	Anxiety	average	0.676491	0.742377	0.583571	0.922213	0.446591	1	0.51448	0.535425	0.813811	0.6903	0.980265	0	NA	NA	NA	NA	NA	NA	0.463375
PLIC.RD	Anxiety	Complex_Fibers	0.51281	0.224876	0.583666	0.813139	0.804604	1	0.629587	0.540338	0.492309	0.381055	0.882922	0	NA	NA	NA	NA	NA	NA	0.0341751
IFO.AD	Anxiety	Associative_Fibers	0.332396	0.308546	0.584539	0.875117	0.990892	1	0.989729	0.810292	0.0570671	0.023792	0.924913	0	NA	NA	NA	NA	NA	NA	0.131043
FX.AD	MD	Associative_Fibers	0.516047	1	0.585259	0.187662	0.916023	1	0.766004	0.784585	0.570278	0.707255	0.210297	0	NA	NA	NA	NA	NA	0.30329	NA
SCR.AD	MD	Complex_Fibers	0.487494	0.968019	0.585352	0.989938	0.828233	1	0.759288	0.862455	0.986375	0.952936	0.916835	0	NA	NA	NA	NA	NA	0.923184	NA
FX.MO	Anxiety	Associative_Fibers	0.279607	0.319696	0.586076	0.610121	0.825255	1	0.939165	0.819565	0.297082	0.226817	0.565223	0	NA	NA	NA	NA	NA	NA	0.627747
SLF.FA	Insomnia	Associative_Fibers	0.642158	1	0.586141	0.712851	0.441992	1	0.611954	0.534286	0.448828	0.325195	0.797441	0	NA	NA	NA	NA	NA	0.784071	NA
SCR.RD	Anxiety	Complex_Fibers	0.561718	0.887865	0.587247	0.354976	0.54078	1	0.356871	0.436766	0.810033	0.843452	0.403749	0	NA	NA	NA	NA	NA	NA	0.109821
IFO.FA	AD	Associative_Fibers	0.572314	0.993958	0.588063	0.3862	0.487945	1	0.501942	0.519505	0.166633	0.172006	0.416294	0	NA	NA	NA	NA	NA	0.913853	NA
EC.MO	ASD	Complex_Fibers	0.497353	0.98345	0.588114	1	1	1	1	1	0.00208845	0.00194178	0.451946	1	rs56315139	0.367353	0.331906	0.0477988	0.377609	0.139255	NA
BCC.MO	PTSD	Commissural_Fibers	0.481682	0.995376	0.58998	0.548067	0.340133	1	0.493648	0.853979	0.0401456	0.0589922	0.534744	0	NA	NA	NA	NA	NA	NA	0.190196
FX.AD	SCZ	Associative_Fibers	0.516047	0.936565	0.590272	0.860407	0.985875	1	0.796896	0.984112	0.000392917	0.000174002	0.938679	2	rs12146713rs35122942	0.329734	0.873454	0.357635	0.763174	NA	NA
PCR.RD	OCD	Complex_Fibers	0.54557	0.235071	0.592294	0.41449	0.364286	1	0.635823	0.86784	0.251089	0.943833	0.344999	0	NA	NA	NA	NA	NA	0.235392	NA
UNC.AD	AD	Associative_Fibers	0.314891	1	0.593775	0.926207	0.771624	1	0.723017	0.750337	0.45453	0.21282	0.919882	0	NA	NA	NA	NA	NA	0.623954	NA
ACR.MD	MD	Complex_Fibers	0.607028	0.980533	0.593913	0.555857	0.968541	1	0.678115	0.699717	0.958996	0.946794	0.640443	0	NA	NA	NA	NA	NA	0.412454	NA
PLIC.MD	MD	Complex_Fibers	0.341779	0.999988	0.594197	0.448102	0.554479	1	0.494704	0.533447	0.729695	0.758458	0.479114	0	NA	NA	NA	NA	NA	0.748183	NA
CST.MD	ASD	CST	0.375782	0.431181	0.595709	1	1	1	1	1	0.697423	0.679454	0.461234	0	NA	NA	NA	NA	NA	0.330768	NA
SS.RD	AN	Complex_Fibers	0.531414	0.946343	0.596088	0.332734	0.350134	1	0.0423634	0.143459	0.0415795	0.0826189	0.372553	0	NA	NA	NA	NA	NA	0.0368711	NA
CGH.AD	Insomnia	Associative_Fibers	0.382741	0.999999	0.597509	1	1	1	1	1	0.0769978	0.062247	0.817216	0	NA	NA	NA	NA	NA	0.668411	NA
Average.AD	SCZ	average	0.518844	0.733566	0.598821	0.887642	0.791905	1	0.456082	0.396032	0.206569	0.125972	0.990325	0	NA	NA	NA	NA	NA	NA	NA
RLIC.MD	OCD	Complex_Fibers	0.451949	0	0.60248	0.945056	0.84675	1	0.64321	0.716945	0.438918	0.297807	0.813996	0	NA	NA	NA	NA	NA	0.739768	NA
SLF.RD	Insomnia	Associative_Fibers	0.624145	1	0.602983	0.934222	0.789644	1	0.714662	0.789435	0.160077	0.0995756	0.986302	0	NA	NA	NA	NA	NA	0.380926	NA
ALIC.RD	PTSD	Complex_Fibers	0.496985	1	0.604577	0.193085	0.826225	1	0.769365	0.86935	0.110827	0.335295	0.202046	0	NA	NA	NA	NA	NA	NA	0.0880081
FX.AD	AN	Associative_Fibers	0.516047	0.838557	0.604802	0.646474	0.808257	1	0.695603	0.782329	0.666542	0.569633	0.716003	0	NA	NA	NA	NA	NA	0.468526	NA
ACR.AD	SCZ	Complex_Fibers	0.468282	0.947695	0.606079	0.829628	0.474381	1	0.230894	0.354672	0.165719	0.0914804	0.9121	0	NA	NA	NA	NA	NA	NA	NA
ALIC.AD	MD	Complex_Fibers	0.390974	1	0.607231	0.406008	0.50371	1	0.273897	0.522681	0.69207	0.984801	0.354702	0	NA	NA	NA	NA	NA	0.934859	NA
PLIC.AD	TS	Complex_Fibers	0.486181	0.22452	0.608868	0.68926	0.39863	1	0.292572	0.406672	0.348446	0.263183	0.742172	0	NA	NA	NA	NA	NA	NA	NA
RLIC.FA	AN	Complex_Fibers	0.593142	0.994571	0.61069	0.235377	0.239845	1	0.0801447	0.162476	0.112817	0.182866	0.259637	0	NA	NA	NA	NA	NA	0.637735	NA
EC.MD	SCZ	Complex_Fibers	0.382135	0.800663	0.611899	0.294698	0.253067	1	0.230938	0.379177	0.0508938	0.28721	0.28727	0	NA	NA	NA	NA	NA	NA	NA
FXST.RD	Anxiety	Associative_Fibers	0.488121	0.51849	0.612115	0.436654	0.765599	1	0.810584	0.882534	0.317215	0.588339	0.391571	0	NA	NA	NA	NA	NA	NA	0.00371974
PLIC.MD	SCZ	Complex_Fibers	0.341779	0.403065	0.614457	0.421547	0.872122	1	0.901498	0.861354	0.770097	0.880459	0.448477	0	NA	NA	NA	NA	NA	NA	NA
CGH.RD	Anxiety	Associative_Fibers	0.433505	0.552188	0.615127	0.732945	0.555983	1	0.550369	0.579154	0.789707	0.534493	0.818055	0	NA	NA	NA	NA	NA	NA	0.0278779
ACR.AD	MD	Complex_Fibers	0.468282	1	0.615866	0.560639	0.924283	1	0.704387	0.702243	0.949147	0.934376	0.62793	0	NA	NA	NA	NA	NA	0.362966	NA
IFO.FA	PTSD	Associative_Fibers	0.572314	0.851905	0.616367	0.760769	0.445254	1	0.589709	0.480986	0.780396	0.665887	0.695933	0	NA	NA	NA	NA	NA	NA	0.314897
RLIC.FA	AD	Complex_Fibers	0.593142	1	0.616697	0.962366	0.623788	1	0.437879	0.437118	0.0101279	0.00496032	0.956241	1	rs3776089	0.0823767	0.667871	0.30465	0.418136	0.677726	NA
SLF.FA	TS	Associative_Fibers	0.642158	0.486283	0.617907	0.423689	0.798425	1	0.728835	0.515723	0.797941	0.785214	0.473032	0	NA	NA	NA	NA	NA	NA	NA
PTR.AD	ADHD	Complex_Fibers	0.427954	0.98505	0.618506	0.708364	0.318633	1	0.264907	0.322668	0.0879335	0.0417424	0.749139	0	NA	NA	NA	NA	NA	0.86033	NA
ALIC.MD	OCD	Complex_Fibers	0.433543	0.277107	0.619263	0.175821	0.471164	1	0.57433	0.37742	0.242415	0.651404	0.145118	0	NA	NA	NA	NA	NA	0.00462112	NA
SLF.AD	TS	Associative_Fibers	0.614415	0.199946	0.619743	0.694545	0.642835	1	0.492595	0.650843	0.129367	0.0873356	0.627787	0	NA	NA	NA	NA	NA	NA	NA
SS.MO	MD	Complex_Fibers	0.382866	1	0.619755	1	1	1	1	1	0.0336714	0.0295294	0.50667	0		NA	NA	NA	NA	0.252519	NA
SCC.MD	TS	Commissural_Fibers	0.453582	0.0977205	0.622142	0.673921	0.527509	1	0.573065	0.521468	0.79021	0.809015	0.636545	0	NA	NA	NA	NA	NA	NA	NA
CGH.RD	SCZ	Associative_Fibers	0.433505	0.994163	0.622311	0.421906	0.957727	1	0.52547	0.406433	0.404614	0.524123	0.446266	0	NA	NA	NA	NA	NA	NA	NA
SLF.MD	Insomnia	Associative_Fibers	0.620731	1	0.623798	0.80781	0.906743	1	0.74746	0.850438	0.165611	0.113274	0.724053	0	NA	NA	NA	NA	NA	0.533521	NA
CGC.MO	ADHD	Associative_Fibers	0.606364	0.909041	0.623969	0.609689	0.690404	1	0.587469	0.666391	0.0775643	0.0617549	0.552936	0	NA	NA	NA	NA	NA	0.790732	NA
FX.RD	SCZ	Associative_Fibers	0.441593	0.91942	0.623975	0.675066	0.952318	1	0.777147	0.944566	0.000846303	0.000477133	0.732131	2	rs12146713rs35122942	0.413628	0.948899	0.584849	0.868919	NA	NA
Average.MD	OCD	average	0.59503	0.0851933	0.625058	0.86669	0.72755	1	0.813477	0.897357	0.500018	0.393975	0.993566	0	NA	NA	NA	NA	NA	0.0760968	NA
SCC.MD	SCZ	Commissural_Fibers	0.453582	0.345911	0.628232	0.764705	0.663203	1	0.579823	0.626216	0.033986	0.0176223	0.731897	0	NA	NA	NA	NA	NA	NA	NA
RLIC.MD	ADHD	Complex_Fibers	0.451949	0	0.633447	0.422156	0.434936	1	0.196459	0.29331	0.631097	0.584229	0.480132	0	NA	NA	NA	NA	NA	0.852276	NA
CGC.FA	ASD	Associative_Fibers	0.683663	0.456701	0.634826	0.129356	0.542158	1	0.663819	0.543929	0.310929	0.537486	0.142471	0	NA	NA	NA	NA	NA	0.53259	NA
RLIC.FA	OCD	Complex_Fibers	0.593142	0.376364	0.635242	0.903067	0.647169	1	0.952033	0.942184	0.395645	0.282665	0.974463	0	NA	NA	NA	NA	NA	0.0279133	NA
CGH.MD	Anxiety	Associative_Fibers	0.378966	0	0.635979	0.819251	0.771855	1	0.928652	0.644376	0.0347674	0.0194924	0.7058	1	rs4755851	0.812534	0.68874	0.39428	0.707087	NA	0.0787475
SS.RD	Anxiety	Complex_Fibers	0.531414	0.374816	0.637048	0.470601	0.597476	1	0.366795	0.415203	0.494977	0.403187	0.527106	0	NA	NA	NA	NA	NA	NA	0.445404
IFO.RD	Insomnia	Associative_Fibers	0.454126	0.999966	0.637067	1	1	1	1	1	0.146294	0.117533	0.97694	0	NA	NA	NA	NA	NA	0.299306	NA
ALIC.MO	TS	Complex_Fibers	0.566286	0.428973	0.637298	0.293058	0.602604	1	0.526051	0.619359	0.455124	0.794166	0.203773	0	NA	NA	NA	NA	NA	NA	NA
ALIC.MD	SCZ	Complex_Fibers	0.433543	0.988332	0.637493	0.703561	0.152369	1	0.123897	0.171252	0.000211917	0.000173709	0.627781	3	rs2863994rs35896134rs7898858	0.0193307	NA	NA	NA	NA	NA
SCR.RD	BP	Complex_Fibers	0.561718	0.994607	0.640092	0.51839	0.221243	1	0.0967433	0.090834	2.91e-05	2.98e-05	0.579684	2	rs186399184rs4917404	0.00329576	0.974661	0.252134	0.474244	0.137644	NA
SS.RD	SCZ	Complex_Fibers	0.531414	0.972861	0.640357	0.129557	0.828744	1	0.408641	0.399834	0.0124219	0.138867	0.140217	1	rs2267158	0.191455	0.370696	0.152473	0.520131	NA	NA
SFO.RD	BP	Associative_Fibers	0.445985	0.269308	0.640506	1	1	1	1	1	0.479627	0.481406	0.317445	0	NA	NA	NA	NA	NA	0.894721	NA
SCR.RD	TS	Complex_Fibers	0.561718	0.644141	0.641114	0.413796	0.981725	1	0.708663	0.463871	0.841858	0.844	0.464929	0	NA	NA	NA	NA	NA	NA	NA
PCR.MO	ASD	Complex_Fibers	0.481531	0.977822	0.641906	0.182369	0.420399	1	0.287562	0.354447	0.0862827	0.320976	0.190694	0	NA	NA	NA	NA	NA	0.365961	NA
Average.MD	Insomnia	average	0.59503	0.93585	0.64346	0.57131	0.651232	1	0.900994	0.874716	0.764968	0.746721	0.447283	0	NA	NA	NA	NA	NA	0.617161	NA
Average.MD	Anxiety	average	0.59503	0.124416	0.643503	0.596661	0.923853	1	0.391005	0.419287	0.233343	0.209332	0.467668	0	NA	NA	NA	NA	NA	NA	0.498787
SLF.MD	SCZ	Associative_Fibers	0.620731	0.999958	0.645917	0.199737	0.725931	1	0.241822	0.332683	0.0757816	0.16267	0.219972	0	NA	NA	NA	NA	NA	NA	NA
CST.FA	Insomnia	CST	0.271853	1	0.64652	0.488773	0.779397	1	0.888387	0.744873	0.257687	0.620473	0.360941	0	NA	NA	NA	NA	NA	0.716514	NA
PCR.FA	Anxiety	Complex_Fibers	0.552948	0.114594	0.647306	0.477126	0.506652	1	0.391921	0.403993	0.504069	0.416784	0.521463	0	NA	NA	NA	NA	NA	NA	0.407501
PLIC.MD	PTSD	Complex_Fibers	0.341779	0.573255	0.647528	0.130182	0.790611	1	0.51543	0.440683	0.0534651	0.393539	0.137685	0		NA	NA	NA	NA	NA	0.386984
ACR.RD	SCZ	Complex_Fibers	0.65365	0.997096	0.648751	0.56513	0.968208	1	0.554541	0.481608	0.066896	0.0614188	0.464475	0	NA	NA	NA	NA	NA	NA	NA
SCC.FA	SCZ	Commissural_Fibers	0.608951	0.971589	0.648885	0.507578	0.714889	1	0.875334	0.515535	2.39e-10	1.26e-09	0.408422	2	rs12146713rs2893928	0.711336	0.955354	0.089438	0.867741	NA	NA
FXST.FA	AN	Associative_Fibers	0.525247	0.736683	0.649167	1	1	1	1	1	0.00861159	0.0108322	0.249707	1	rs1058304	0.395569	0.153761	0.0667892	0.227923	0.497621	NA
SCR.MO	MD	Complex_Fibers	0.555224	1	0.651972	0.981663	0.517635	1	0.698138	0.725049	0.967074	0.927794	0.9172	0	NA	NA	NA	NA	NA	0.374924	NA
SCR.MO	PTSD	Complex_Fibers	0.555224	0.99999	0.652158	0.179732	0.354652	1	0.376667	0.324877	0.128564	0.635654	0.160651	0	NA	NA	NA	NA	NA	NA	0.116415
PLIC.FA	BP	Complex_Fibers	0.602565	0.659072	0.653303	0.867741	0.570447	1	0.602178	0.636496	0.400819	0.311765	0.779107	0	NA	NA	NA	NA	NA	0.140864	NA
GCC.MO	MD	Commissural_Fibers	0.429808	0.999999	0.653589	1	1	1	1	1	0.197316	0.22121	0.213884	0	NA	NA	NA	NA	NA	0.479976	NA
ACR.AD	ASD	Complex_Fibers	0.468282	0.764301	0.654031	0.978957	0.464497	1	0.804104	0.888193	0.0148127	0.00645157	0.899108	1	rs112297877	0.642839	0.440865	0.419032	0.377337	0.0295768	NA
CGH.AD	PTSD	Associative_Fibers	0.382741	0.984348	0.656444	1	1	1	1	1	0.426452	0.401838	0.501076	0	NA	NA	NA	NA	NA	NA	0.88479
ALIC.AD	AD	Complex_Fibers	0.390974	1	0.658161	0.20201	0.541407	1	0.940477	0.190932	0.327867	0.921258	0.211752	0	NA	NA	NA	NA	NA	0.482084	NA
CGC.AD	MD	Associative_Fibers	0.478883	1	0.658194	0.359631	0.303728	1	0.274396	0.280597	0.0777354	0.131799	0.309355	0	NA	NA	NA	NA	NA	0.213377	NA
FX.MD	SCZ	Associative_Fibers	0.478076	0.848894	0.659645	0.777273	0.921615	1	0.786499	0.966008	0.000892578	0.000438501	0.836325	2	rs12146713rs35122942	0.458825	0.838158	0.611507	0.754298	NA	NA
PLIC.AD	MD	Complex_Fibers	0.486181	1	0.659684	0.835283	0.732541	1	0.71858	0.800176	0.469267	0.373914	0.77982	0	NA	NA	NA	NA	NA	0.32674	NA
PCR.MD	MD	Complex_Fibers	0.535328	1	0.659818	0.69899	0.979216	1	0.681707	0.613387	0.90797	0.833572	0.765525	0	NA	NA	NA	NA	NA	0.832743	NA
IFO.AD	Insomnia	Associative_Fibers	0.332396	0.999996	0.661625	0.744177	0.68206	1	0.745086	0.925482	0.083955	0.0455092	0.806001	0	NA	NA	NA	NA	NA	0.265479	NA
SS.FA	MD	Complex_Fibers	0.58992	1	0.662821	0.445137	0.965081	1	0.937051	0.77072	0.857034	0.93178	0.354684	0	NA	NA	NA	NA	NA	0.564143	NA
PCR.FA	Insomnia	Complex_Fibers	0.552948	0.999955	0.663584	0.936449	0.250911	1	0.260777	0.411642	0.0855274	0.0367527	0.995024	0	NA	NA	NA	NA	NA	0.138951	NA
SCR.RD	AN	Complex_Fibers	0.561718	0.997942	0.666359	0.650408	0.455978	1	0.118657	0.209483	0.00874136	0.00517087	0.719358	0		NA	NA	NA	NA	0.640976	NA
FX.FA	PTSD	Associative_Fibers	0.378933	0.99974	0.666827	0.421403	0.525671	1	0.490652	0.572891	0.191981	0.175367	0.450787	0	NA	NA	NA	NA	NA	NA	0.0734539
EC.FA	AN	Complex_Fibers	0.542539	0.472434	0.668026	0.652672	0.276778	1	0.149886	0.19512	0.0548025	0.0386543	0.619174	0	NA	NA	NA	NA	NA	0.218577	NA
ALIC.MO	PTSD	Complex_Fibers	0.566286	0.999941	0.668067	0.582556	0.343408	1	0.54736	0.326483	0.0143311	0.0092519	0.660545	0		NA	NA	NA	NA	NA	0.546775
IFO.MO	TS	Associative_Fibers	0.488162	0.366401	0.668549	0.635484	0.543889	1	0.408278	0.526704	0.661232	0.936249	0.531358	0	NA	NA	NA	NA	NA	NA	NA
SCR.FA	ADHD	Complex_Fibers	0.539463	0.999093	0.669607	0.660633	0.257728	1	0.336881	0.297719	0.189999	0.128407	0.705978	0	NA	NA	NA	NA	NA	0.829013	NA
Average.RD	AD	average	0.628747	1	0.669847	0.745912	0.708548	1	0.470738	0.460439	4.17e-05	2.95e-05	0.625354	2	rs2488002rs4150221	0.477339	0.706259	0.0150087	0.883379	0.142774	NA
SCC.MD	MD	Commissural_Fibers	0.453582	0.999772	0.671592	0.834771	0.994545	1	0.960494	0.995301	0.792451	0.551191	0.796072	0	NA	NA	NA	NA	NA	0.524245	NA
PTR.FA	ASD	Complex_Fibers	0.599782	0.964262	0.673575	0.716075	0.545113	1	0.558283	0.543956	0.214272	0.130621	0.785617	0	NA	NA	NA	NA	NA	0.0747671	NA
FX.RD	AN	Associative_Fibers	0.441593	0.811251	0.674076	0.417934	0.81574	1	0.695376	0.797298	0.781225	0.765162	0.451627	0	NA	NA	NA	NA	NA	0.643441	NA
SFO.AD	ADHD	Associative_Fibers	0.372233	0.842469	0.675134	1	1	1	1	1	0.385274	0.458167	0.128369	0	NA	NA	NA	NA	NA	0.368293	NA
RLIC.MD	MD	Complex_Fibers	0.451949	0	0.6761	0.344723	0.315505	1	0.973217	0.55887	0.738871	0.985504	0.268525	0	NA	NA	NA	NA	NA	0.844729	NA
RLIC.RD	ASD	Complex_Fibers	0.544683	0.224538	0.676734	0.478471	0.847585	1	0.880156	0.818884	0.365991	0.350822	0.39209	0	NA	NA	NA	NA	NA	0.588405	NA
PLIC.FA	OCD	Complex_Fibers	0.602565	0.162895	0.676973	0.791305	0.389092	1	0.275679	0.373491	0.154359	0.104716	0.863392	0	NA	NA	NA	NA	NA	0.458975	NA
GCC.MO	OCD	Commissural_Fibers	0.429808	0.145962	0.67757	1	1	1	1	1	0.782603	0.765597	0.484749	0	NA	NA	NA	NA	NA	0.609747	NA
CST.RD	TS	CST	0.401012	0.151223	0.677937	0.662779	0.327658	1	0.367112	0.404162	0.0231435	0.0164334	0.630303	1	rs4955890	0.118129	0.402496	0.244703	0.34285	NA	NA
PLIC.MO	ASD	Complex_Fibers	0.697785	0.933016	0.67875	0.933948	0.689806	1	0.675253	0.451092	0.611108	0.496316	0.883701	0	NA	NA	NA	NA	NA	0.00588536	NA
SCR.MD	ASD	Complex_Fibers	0.543906	0.398065	0.67896	0.384383	0.570268	1	0.51454	0.527993	0.166934	0.171421	0.418408	0	NA	NA	NA	NA	NA	0.395343	NA
UNC.MD	AN	Associative_Fibers	0.355184	0.999656	0.679838	0.31467	0.351196	1	0.102183	0.261085	0.0666131	0.251389	0.328035	0	NA	NA	NA	NA	NA	0.376095	NA
IFO.MO	PTSD	Associative_Fibers	0.488162	0.99979	0.680332	0.647883	0.724345	1	0.795731	0.72603	0.233933	0.197778	0.545287	0	NA	NA	NA	NA	NA	NA	0.69772
FXST.FA	SCZ	Associative_Fibers	0.525247	0.742356	0.680656	1	1	1	1	1	1.27e-12	6.82e-13	0.847937	4	rs1058304rs12154024rs16863472rs17371561	0.869019	0.603938	0.000420319	0.491772	NA	NA
Average.AD	AN	average	0.518844	0.589006	0.680683	0.236829	0.444529	1	0.61602	0.157982	0.379247	0.469948	0.25559	0	NA	NA	NA	NA	NA	0.783537	NA
GCC.FA	AD	Commissural_Fibers	0.566238	0.999732	0.683113	0.865889	0.393924	1	0.0430521	0.0542449	7.29e-05	2.42e-05	0.906499	1	rs140244541	0.022128	0.490459	0.211543	0.671279	0.86843	NA
EC.AD	MD	Complex_Fibers	0.450147	1	0.685253	0.446328	0.548972	1	0.399773	0.530456	0.510369	0.819314	0.459207	0	NA	NA	NA	NA	NA	0.542531	NA
CGH.MD	AD	Associative_Fibers	0.378966	0	0.685536	0.486856	0.264499	1	0.547371	0.50917	0.13675	0.170577	0.399517	0	NA	NA	NA	NA	NA	0.203185	NA
CGH.AD	BP	Associative_Fibers	0.382741	0.737752	0.685914	1	1	1	1	1	0.0807732	0.0665972	0.76873	0	NA	NA	NA	NA	NA	0.576301	NA
BCC.RD	ADHD	Commissural_Fibers	0.584804	0.357193	0.685932	0.445605	0.470272	1	0.687353	0.323776	0.155058	0.151269	0.471708	0	NA	NA	NA	NA	NA	0.584795	NA
GCC.MD	MD	Commissural_Fibers	0.542627	0	0.68783	0.83117	0.945655	1	0.96456	0.921463	0.68922	0.591329	0.736299	0	NA	NA	NA	NA	NA	0.503433	NA
SFO.RD	SCZ	Associative_Fibers	0.445985	0.39811	0.689307	1	1	1	1	1	0.00711641	0.00689291	0.419878	0		NA	NA	NA	NA	NA	NA
PCR.MO	PTSD	Complex_Fibers	0.481531	0.999999	0.689863	0.785325	0.354257	1	0.206269	0.388233	0.131582	0.060865	0.76163	0	NA	NA	NA	NA	NA	NA	0.328272
SFO.AD	AN	Associative_Fibers	0.372233	0.884253	0.690738	1	1	1	1	1	0.398774	0.352027	0.853276	0	NA	NA	NA	NA	NA	0.432459	NA
ACR.MD	OCD	Complex_Fibers	0.607028	0.0838247	0.691446	0.949603	0.743014	1	0.92089	0.85116	0.352807	0.220283	0.969272	0	NA	NA	NA	NA	NA	0.0583183	NA
RLIC.MO	TS	Complex_Fibers	0.531766	0.567983	0.691777	0.368912	0.720871	1	0.548415	0.72921	0.175625	0.218297	0.313138	0	NA	NA	NA	NA	NA	NA	NA
SLF.MO	ASD	Associative_Fibers	0.49842	0.972912	0.695143	0.515397	0.948957	1	0.834788	0.942033	0.90649	0.97003	0.554632	0	NA	NA	NA	NA	NA	0.100718	NA
SLF.MD	AD	Associative_Fibers	0.620731	1	0.695491	0.823754	0.149008	1	0.939497	0.78833	8.98e-07	4.38e-07	0.754752	4	rs2488002rs33599rs4150221rs62054567	0.648532	0.644488	0.0414933	0.574932	0.162659	NA
SLF.MD	MD	Associative_Fibers	0.620731	1	0.695789	0.535538	0.954582	1	0.813606	0.764571	0.908159	0.880268	0.58321	0	NA	NA	NA	NA	NA	0.68209	NA
IFO.MD	AD	Associative_Fibers	0.223228	1	0.696392	1	1	1	1	1	0.146592	0.412818	0.0215693	0	NA	NA	NA	NA	NA	0.686986	NA
SLF.AD	OCD	Associative_Fibers	0.614415	0.143063	0.697185	0.635312	0.948135	1	0.695927	0.833177	0.155581	0.0969056	0.671703	0	NA	NA	NA	NA	NA	0.744239	NA
SLF.RD	SCZ	Associative_Fibers	0.624145	0.982707	0.699012	0.282826	0.731339	1	0.258488	0.365791	0.0724468	0.111793	0.304029	0	NA	NA	NA	NA	NA	NA	NA
Average.MD	ADHD	average	0.59503	0.270972	0.700783	0.456196	0.2742	1	0.19388	0.268027	0.0398744	0.0344476	0.505495	0		NA	NA	NA	NA	0.253207	NA
PLIC.FA	Anxiety	Complex_Fibers	0.602565	0.288193	0.700856	0.92701	0.884744	1	0.823215	0.991133	0.765801	0.664215	0.871752	0	NA	NA	NA	NA	NA	NA	0.586579
SS.MD	OCD	Complex_Fibers	0.472615	0.24753	0.700871	0.606189	0.459584	1	0.550492	0.544435	0.775604	0.666467	0.675103	0	NA	NA	NA	NA	NA	0.763155	NA
EC.FA	BP	Complex_Fibers	0.542539	0	0.701543	0.179859	0.218216	1	0.0581809	0.150289	0.00208943	0.451353	0.180528	0	NA	NA	NA	NA	NA	0.179483	NA
SCC.RD	Anxiety	Commissural_Fibers	0.549608	0.33238	0.702583	0.835421	0.781849	1	0.628309	0.730831	0.779021	0.707043	0.720023	0	NA	NA	NA	NA	NA	NA	0.0627442
ACR.RD	MD	Complex_Fibers	0.65365	1	0.703043	0.395916	0.924246	1	0.919911	0.816113	0.819082	0.859994	0.320464	0	NA	NA	NA	NA	NA	0.488323	NA
PTR.AD	Anxiety	Complex_Fibers	0.427954	0.610112	0.703755	0.549307	0.600049	1	0.462503	0.509634	0.533467	0.426154	0.574513	0	NA	NA	NA	NA	NA	NA	0.603273
IFO.MO	MD	Associative_Fibers	0.488162	1	0.706526	0.729187	0.698036	1	0.712265	0.715486	0.918694	0.803896	0.797909	0	NA	NA	NA	NA	NA	0.43136	NA
FX.FA	Insomnia	Associative_Fibers	0.378933	1	0.706831	0.898999	0.471391	1	0.457007	0.47286	0.113802	0.068276	0.943595	0	NA	NA	NA	NA	NA	0.131953	NA
EC.MO	PTSD	Complex_Fibers	0.497353	0.999999	0.707048	1	1	1	1	1	0.151154	0.149912	0.358604	0	NA	NA	NA	NA	NA	NA	0.256795
EC.AD	BP	Complex_Fibers	0.450147	0.832268	0.708853	0.505781	0.660494	1	0.370198	0.446772	0.00920156	0.0255789	0.520102	0	NA	NA	NA	NA	NA	0.686282	NA
SCR.AD	ASD	Complex_Fibers	0.487494	0.218516	0.711049	0.115867	0.520458	1	0.478611	0.603387	0.210391	0.957482	0.0999742	0	NA	NA	NA	NA	NA	0.431642	NA
CST.FA	ASD	CST	0.271853	0.871814	0.711155	0.450398	0.735694	1	0.88923	0.737735	0.190288	0.227725	0.460726	0	NA	NA	NA	NA	NA	0.647992	NA
PCR.MD	OCD	Complex_Fibers	0.535328	0.290037	0.711531	0.98437	0.557236	1	0.673993	0.677154	0.35325	0.150065	0.956815	0	NA	NA	NA	NA	NA	0.418208	NA
GCC.RD	Anxiety	Commissural_Fibers	0.548222	0.637534	0.714847	0.971906	0.402173	1	0.339615	0.611109	0.393822	0.283272	0.892816	0	NA	NA	NA	NA	NA	NA	0.212031
SS.RD	ASD	Complex_Fibers	0.531414	0.935109	0.715225	0.13899	0.722038	1	0.620097	0.689088	0.248164	0.69963	0.139996	0	NA	NA	NA	NA	NA	0.501212	NA
UNC.AD	OCD	Associative_Fibers	0.314891	0.277239	0.715715	1	1	1	1	1	0.496071	0.442942	0.972397	0	NA	NA	NA	NA	NA	0.0175235	NA
SCR.FA	PTSD	Complex_Fibers	0.539463	1	0.715888	0.946178	0.181192	1	0.172187	0.20146	0.00820835	0.0034564	0.890838	1	rs10886021	0.150915	0.247792	0.183171	0.172445	NA	0.080291
IFO.MO	ADHD	Associative_Fibers	0.488162	0.936266	0.717066	1	1	1	1	1	0.201891	0.175547	0.697083	0	NA	NA	NA	NA	NA	0.863701	NA
ACR.AD	Anxiety	Complex_Fibers	0.468282	0.386698	0.720781	0.575633	0.82692	1	0.686546	0.591643	0.0824104	0.0729524	0.509311	0	NA	NA	NA	NA	NA	NA	0.533547
SS.MD	Anxiety	Complex_Fibers	0.472615	0.452594	0.720972	0.491481	0.602055	1	0.429865	0.405733	0.397842	0.318429	0.523794	0	NA	NA	NA	NA	NA	NA	0.765627
PLIC.RD	OCD	Complex_Fibers	0.51281	0.132442	0.72205	0.927304	0.632864	1	0.51219	0.681265	0.171672	0.115792	0.992974	0	NA	NA	NA	NA	NA	0.958266	NA
SCR.MD	TS	Complex_Fibers	0.543906	0.152933	0.722066	0.72217	0.671417	1	0.683323	0.667479	0.760921	0.558433	0.729906	0	NA	NA	NA	NA	NA	NA	NA
PTR.MD	AD	Complex_Fibers	0.516318	1	0.722668	0.565678	0.864661	1	0.793022	0.691507	0.000957506	0.00134892	0.471116	2	rs33599rs4150221	0.730191	0.365047	0.0768835	0.291839	0.12733	NA
CGH.RD	Insomnia	Associative_Fibers	0.433505	1	0.722672	0.616105	0.991113	1	0.980991	0.86829	0.523053	0.452429	0.549541	0	NA	NA	NA	NA	NA	0.10588	NA
ALIC.MD	MD	Complex_Fibers	0.433543	1	0.722763	0.218949	0.363376	1	0.308959	0.372311	0.0248626	0.129361	0.186411	1	rs7898858	0.405834	0.594931	0.50523	0.692252	0.56242	NA
PLIC.MO	MD	Complex_Fibers	0.697785	1	0.723485	0.6237	0.603955	1	0.652662	0.578247	0.0684122	0.0522977	0.586233	0	NA	NA	NA	NA	NA	0.99394	NA
SCR.AD	ADHD	Complex_Fibers	0.487494	0.24039	0.724121	0.209529	0.619459	1	0.674318	0.658926	0.275284	0.543291	0.182953	0	NA	NA	NA	NA	NA	0.905086	NA
RLIC.FA	MD	Complex_Fibers	0.593142	1	0.726775	0.498734	0.785007	1	0.738433	0.683297	0.837283	0.838822	0.442575	0	NA	NA	NA	NA	NA	0.436262	NA
CGC.MD	Anxiety	Associative_Fibers	0.447805	0.271368	0.729028	0.954227	0.935559	1	0.649155	0.487666	0.0685332	0.0302875	0.873366	1	rs7935166	0.514289	0.529899	0.763843	0.605255	NA	0.0633112
SCR.FA	Insomnia	Complex_Fibers	0.539463	1	0.730783	0.984174	0.56637	1	0.30987	0.546179	0.24588	0.14379	0.932121	0	NA	NA	NA	NA	NA	0.321136	NA
CGH.RD	MD	Associative_Fibers	0.433505	1	0.731432	0.683148	0.624723	1	0.538781	0.624821	0.715179	0.496075	0.728105	0	NA	NA	NA	NA	NA	0.973408	NA
SS.MD	ADHD	Complex_Fibers	0.472615	0.965523	0.731921	0.446013	0.399501	1	0.522457	0.320768	0.610965	0.560101	0.483208	0	NA	NA	NA	NA	NA	0.978859	NA
CGH.AD	AD	Associative_Fibers	0.382741	0.999984	0.732111	1	1	1	1	1	0.335566	0.330775	0.361102	0	NA	NA	NA	NA	NA	0.187476	NA
RLIC.RD	AD	Complex_Fibers	0.544683	0.847648	0.732638	0.690548	0.41433	1	0.327772	0.358806	0.00445071	0.00255942	0.747022	1	rs4150221	0.203843	0.851444	0.149741	0.868576	0.33089	NA
PCR.AD	MD	Complex_Fibers	0.480275	0.999999	0.733161	0.691254	0.881774	1	0.86944	0.963603	0.734492	0.652156	0.636032	0	NA	NA	NA	NA	NA	0.402765	NA
GCC.AD	AD	Commissural_Fibers	0.528934	1	0.733896	0.786251	0.492252	1	0.910703	0.723487	0.284785	0.17625	0.70925	0	NA	NA	NA	NA	NA	0.486229	NA
SLF.RD	MD	Associative_Fibers	0.624145	1	0.734035	0.633484	0.955635	1	0.878734	0.781545	0.903709	0.847743	0.67785	0	NA	NA	NA	NA	NA	0.103353	NA
ACR.RD	AN	Complex_Fibers	0.65365	0.963749	0.734846	0.56132	0.245262	1	0.0601658	0.0925118	0.00334145	0.00244314	0.607821	1	rs7590302	0.23416	0.740772	0.118882	0.993224	0.503478	NA
CGH.FA	OCD	Associative_Fibers	0.451377	0.197534	0.735355	1	1	1	1	1	0.0137663	0.0143976	0.338263	0		NA	NA	NA	NA	0.493428	NA
GCC.RD	Insomnia	Commissural_Fibers	0.548222	1	0.735704	0.440883	0.98459	1	1	0.859551	0.752206	0.836849	0.379357	0	NA	NA	NA	NA	NA	0.0791117	NA
IFO.FA	OCD	Associative_Fibers	0.572314	0.121446	0.736482	0.63105	0.968944	1	0.756341	0.950118	0.52576	0.418573	0.588472	0	NA	NA	NA	NA	NA	0.891336	NA
PCR.MO	SCZ	Complex_Fibers	0.481531	0.999593	0.736625	0.848047	0.651991	1	0.584181	0.592317	0.625515	0.354975	0.821667	0	NA	NA	NA	NA	NA	NA	NA
FX.MO	TS	Associative_Fibers	0.279607	0.256257	0.738722	0.953918	0.649267	1	0.669833	0.61811	0.267328	0.104448	0.981304	0	NA	NA	NA	NA	NA	NA	NA
SCC.MD	ASD	Commissural_Fibers	0.453582	0.662679	0.739285	0.496289	0.535772	1	0.538752	0.486801	0.553442	0.468045	0.527751	0	NA	NA	NA	NA	NA	0.0679456	NA
PCR.MO	MD	Complex_Fibers	0.481531	1	0.739327	0.319998	0.232896	1	0.938655	0.814259	0.472118	0.716142	0.306819	0	NA	NA	NA	NA	NA	0.895218	NA
SS.RD	OCD	Complex_Fibers	0.531414	0.241434	0.740352	0.647626	0.50312	1	0.568074	0.556299	0.783412	0.66538	0.710615	0	NA	NA	NA	NA	NA	0.890416	NA
FX.MO	MD	Associative_Fibers	0.279607	1	0.740904	0.742677	0.636388	1	0.667869	0.652591	0.871703	0.712777	0.772743	0	NA	NA	NA	NA	NA	0.229451	NA
SCR.AD	TS	Complex_Fibers	0.487494	0	0.741159	0.685743	0.461427	1	0.694145	0.865901	0.00301516	0.00215288	0.6336	1	rs2483059	0.663796	0.840498	0.0730968	0.898255	NA	NA
SFO.MD	SCZ	Associative_Fibers	0.363844	0.378571	0.74137	0.482095	0.404326	1	0.255708	0.355534	0.0028907	0.0215752	0.469106	0	NA	NA	NA	NA	NA	NA	NA
RLIC.MD	Insomnia	Complex_Fibers	0.451949	0	0.742469	0.918441	0.77297	1	0.960625	0.795975	0.121131	0.0717071	0.836271	0	NA	NA	NA	NA	NA	0.558079	NA
SS.FA	Insomnia	Complex_Fibers	0.58992	1	0.746014	0.976102	0.605294	1	0.77741	0.935172	0.10217	0.0531907	0.898856	0	NA	NA	NA	NA	NA	0.0446404	NA
BCC.RD	Anxiety	Commissural_Fibers	0.584804	0.154823	0.747226	0.682268	0.406075	1	0.812571	0.95895	0.290513	0.169273	0.677238	0	NA	NA	NA	NA	NA	NA	0.805992
EC.MD	AD	Complex_Fibers	0.382135	0.99944	0.747817	0.364462	0.0683427	1	0.686727	0.876777	0.0724492	0.130663	0.354169	0		NA	NA	NA	NA	0.574356	NA
BCC.MO	AD	Commissural_Fibers	0.481682	0.999999	0.747877	0.768358	0.765547	1	0.804229	0.874573	0.780928	0.565961	0.754328	0	NA	NA	NA	NA	NA	0.966209	NA
RLIC.FA	Insomnia	Complex_Fibers	0.593142	1	0.748647	0.541011	0.878611	1	0.734373	0.822386	0.110922	0.0978169	0.486785	0	NA	NA	NA	NA	NA	0.868812	NA
PCR.MO	Insomnia	Complex_Fibers	0.481531	1	0.749189	0.735762	0.692061	1	0.858209	0.685514	0.4647	0.251794	0.752986	0	NA	NA	NA	NA	NA	0.672602	NA
PLIC.FA	ASD	Complex_Fibers	0.602565	0.735065	0.749675	0.603468	0.561861	1	0.927813	0.659912	0.24011	0.197543	0.547688	0	NA	NA	NA	NA	NA	0.779371	NA
FX.AD	OCD	Associative_Fibers	0.516047	0.203573	0.74976	0.325938	0.415321	1	0.509235	0.514257	0.208352	0.247129	0.2877	0	NA	NA	NA	NA	NA	0.0318133	NA
SS.AD	Anxiety	Complex_Fibers	0.399722	0.424715	0.750132	1	1	1	1	1	0.0221034	0.0162654	0.717081	1	rs72668352	0.876328	0.284459	0.198377	0.26059	NA	0.977558
PTR.MD	MD	Complex_Fibers	0.516318	1	0.751243	0.516763	0.940894	1	0.7797	0.708578	0.544618	0.520742	0.431405	0	NA	NA	NA	NA	NA	0.92052	NA
SFO.RD	PTSD	Associative_Fibers	0.445985	0.566949	0.751761	1	1	1	1	1	0.859042	0.853008	0.411382	0	NA	NA	NA	NA	NA	NA	0.276595
PTR.FA	AD	Complex_Fibers	0.599782	1	0.752083	0.722001	0.681026	1	0.50336	0.575516	0.0192482	0.00985451	0.77205	0	NA	NA	NA	NA	NA	0.1121	NA
IFO.FA	SCZ	Associative_Fibers	0.572314	0.670658	0.752274	0.207582	0.972208	1	0.759109	0.823633	0.000401826	0.0151885	0.187937	1	rs4383974	0.282681	0.250254	0.438814	0.289168	NA	NA
SLF.FA	AN	Associative_Fibers	0.642158	0.993366	0.75251	0.399054	0.245851	1	0.0742219	0.174389	0.0465444	0.0579575	0.419205	1	rs2267158	0.104706	0.448042	0.508052	0.640073	0.912039	NA
CGC.RD	Insomnia	Associative_Fibers	0.618615	1	0.753223	0.92424	0.898095	1	0.777613	0.795369	0.720117	0.554941	0.999062	0	NA	NA	NA	NA	NA	0.545797	NA
PCR.FA	AN	Complex_Fibers	0.552948	0.679111	0.753322	0.546731	0.274082	1	0.154344	0.210572	0.0555274	0.0450156	0.573494	0	NA	NA	NA	NA	NA	0.090737	NA
BCC.RD	Insomnia	Commissural_Fibers	0.584804	0.984328	0.753823	1	1	1	1	1	0.00410715	0.00413857	0.390566	1	rs11596235	0.136766	0.34513	0.0626188	0.141518	0.0979511	NA
SCC.RD	PTSD	Commissural_Fibers	0.549608	0.983481	0.754199	0.0694376	0.216966	1	0.468227	0.653052	0.381477	0.741625	0.067198	0	NA	NA	NA	NA	NA	NA	0.717875
IFO.AD	MD	Associative_Fibers	0.332396	1	0.755066	0.688828	0.768396	1	0.848472	0.735777	0.802102	0.699902	0.733743	0	NA	NA	NA	NA	NA	0.434104	NA
UNC.MD	ASD	Associative_Fibers	0.355184	0.998459	0.756165	0.325799	0.997965	1	0.928524	0.667545	0.142524	0.70545	0.303338	0	NA	NA	NA	NA	NA	0.446944	NA
GCC.MD	AD	Commissural_Fibers	0.542627	0	0.75638	0.911737	0.393759	1	0.989378	0.55861	5.76e-05	2.59e-05	0.841219	1	rs4150221	0.707824	0.627489	0.00113082	0.685861	0.315086	NA
SCR.FA	Anxiety	Complex_Fibers	0.539463	0.846967	0.75732	0.734284	0.808959	1	0.820208	0.900943	0.744097	0.602202	0.777226	0	NA	NA	NA	NA	NA	NA	0.510474
CGH.MD	TS	Associative_Fibers	0.378966	0	0.757984	0.199717	0.471671	1	0.561055	0.298575	0.3072	0.985827	0.199094	0	NA	NA	NA	NA	NA	NA	NA
GCC.AD	OCD	Commissural_Fibers	0.528934	0.33029	0.758142	0.977474	0.749083	1	0.823677	0.67825	0.670039	0.5022	0.949321	0	NA	NA	NA	NA	NA	0.0517819	NA
ACR.FA	AD	Complex_Fibers	0.667058	1	0.75869	0.973049	0.864914	1	0.812609	0.796654	0.00430055	0.00239502	0.915613	0		NA	NA	NA	NA	0.678604	NA
IFO.MD	SCZ	Associative_Fibers	0.223228	0.971392	0.758861	1	1	1	1	1	0.0311894	0.0634886	0.131628	1	rs2393593	0.137078	0.955409	0.450231	0.422272	NA	NA
PCR.MO	AD	Complex_Fibers	0.481531	1	0.761785	0.499588	0.68064	1	0.803949	0.868092	0.626966	0.605968	0.479498	0	NA	NA	NA	NA	NA	0.585438	NA
UNC.FA	BP	Associative_Fibers	0.452636	0.307856	0.762508	1	1	1	1	1	0.220946	0.236709	0.240648	0	NA	NA	NA	NA	NA	0.342534	NA
SLF.RD	AD	Associative_Fibers	0.624145	1	0.764144	0.634922	0.232981	1	0.981621	0.833759	1.79e-06	1.79e-06	0.585771	3	rs2488002rs4150221rs62054567	0.830494	0.785644	0.0185416	0.810703	0.863149	NA
IFO.AD	OCD	Associative_Fibers	0.332396	0.172876	0.76667	0.338988	0.760133	1	0.844361	0.819231	0.772736	0.968277	0.302334	0	NA	NA	NA	NA	NA	0.0548596	NA
ACR.FA	AN	Complex_Fibers	0.667058	0.99755	0.7674	0.551765	0.129373	1	0.0589428	0.105323	0.00134359	0.00129824	0.492655	1	rs7590302	0.257729	0.351953	0.0585667	0.213697	0.516297	NA
BCC.AD	ADHD	Commissural_Fibers	0.436898	0.500232	0.767474	0.806661	0.686885	1	0.614303	0.711061	0.890039	0.680935	0.842368	0	NA	NA	NA	NA	NA	0.167699	NA
SFO.RD	AN	Associative_Fibers	0.445985	0.301482	0.767595	0.589886	0.338454	1	0.241954	0.249569	0.0782968	0.065704	0.552667	0	NA	NA	NA	NA	NA	0.403411	NA
FX.MO	ADHD	Associative_Fibers	0.279607	0.718258	0.767763	0.485128	0.794147	1	0.841068	0.903713	0.463199	0.473236	0.496103	0	NA	NA	NA	NA	NA	0.888369	NA
GCC.AD	ADHD	Commissural_Fibers	0.528934	0.978264	0.767989	0.595698	0.901596	1	0.68444	0.519941	0.143213	0.118735	0.524573	0	NA	NA	NA	NA	NA	0.979776	NA
UNC.AD	ASD	Associative_Fibers	0.314891	0.924139	0.7695	0.433743	0.721732	1	0.942405	0.718742	0.408213	0.624891	0.430513	0	NA	NA	NA	NA	NA	0.0240836	NA
SS.MD	SCZ	Complex_Fibers	0.472615	0.976436	0.769538	0.167965	0.828771	1	0.441631	0.395348	0.0044677	0.0645099	0.168754	1	rs2267161	0.198987	0.400364	0.148323	0.559973	NA	NA
CGH.MD	MD	Associative_Fibers	0.378966	0	0.769565	0.561365	0.670907	1	0.59588	0.611459	0.841326	0.802008	0.59488	0	NA	NA	NA	NA	NA	0.549183	NA
ALIC.AD	AN	Complex_Fibers	0.390974	0.996947	0.77054	0.444969	0.663243	1	0.554025	0.64591	0.588759	0.574276	0.462474	0	NA	NA	NA	NA	NA	0.91282	NA
SCC.FA	Insomnia	Commissural_Fibers	0.608951	0.999988	0.771033	0.737328	0.55647	1	0.985591	0.933886	0.177394	0.1334	0.662347	0	NA	NA	NA	NA	NA	0.96993	NA
Average.FA	SCZ	average	0.676491	0.999067	0.771121	0.334078	0.736987	1	0.96146	0.933892	0.111351	0.16294	0.290839	0	NA	NA	NA	NA	NA	NA	NA
SCC.FA	MD	Commissural_Fibers	0.608951	1	0.771277	0.345512	0.77035	1	0.721982	0.755294	0.144216	0.177388	0.284516	0	NA	NA	NA	NA	NA	0.248644	NA
ACR.RD	Anxiety	Complex_Fibers	0.65365	0.595432	0.771968	0.395467	0.730571	1	0.382539	0.387859	0.398682	0.402802	0.332173	0	NA	NA	NA	NA	NA	NA	0.355018
Average.FA	AN	average	0.676491	0.995129	0.773338	0.515893	0.205341	1	0.118886	0.127663	0.00527813	0.00438293	0.549354	1	rs998102	0.266896	0.69062	0.103015	0.949149	0.555523	NA
CGC.FA	ADHD	Associative_Fibers	0.683663	0.502229	0.773693	0.894425	0.173524	1	0.320812	0.157321	0.00649171	0.00330693	0.835382	1	rs56281058	0.0419053	0.715677	0.858702	0.845814	0.170802	NA
ALIC.RD	Anxiety	Complex_Fibers	0.496985	0.873639	0.773882	0.681709	0.32628	1	0.979384	0.585941	0.163566	0.0987782	0.691991	0	NA	NA	NA	NA	NA	NA	0.305363
EC.MD	BP	Complex_Fibers	0.382135	0.600401	0.774822	0.701726	0.65382	1	0.300805	0.199789	0.00420251	0.00299789	0.708736	0	NA	NA	NA	NA	NA	0.942948	NA
Average.RD	Anxiety	average	0.628747	0.530114	0.775313	0.19208	0.862206	1	0.376682	0.44304	0.505567	0.667938	0.142801	0	NA	NA	NA	NA	NA	NA	0.937892
IFO.MD	ASD	Associative_Fibers	0.223228	0.823485	0.775823	1	1	1	1	1	0.0676081	0.181203	0.057851	0	NA	NA	NA	NA	NA	0.0401704	NA
Average.RD	BP	average	0.628747	0.931253	0.7766	0.199542	0.21648	1	0.0394735	0.0347245	0.00459819	0.0136191	0.205101	0		NA	NA	NA	NA	0.431755	NA
GCC.FA	TS	Commissural_Fibers	0.566238	0.152867	0.778262	0.724507	0.651562	1	0.816699	0.93602	0.451096	0.302476	0.695066	0	NA	NA	NA	NA	NA	NA	NA
GCC.MO	Insomnia	Commissural_Fibers	0.429808	0.999902	0.779067	1	1	1	1	1	0.0158924	0.0303074	0.109581	0		NA	NA	NA	NA	0.670359	NA
ACR.FA	BP	Complex_Fibers	0.667058	0.975976	0.780215	0.574307	0.0859547	1	0.460416	0.361438	0.000203014	0.00020685	0.521573	1	rs7733216	0.193117	0.286508	0.0101053	0.370773	0.403325	NA
EC.AD	Anxiety	Complex_Fibers	0.450147	0.53825	0.781471	0.551373	0.497129	1	0.531792	0.429154	0.0263005	0.0372001	0.561901	0	NA	NA	NA	NA	NA	NA	0.325509
PLIC.RD	AD	Complex_Fibers	0.51281	0.997691	0.781525	0.817238	0.494137	1	0.327541	0.388478	0.0875675	0.0588887	0.763554	0	NA	NA	NA	NA	NA	0.313199	NA
RLIC.MO	PTSD	Complex_Fibers	0.531766	1	0.782013	0.661012	0.555275	1	0.340369	0.386011	0.060492	0.0384186	0.694089	0	NA	NA	NA	NA	NA	NA	0.157362
CST.MD	MD	CST	0.375782	0.999931	0.782021	1	1	1	1	1	0.0413923	0.0333432	0.75951	0		NA	NA	NA	NA	0.266305	NA
CST.RD	MD	CST	0.401012	0.999761	0.782058	0.610349	0.832343	1	0.736628	0.854905	0.898452	0.874634	0.581413	0	NA	NA	NA	NA	NA	0.484833	NA
BCC.FA	Insomnia	Commissural_Fibers	0.632216	0.999998	0.782066	0.726716	0.76771	1	0.876487	0.812248	0.158498	0.0888467	0.741431	0	NA	NA	NA	NA	NA	0.22769	NA
PCR.RD	Insomnia	Complex_Fibers	0.54557	1	0.782848	0.942515	0.940363	1	0.997033	0.899245	0.174755	0.08375	0.995857	0	NA	NA	NA	NA	NA	0.109535	NA
PCR.FA	OCD	Complex_Fibers	0.552948	0.152834	0.783027	0.373301	0.702175	1	0.827846	0.553462	0.283473	0.348087	0.332845	0	NA	NA	NA	NA	NA	0.0456982	NA
IFO.MD	Anxiety	Associative_Fibers	0.223228	0.437217	0.783033	1	1	1	1	1	0.392954	0.315999	0.910975	0	NA	NA	NA	NA	NA	NA	0.236413
IFO.AD	SCZ	Associative_Fibers	0.332396	0.878457	0.783495	0.996433	0.729702	1	0.65906	0.614233	0.159136	0.0864742	0.953194	0	NA	NA	NA	NA	NA	NA	NA
GCC.MD	AN	Commissural_Fibers	0.542627	0	0.783827	0.149412	0.853624	1	0.654457	0.473838	0.0219615	0.124391	0.117834	1	rs7590302	0.569417	0.213107	0.451214	0.242064	0.775177	NA
PCR.FA	ADHD	Complex_Fibers	0.552948	0.242212	0.783943	0.246676	0.675097	1	0.84818	0.262918	0.407916	0.854408	0.249362	0	NA	NA	NA	NA	NA	0.613201	NA
EC.MD	MD	Complex_Fibers	0.382135	0.999999	0.784147	0.958455	0.548593	1	0.541483	0.536045	0.438482	0.200524	0.949593	0	NA	NA	NA	NA	NA	0.517116	NA
SCC.FA	AN	Commissural_Fibers	0.608951	0.904617	0.786354	0.720851	0.223259	1	0.592118	0.247798	0.096848	0.0637488	0.765552	0	NA	NA	NA	NA	NA	0.413831	NA
CGC.MO	OCD	Associative_Fibers	0.606364	0.199025	0.786522	0.439544	0.462881	1	0.305539	0.468296	0.317971	0.284391	0.456479	0	NA	NA	NA	NA	NA	0.845726	NA
SCC.RD	ADHD	Commissural_Fibers	0.549608	0.840562	0.786675	0.0552343	0.346454	1	0.536792	0.149609	0.315039	0.834474	0.0374119	0	NA	NA	NA	NA	NA	0.307307	NA
PLIC.FA	ADHD	Complex_Fibers	0.602565	0.784698	0.787295	0.777734	0.396332	1	0.982369	0.465345	0.410104	0.318277	0.728613	0	NA	NA	NA	NA	NA	0.322185	NA
CST.RD	AN	CST	0.401012	0.813269	0.792319	0.596549	0.569485	1	0.741773	0.548469	0.0880012	0.0678212	0.569506	0	NA	NA	NA	NA	NA	0.729546	NA
EC.FA	TS	Complex_Fibers	0.542539	0	0.792782	0.89469	0.51734	1	0.388282	0.426062	0.111906	0.039076	0.892974	0	NA	NA	NA	NA	NA	NA	NA
ALIC.RD	BP	Complex_Fibers	0.496985	0.999505	0.793554	0.726655	0.428061	1	0.839013	0.464244	0.00200715	0.00113659	0.711775	1	rs11191839	0.697906	0.947295	0.0193769	0.965541	0.819666	NA
EC.AD	AN	Complex_Fibers	0.450147	0.985546	0.793747	0.697797	0.461458	1	0.258905	0.328754	0.0672262	0.0374774	0.714394	0	NA	NA	NA	NA	NA	0.220476	NA
CST.FA	BP	CST	0.271853	0.904456	0.793764	0.657993	0.786267	1	0.975938	0.756579	0.68373	0.860365	0.550003	0	NA	NA	NA	NA	NA	0.293816	NA
ALIC.MO	BP	Complex_Fibers	0.566286	0.931525	0.793882	0.237785	0.654405	1	0.891802	0.590135	0.656545	0.97984	0.230756	0	NA	NA	NA	NA	NA	0.520182	NA
SLF.FA	ASD	Associative_Fibers	0.642158	0.975253	0.794207	0.202095	0.622249	1	0.547819	0.594401	0.688037	0.984874	0.175209	0	NA	NA	NA	NA	NA	0.0129301	NA
FXST.RD	MD	Associative_Fibers	0.488121	1	0.79456	0.538	0.475646	1	0.625369	0.627945	0.599599	0.841801	0.502704	0	NA	NA	NA	NA	NA	0.534675	NA
SCR.FA	OCD	Complex_Fibers	0.539463	0.509537	0.795832	0.428982	0.450381	1	0.436439	0.373119	0.230036	0.239081	0.392309	0	NA	NA	NA	NA	NA	0.00674479	NA
Average.MD	AN	average	0.59503	0.300478	0.797723	0.248777	0.695811	1	0.0389741	0.167319	0.00696871	0.0158605	0.2532	1	rs7590302	0.27305	0.335047	0.209173	0.500804	0.690445	NA
ALIC.RD	SCZ	Complex_Fibers	0.496985	0.999999	0.798511	0.301755	0.103774	1	0.148868	0.161098	0.00035133	0.00822057	0.307036	1	rs7898858	0.0183439	0.370542	0.289765	0.422373	NA	NA
EC.AD	AD	Complex_Fibers	0.450147	1	0.799973	0.159453	0.998292	1	0.951051	0.768433	0.000172312	0.366944	0.153587	0	NA	NA	NA	NA	NA	0.702392	NA
ACR.MD	Anxiety	Complex_Fibers	0.607028	0.121497	0.800254	0.572676	0.926479	1	0.648616	0.585381	0.0796361	0.0707694	0.508758	0	NA	NA	NA	NA	NA	NA	0.0198591
PTR.RD	ASD	Complex_Fibers	0.559195	0.849812	0.800758	0.580086	0.527143	1	0.720804	0.772079	0.235797	0.172063	0.60619	0	NA	NA	NA	NA	NA	0.710045	NA
PTR.FA	SCZ	Complex_Fibers	0.599782	0.998928	0.800895	0.319551	0.990967	1	0.627162	0.454636	0.0387405	0.138318	0.273367	1	rs2267161	0.453501	0.477419	0.657128	0.544111	NA	NA
ACR.FA	MD	Complex_Fibers	0.667058	1	0.802481	0.862637	0.725315	1	0.938104	0.966608	0.333379	0.255596	0.809615	0	NA	NA	NA	NA	NA	0.582716	NA
PTR.MD	Anxiety	Complex_Fibers	0.516318	0.431015	0.803238	0.411785	0.242826	1	0.858562	0.471218	0.226855	0.262767	0.344967	0	NA	NA	NA	NA	NA	NA	0.0580924
SCC.RD	Insomnia	Commissural_Fibers	0.549608	0.999999	0.803496	0.81246	0.785138	1	0.760889	0.840165	0.367696	0.285714	0.740828	0	NA	NA	NA	NA	NA	0.746464	NA
SCC.AD	AN	Commissural_Fibers	0.454783	0.82458	0.803895	0.713115	0.918244	1	0.858274	0.912261	0.78278	0.654397	0.750392	0	NA	NA	NA	NA	NA	0.592409	NA
CGC.FA	TS	Associative_Fibers	0.683663	0.120032	0.805206	0.794404	0.836829	1	0.885367	0.818849	0.418417	0.316026	0.742536	0	NA	NA	NA	NA	NA	NA	NA
SFO.MD	PTSD	Associative_Fibers	0.363844	0.541708	0.806648	0.986112	0.622039	1	0.559227	0.612021	0.727722	0.42529	0.997038	0	NA	NA	NA	NA	NA	NA	0.462888
Average.MD	MD	average	0.59503	0.983991	0.806751	0.306406	0.914186	1	0.732107	0.676799	0.820528	0.865524	0.312553	0	NA	NA	NA	NA	NA	0.7913	NA
PCR.RD	MD	Complex_Fibers	0.54557	1	0.807035	0.350576	0.880688	1	0.765194	0.67676	0.118661	0.408201	0.309563	0	NA	NA	NA	NA	NA	0.0251984	NA
SLF.AD	MD	Associative_Fibers	0.614415	0.999998	0.807417	0.675503	0.766722	1	0.797727	0.687728	0.623964	0.457843	0.701082	0	NA	NA	NA	NA	NA	0.674596	NA
SLF.MO	PTSD	Associative_Fibers	0.49842	0.999997	0.808401	0.528374	0.74775	1	0.647686	0.686764	0.649583	0.607975	0.505262	0	NA	NA	NA	NA	NA	NA	0.474424
UNC.FA	SCZ	Associative_Fibers	0.452636	0.454364	0.809118	1	1	1	1	1	6.33e-05	0.000289639	0.0628563	2	rs10764437rs78580207	0.315324	0.0861806	0.0101507	0.119157	NA	NA
PLIC.AD	Insomnia	Complex_Fibers	0.486181	0.997238	0.809616	0.124162	0.366764	1	0.733463	0.575451	0.00839504	0.0657368	0.127628	1	rs60132896	0.739362	0.361434	0.0655691	0.33385	0.481229	NA
PTR.FA	OCD	Complex_Fibers	0.599782	0.369546	0.810619	0.537262	0.785252	1	0.84957	0.621247	0.29151	0.255755	0.480475	0	NA	NA	NA	NA	NA	0.403288	NA
SCC.RD	SCZ	Commissural_Fibers	0.549608	0.904999	0.81069	0.931948	0.892831	1	0.784133	0.492355	0.142294	0.0957583	0.862914	0	NA	NA	NA	NA	NA	NA	NA
Average.AD	ASD	average	0.518844	0.667022	0.817102	0.853941	0.954859	1	0.645027	0.62805	0.642629	0.499772	0.907756	0	NA	NA	NA	NA	NA	0.00322699	NA
PLIC.RD	ADHD	Complex_Fibers	0.51281	0.534089	0.817722	0.371091	0.427167	1	0.557235	0.33597	0.441698	0.423732	0.384472	0	NA	NA	NA	NA	NA	0.127522	NA
PLIC.MO	ADHD	Complex_Fibers	0.697785	0.956588	0.818494	0.250541	0.410834	1	0.47575	0.492409	0.377506	0.450964	0.233365	0	NA	NA	NA	NA	NA	0.206236	NA
CST.FA	PTSD	CST	0.271853	0.99935	0.819443	0.438004	0.576419	1	0.815776	0.61339	0.276448	0.764501	0.360073	0	NA	NA	NA	NA	NA	NA	0.117583
FX.FA	OCD	Associative_Fibers	0.378933	0.204989	0.821754	0.288106	0.65981	1	0.812224	0.575543	0.749994	0.815574	0.296201	0	NA	NA	NA	NA	NA	0.0875543	NA
GCC.MD	OCD	Commissural_Fibers	0.542627	0	0.822181	0.103039	0.290443	1	0.471657	0.540216	0.412434	0.755681	0.101	0	NA	NA	NA	NA	NA	0.688693	NA
PTR.FA	Anxiety	Complex_Fibers	0.599782	0.747249	0.823385	0.414929	0.632509	1	0.546186	0.407486	0.377689	0.357523	0.421509	0	NA	NA	NA	NA	NA	NA	0.0193872
SCR.FA	AD	Complex_Fibers	0.539463	1	0.825103	0.963278	0.744612	1	0.919463	0.947753	0.284905	0.183883	0.929941	0	NA	NA	NA	NA	NA	0.556702	NA
SCR.FA	MD	Complex_Fibers	0.539463	1	0.827348	0.527279	0.658644	1	0.762077	0.775035	0.894273	0.897223	0.490267	0	NA	NA	NA	NA	NA	0.40861	NA
PCR.AD	AD	Complex_Fibers	0.480275	1	0.827611	0.957086	0.326916	1	0.54604	0.529937	0.0140346	0.00512255	0.923836	1	rs1233587	0.276094	0.658245	0.622573	0.524598	0.213622	NA
SS.MD	AD	Complex_Fibers	0.472615	1	0.828666	0.712315	0.977039	1	0.516775	0.615535	0.0296421	0.0170414	0.745965	0	NA	NA	NA	NA	NA	0.497114	NA
ALIC.MO	ASD	Complex_Fibers	0.566286	0.935069	0.829938	0.475486	0.591455	1	0.613113	0.554854	0.463543	0.446715	0.393265	0	NA	NA	NA	NA	NA	0.263821	NA
GCC.FA	BP	Commissural_Fibers	0.566238	0.434757	0.830898	0.914158	0.36485	1	0.228795	0.302937	0.125627	0.0577867	0.93277	0	NA	NA	NA	NA	NA	0.573613	NA
RLIC.MO	AD	Complex_Fibers	0.531766	1	0.830903	0.586222	0.961046	1	0.993384	0.978808	0.700369	0.611149	0.608163	0	NA	NA	NA	NA	NA	0.431645	NA
CST.FA	AD	CST	0.271853	1	0.831127	0.895915	0.664041	1	0.630286	0.651549	0.741355	0.484759	0.795769	0	NA	NA	NA	NA	NA	0.786985	NA
GCC.FA	SCZ	Commissural_Fibers	0.566238	0.623104	0.831372	0.531211	0.618189	1	0.545934	0.61126	0.854264	0.92843	0.510155	0	NA	NA	NA	NA	NA	NA	NA
ALIC.MD	BP	Complex_Fibers	0.433543	0.916025	0.831932	0.936814	0.614512	1	0.728446	0.643661	0.0111486	0.00459728	0.968602	0		NA	NA	NA	NA	0.478227	NA
SCR.FA	BP	Complex_Fibers	0.539463	0.99804	0.832072	0.991788	0.795455	1	0.811828	0.580196	0.00457848	0.00177812	0.960653	1	rs7733216	0.271659	0.685815	0.117614	0.54287	0.444357	NA
SCC.MD	AN	Commissural_Fibers	0.453582	0.767419	0.833297	0.150134	0.649049	1	0.861986	0.389742	0.0413578	0.401198	0.126959	0		NA	NA	NA	NA	0.0245742	NA
PTR.FA	MD	Complex_Fibers	0.599782	1	0.8337	0.423875	0.376208	1	0.912103	0.669639	0.655175	0.841534	0.376265	0	NA	NA	NA	NA	NA	0.688412	NA
SCC.MO	Anxiety	Commissural_Fibers	0.5028	0.898685	0.83464	0.284543	0.298233	1	0.765814	0.70179	0.0961331	0.991918	0.275551	0	NA	NA	NA	NA	NA	NA	0.521523
ALIC.MO	AD	Complex_Fibers	0.566286	1	0.83479	0.083021	0.570597	1	0.243408	0.456698	0.111716	0.492636	0.078373	0	NA	NA	NA	NA	NA	0.703695	NA
Average.RD	AN	average	0.628747	0.978261	0.836236	0.145939	0.347642	1	0.0586232	0.132	0.00204131	0.017654	0.109899	1	rs7590302	0.687814	0.163335	0.0442405	0.176937	0.692783	NA
PTR.RD	AD	Complex_Fibers	0.559195	1	0.841018	0.519857	0.828427	1	0.61111	0.506771	0.000370665	0.000856335	0.454549	2	rs33599rs4150221	0.818293	0.577715	0.0355742	0.520136	0.474739	NA
CST.FA	SCZ	CST	0.271853	0.985275	0.841754	0.900572	0.772397	1	0.903294	0.808594	0.419071	0.189091	0.941313	0	NA	NA	NA	NA	NA	NA	NA
IFO.RD	SCZ	Associative_Fibers	0.454126	0.826091	0.841956	1	1	1	1	1	0.11598	0.190596	0.0825439	0	NA	NA	NA	NA	NA	NA	NA
BCC.MO	TS	Commissural_Fibers	0.481682	0.318694	0.845985	0.414447	0.469248	1	0.796304	0.792619	0.0605915	0.155042	0.41006	0	NA	NA	NA	NA	NA	NA	NA
EC.MO	AN	Complex_Fibers	0.497353	0.996148	0.846706	1	1	1	1	1	0.0386939	0.0532465	0.159766	0		NA	NA	NA	NA	0.132756	NA
GCC.AD	SCZ	Commissural_Fibers	0.528934	0.996937	0.846937	0.870495	0.75168	1	0.596081	0.494908	0.576387	0.418987	0.818678	0	NA	NA	NA	NA	NA	NA	NA
Average.RD	Insomnia	average	0.628747	1	0.847081	0.584727	0.59862	1	0.705962	0.692723	0.619389	0.544677	0.606373	0	NA	NA	NA	NA	NA	0.799884	NA
FX.MO	OCD	Associative_Fibers	0.279607	0.178392	0.847196	0.528468	0.392795	1	0.405063	0.414155	0.101539	0.111164	0.534899	0	NA	NA	NA	NA	NA	0.0650053	NA
SS.MO	AN	Complex_Fibers	0.382866	0.966208	0.848001	1	1	1	1	1	0.116664	0.199695	0.0987248	0	NA	NA	NA	NA	NA	0.195655	NA
SCR.MO	TS	Complex_Fibers	0.555224	0.483378	0.84833	0.49008	0.45551	1	0.406788	0.317891	0.183188	0.16272	0.498896	0	NA	NA	NA	NA	NA	NA	NA
CGH.MD	AN	Associative_Fibers	0.378966	0	0.849112	0.3815	0.547517	1	0.0916852	0.191248	0.0340385	0.0694582	0.379787	1	rs2267158	0.22062	0.673642	0.33502	0.836247	0.00508033	NA
SFO.MD	AN	Associative_Fibers	0.363844	0.28667	0.849984	0.586678	0.35268	1	0.3709	0.368306	0.108811	0.0843583	0.565779	0	NA	NA	NA	NA	NA	0.672042	NA
SCC.RD	AN	Commissural_Fibers	0.549608	0.882607	0.850205	0.661526	0.116767	1	0.0675308	0.0847749	0.00333724	0.00218653	0.68707	1	rs34380167	0.383655	0.801818	0.104972	0.983068	0.882861	NA
PCR.MO	AN	Complex_Fibers	0.481531	0.99428	0.850619	0.299132	0.715459	1	0.815576	0.684759	0.0263439	0.100663	0.291003	1	rs7310615	0.357115	0.413725	0.393465	0.404948	0.994277	NA
RLIC.RD	Insomnia	Complex_Fibers	0.544683	0	0.851074	0.764177	0.69585	1	0.736886	0.673933	0.324459	0.238633	0.792987	0	NA	NA	NA	NA	NA	0.159445	NA
SCC.FA	PTSD	Commissural_Fibers	0.608951	0.997979	0.851702	0.28046	0.772736	1	0.530568	0.845133	0.274107	0.309842	0.281458	0	NA	NA	NA	NA	NA	NA	0.393382
SS.RD	ADHD	Complex_Fibers	0.531414	0.95816	0.852099	0.35365	0.510721	1	0.671949	0.342702	0.659616	0.756898	0.347837	0	NA	NA	NA	NA	NA	0.400776	NA
RLIC.FA	ASD	Complex_Fibers	0.593142	0.978663	0.852211	0.35707	0.587516	1	0.43782	0.466569	0.781144	0.817858	0.36398	0	NA	NA	NA	NA	NA	0.0257958	NA
PCR.RD	SCZ	Complex_Fibers	0.54557	0.96859	0.852861	0.298275	0.756355	1	0.540382	0.433429	0.00228851	0.156587	0.266331	0	NA	NA	NA	NA	NA	NA	NA
PTR.RD	Anxiety	Complex_Fibers	0.559195	0.363198	0.853607	0.33427	0.620349	1	0.513702	0.439215	0.330717	0.411585	0.327785	0	NA	NA	NA	NA	NA	NA	0.513498
CGC.MD	SCZ	Associative_Fibers	0.447805	0.824647	0.854695	0.787332	0.990597	1	0.65072	0.442167	0.175734	0.100178	0.735837	0	NA	NA	NA	NA	NA	NA	NA
SS.FA	OCD	Complex_Fibers	0.58992	0.265578	0.855267	0.622349	0.80653	1	0.500841	0.585693	0.483358	0.378523	0.64177	0	NA	NA	NA	NA	NA	0.313917	NA
CGC.AD	Anxiety	Associative_Fibers	0.478883	0.729817	0.855333	0.716498	0.541888	1	0.571813	0.458433	0.0753651	0.0470982	0.683302	0	NA	NA	NA	NA	NA	NA	0.0634536
BCC.MO	ADHD	Commissural_Fibers	0.481682	0.82559	0.855427	0.360152	0.649976	1	0.915524	0.998117	0.0934844	0.247499	0.3565	0	NA	NA	NA	NA	NA	0.256348	NA
PCR.MD	AD	Complex_Fibers	0.535328	1	0.856632	0.743882	0.861874	1	0.588514	0.517352	0.00743495	0.00349338	0.763355	1	rs3129787	0.272672	0.87173	0.161089	0.961016	0.40193	NA
ACR.RD	OCD	Complex_Fibers	0.65365	0.332338	0.857108	0.576454	0.700734	1	0.92397	0.96012	0.249971	0.201308	0.593039	0	NA	NA	NA	NA	NA	0.129735	NA
CGH.FA	Anxiety	Associative_Fibers	0.451377	0.357811	0.858445	1	1	1	1	1	0.0869471	0.0879026	0.350373	0	NA	NA	NA	NA	NA	NA	0.954864
SCC.AD	Insomnia	Commissural_Fibers	0.454783	0.935776	0.858596	0.887042	0.819389	1	0.959068	0.828893	0.343335	0.154165	0.855996	0	NA	NA	NA	NA	NA	0.123087	NA
UNC.AD	SCZ	Associative_Fibers	0.314891	0.988369	0.860263	1	1	1	1	1	0.884304	0.864495	0.606212	0	NA	NA	NA	NA	NA	NA	NA
Average.MO	PTSD	average	0.567281	0.999999	0.860462	0.438166	0.948079	1	0.98837	0.884147	0.452902	0.795512	0.43415	0	NA	NA	NA	NA	NA	NA	0.315379
ALIC.AD	TS	Complex_Fibers	0.390974	0.621047	0.861213	0.644669	0.748551	1	0.983053	0.754586	0.766764	0.674941	0.61105	0	NA	NA	NA	NA	NA	NA	NA
PLIC.AD	ASD	Complex_Fibers	0.486181	0.881605	0.863113	0.907975	0.927418	1	0.958166	0.821996	0.0640252	0.0394973	0.926579	0	NA	NA	NA	NA	NA	0.0258021	NA
EC.FA	Insomnia	Complex_Fibers	0.542539	0.898459	0.863289	1	1	1	1	1	0.0414337	0.0342647	0.652396	0		NA	NA	NA	NA	0.862989	NA
SFO.MD	Insomnia	Associative_Fibers	0.363844	0.922655	0.863405	1	1	1	1	1	0.0024427	0.00227711	0.454306	2	rs2602376rs6798775	0.558653	0.40965	0.157265	0.203629	0.836282	NA
PLIC.FA	AD	Complex_Fibers	0.602565	0.999996	0.863902	0.305775	0.608347	1	0.602629	0.585592	0.0226668	0.0386618	0.271323	1	rs4150210	0.544103	0.303453	0.226095	0.357774	0.471962	NA
FX.RD	ADHD	Associative_Fibers	0.441593	0.761068	0.864166	0.565981	0.652065	1	0.670378	0.575937	0.0825442	0.0639396	0.578492	0	NA	NA	NA	NA	NA	0.604012	NA
SFO.RD	Anxiety	Associative_Fibers	0.445985	0.124724	0.864562	1	1	1	1	1	0.968597	0.987802	0.164305	0	NA	NA	NA	NA	NA	NA	0.350665
SCR.MO	AD	Complex_Fibers	0.555224	1	0.865969	0.959709	0.850863	1	0.748715	0.750759	0.84947	0.752494	0.934174	0	NA	NA	NA	NA	NA	0.0484358	NA
SLF.MD	Anxiety	Associative_Fibers	0.620731	0.816483	0.865985	0.469458	0.612074	1	0.76554	0.46286	0.799419	0.784079	0.478437	0	NA	NA	NA	NA	NA	NA	0.5412
IFO.FA	MD	Associative_Fibers	0.572314	0.99994	0.867552	0.627032	0.862667	1	0.590481	0.810681	0.0787784	0.056521	0.604987	0	NA	NA	NA	NA	NA	0.151429	NA
PTR.AD	AD	Complex_Fibers	0.427954	1	0.870151	0.752463	0.386878	1	0.348162	0.421907	0.00507217	0.00304348	0.73023	0	NA	NA	NA	NA	NA	0.702523	NA
CST.MD	AN	CST	0.375782	0.523782	0.872598	1	1	1	1	1	0.0348451	0.0317109	0.475836	0		NA	NA	NA	NA	0.128309	NA
RLIC.MO	OCD	Complex_Fibers	0.531766	0.393482	0.87297	0.886562	0.826043	1	0.798219	0.689833	0.474639	0.339748	0.912043	0	NA	NA	NA	NA	NA	0.155199	NA
GCC.MD	BP	Commissural_Fibers	0.542627	0	0.875664	0.0250085	0.516064	1	0.164411	0.0621891	0.00013792	0.0913802	0.0194315	2	rs11777835rs17205972	0.502507	0.33804	0.032522	0.284406	0.411401	NA
CGH.AD	MD	Associative_Fibers	0.382741	1	0.876237	1	1	1	1	1	0.0325605	0.0254246	0.957833	0		NA	NA	NA	NA	0.778061	NA
EC.RD	MD	Complex_Fibers	0.429475	1	0.877591	1	1	1	1	1	0.0311658	0.0549932	0.0943144	0		NA	NA	NA	NA	0.286724	NA
BCC.AD	PTSD	Commissural_Fibers	0.436898	0.870306	0.877718	0.531998	0.61717	1	0.517076	0.575785	0.416197	0.32817	0.536017	0	NA	NA	NA	NA	NA	NA	0.0983309
IFO.MO	OCD	Associative_Fibers	0.488162	0.249703	0.877862	0.90801	0.573205	1	0.722078	0.623208	0.152535	0.0581872	0.862629	0	NA	NA	NA	NA	NA	0.627506	NA
PTR.MD	SCZ	Complex_Fibers	0.516318	0.969108	0.878893	0.270092	0.368238	1	0.201026	0.292026	0.0653091	0.144482	0.261333	0	NA	NA	NA	NA	NA	NA	NA
SS.FA	SCZ	Complex_Fibers	0.58992	0.984602	0.879639	0.411285	0.916312	1	0.541414	0.328098	0.0960855	0.102426	0.410673	0	NA	NA	NA	NA	NA	NA	NA
SLF.RD	Anxiety	Associative_Fibers	0.624145	0.418591	0.879707	0.460727	0.944042	1	0.993743	0.432131	0.884645	0.884357	0.468001	0	NA	NA	NA	NA	NA	NA	0.352112
CGH.MD	ASD	Associative_Fibers	0.378966	0	0.880194	0.40052	0.94403	1	0.566635	0.457835	0.576418	0.664231	0.393714	0	NA	NA	NA	NA	NA	0.333337	NA
SLF.MO	AN	Associative_Fibers	0.49842	0.992503	0.881754	0.96354	0.893844	1	0.875161	0.900636	0.999845	0.996579	0.992281	0	NA	NA	NA	NA	NA	0.223945	NA
GCC.RD	BP	Commissural_Fibers	0.548222	0.974589	0.881962	0.0733517	0.36607	1	0.107369	0.0849311	0.000255001	0.108089	0.0702645	2	rs11777835rs17205972	0.955462	0.474073	0.0598183	0.460555	0.966143	NA
CGH.RD	OCD	Associative_Fibers	0.433505	0.305127	0.882031	0.588987	0.640809	1	0.50686	0.578399	0.138961	0.129464	0.552717	0	NA	NA	NA	NA	NA	0.805561	NA
PCR.FA	ASD	Complex_Fibers	0.552948	0.573487	0.882162	0.529294	0.385432	1	0.766214	0.375312	0.294488	0.234175	0.533639	0	NA	NA	NA	NA	NA	2.33102e-05	NA
SCR.AD	Anxiety	Complex_Fibers	0.487494	0	0.883918	0.082645	0.49312	1	0.921753	0.971391	0.106095	0.907139	0.0763146	0	NA	NA	NA	NA	NA	NA	0.404619
RLIC.MD	SCZ	Complex_Fibers	0.451949	0	0.884018	0.39729	0.995625	1	0.695754	0.244466	0.0786812	0.114711	0.34778	0	NA	NA	NA	NA	NA	NA	NA
Average.AD	ADHD	average	0.518844	0.718877	0.884344	0.644729	0.670983	1	0.509816	0.419226	0.494874	0.385863	0.657523	0	NA	NA	NA	NA	NA	0.998089	NA
RLIC.MO	ADHD	Complex_Fibers	0.531766	0.991831	0.888044	0.234684	0.387077	1	0.311582	0.446443	0.0586082	0.14243	0.21239	0	NA	NA	NA	NA	NA	0.515489	NA
SS.AD	ADHD	Complex_Fibers	0.399722	0.853839	0.889554	1	1	1	1	1	6.7e-05	4.26e-05	0.780926	1	rs597041	0.0361102	0.526408	0.0217131	0.187693	0.574581	NA
ACR.RD	BP	Complex_Fibers	0.65365	0.961319	0.889883	0.264118	0.231302	1	0.0846465	0.0443628	0.00110177	0.00336042	0.259182	1	rs11191835	0.489958	0.350056	0.0130362	0.430372	0.422769	NA
IFO.AD	AD	Associative_Fibers	0.332396	1	0.890042	0.536569	0.944978	1	0.957218	0.929942	0.311908	0.263571	0.504656	0	NA	NA	NA	NA	NA	0.470237	NA
FX.FA	TS	Associative_Fibers	0.378933	0.29797	0.891048	0.356265	0.405425	1	0.477566	0.457359	0.0819509	0.0932256	0.360354	0	NA	NA	NA	NA	NA	NA	NA
PTR.RD	MD	Complex_Fibers	0.559195	1	0.891463	0.520191	0.940978	1	0.71112	0.621764	0.798954	0.818621	0.516793	0	NA	NA	NA	NA	NA	0.62457	NA
SLF.FA	MD	Associative_Fibers	0.642158	1	0.892049	0.652359	0.958898	1	0.940734	0.954765	0.978538	0.97485	0.618777	0	NA	NA	NA	NA	NA	0.371032	NA
RLIC.RD	Anxiety	Complex_Fibers	0.544683	0	0.892678	0.417073	0.311704	1	0.789916	0.330188	0.584867	0.58318	0.374094	0	NA	NA	NA	NA	NA	NA	0.0501128
ALIC.AD	ADHD	Complex_Fibers	0.390974	0.99298	0.895391	0.423044	0.863135	1	0.969961	0.728253	0.600397	0.685258	0.402336	0	NA	NA	NA	NA	NA	0.0578981	NA
SCR.MO	AN	Complex_Fibers	0.555224	0.987634	0.896244	0.377342	0.651679	1	0.523072	0.512947	0.0280042	0.0387752	0.380562	1	rs61783169	0.211714	0.827948	0.635337	0.981982	0.296592	NA
CGH.FA	SCZ	Associative_Fibers	0.451377	0.927703	0.896795	1	1	1	1	1	0.00558518	0.00421738	0.856663	1	rs11589479	0.121843	0.499829	0.0548401	0.924068	NA	NA
CGH.AD	ASD	Associative_Fibers	0.382741	0.691276	0.896821	1	1	1	1	1	0.165942	0.176143	0.27197	0	NA	NA	NA	NA	NA	0.37244	NA
PTR.MD	Insomnia	Complex_Fibers	0.516318	0.999985	0.898213	0.805193	0.89826	1	0.781812	0.824321	0.259141	0.169551	0.823361	0	NA	NA	NA	NA	NA	0.012146	NA
EC.MD	Anxiety	Complex_Fibers	0.382135	0.191301	0.898819	0.281986	0.508966	1	0.338725	0.406311	0.024287	0.24579	0.279898	0	NA	NA	NA	NA	NA	NA	0.41576
SCC.MO	ADHD	Commissural_Fibers	0.5028	0.999804	0.899496	1	1	1	1	1	0.0221267	0.0190204	0.581932	0		NA	NA	NA	NA	0.68466	NA
GCC.MO	SCZ	Commissural_Fibers	0.429808	0.791841	0.901518	1	1	1	1	1	0.0788734	0.0632516	0.925118	0	NA	NA	NA	NA	NA	NA	NA
FX.MO	PTSD	Associative_Fibers	0.279607	0.979172	0.901827	0.716985	0.475343	1	0.302679	0.440245	0.144818	0.0748403	0.722053	0	NA	NA	NA	NA	NA	NA	0.266138
IFO.FA	TS	Associative_Fibers	0.572314	0.165133	0.902014	0.546792	0.540102	1	0.532165	0.406558	0.0957132	0.0801597	0.528861	0	NA	NA	NA	NA	NA	NA	NA
SLF.FA	SCZ	Associative_Fibers	0.642158	0.997109	0.907276	0.782651	0.530634	1	0.319161	0.477916	0.256377	0.172936	0.756483	0	NA	NA	NA	NA	NA	NA	NA
BCC.AD	AD	Commissural_Fibers	0.436898	0.995774	0.908188	0.748363	0.67142	1	0.7653	0.708174	0.514278	0.293677	0.72868	0	NA	NA	NA	NA	NA	0.238589	NA
BCC.MO	MD	Commissural_Fibers	0.481682	1	0.910458	0.617502	0.661159	1	0.873959	0.804058	0.661303	0.557457	0.613361	0	NA	NA	NA	NA	NA	0.57255	NA
PTR.MD	ASD	Complex_Fibers	0.516318	0.951748	0.912923	0.569475	0.403969	1	0.846655	0.810022	0.315248	0.249894	0.567339	0	NA	NA	NA	NA	NA	0.299214	NA
CGC.FA	Insomnia	Associative_Fibers	0.683663	0.971606	0.91344	0.157602	0.778728	1	0.912379	0.802248	0.358306	0.624312	0.137729	0	NA	NA	NA	NA	NA	0.880016	NA
Average.MO	TS	average	0.567281	0.594076	0.913768	0.544829	0.7272	1	0.857539	0.804807	0.128441	0.127911	0.541278	0	NA	NA	NA	NA	NA	NA	NA
CST.FA	TS	CST	0.271853	0.392887	0.913932	0.873853	0.828284	1	0.926778	0.823319	0.540224	0.274324	0.889783	0	NA	NA	NA	NA	NA	NA	NA
RLIC.MD	AD	Complex_Fibers	0.451949	0	0.914682	0.382565	0.56444	1	0.806674	0.739847	0.0502209	0.0652643	0.372844	0	NA	NA	NA	NA	NA	0.211739	NA
PLIC.MO	OCD	Complex_Fibers	0.697785	0.284891	0.915091	0.166429	0.641811	1	0.654283	0.712641	0.493769	0.750803	0.159421	0	NA	NA	NA	NA	NA	0.0286905	NA
PTR.FA	ADHD	Complex_Fibers	0.599782	0.979073	0.916884	0.272488	0.301364	1	0.885528	0.353442	0.311856	0.412102	0.262011	0	NA	NA	NA	NA	NA	0.494966	NA
IFO.RD	TS	Associative_Fibers	0.454126	0.219293	0.917895	1	1	1	1	1	0.765991	0.724087	0.890967	0	NA	NA	NA	NA	NA	NA	NA
PCR.AD	SCZ	Complex_Fibers	0.480275	0.786654	0.919673	0.728806	0.245923	1	0.198588	0.259302	0.00523944	0.00311616	0.731111	0	NA	NA	NA	NA	NA	NA	NA
ALIC.AD	Insomnia	Complex_Fibers	0.390974	1	0.920443	0.816811	0.613293	1	0.683023	0.618281	0.370296	0.175418	0.822268	0	NA	NA	NA	NA	NA	0.701328	NA
GCC.AD	Anxiety	Commissural_Fibers	0.528934	0.647072	0.921056	0.937141	0.761896	1	0.705223	0.570538	0.139016	0.0646091	0.947912	0	NA	NA	NA	NA	NA	NA	0.167279
FX.AD	Anxiety	Associative_Fibers	0.516047	0.369639	0.923006	0.704965	0.785003	1	0.66661	0.744773	0.595053	0.512507	0.683165	0	NA	NA	NA	NA	NA	NA	0.373412
SFO.MD	BP	Associative_Fibers	0.363844	0.256243	0.925168	0.607349	0.508089	1	0.535347	0.457445	0.0453999	0.0437689	0.601913	0	NA	NA	NA	NA	NA	0.0518416	NA
PLIC.AD	BP	Complex_Fibers	0.486181	0.641947	0.925701	0.823049	0.626187	1	0.92837	0.789087	0.0030674	0.00162097	0.809619	1	rs7894565	0.457675	0.71887	0.0402465	0.630074	0.88353	NA
EC.FA	Anxiety	Complex_Fibers	0.542539	0	0.926144	0.640633	0.592271	1	0.495874	0.588507	0.389133	0.245993	0.640081	0	NA	NA	NA	NA	NA	NA	0.0718606
SCR.MD	OCD	Complex_Fibers	0.543906	0.113895	0.928575	0.925697	0.67613	1	0.641686	0.65358	0.654536	0.360898	0.928028	0	NA	NA	NA	NA	NA	0.377966	NA
CST.RD	BP	CST	0.401012	0.429248	0.929018	0.474912	0.767709	1	0.675523	0.775525	0.817129	0.913957	0.476652	0	NA	NA	NA	NA	NA	0.577303	NA
PCR.MD	Insomnia	Complex_Fibers	0.535328	1	0.929795	0.93324	0.838199	1	0.997451	0.983496	0.0853246	0.0370024	0.946263	0	NA	NA	NA	NA	NA	0.849748	NA
SS.FA	Anxiety	Complex_Fibers	0.58992	0.484955	0.932331	0.628685	0.984077	1	0.971895	0.895078	0.959866	0.951136	0.595689	0	NA	NA	NA	NA	NA	NA	0.110712
EC.RD	BP	Complex_Fibers	0.429475	0.921984	0.933432	1	1	1	1	1	0.14202	0.172336	0.172487	0	NA	NA	NA	NA	NA	0.505186	NA
Average.FA	BP	average	0.676491	0.979545	0.935744	0.897242	0.254074	1	0.333507	0.393998	0.00321733	0.00142589	0.880023	1	rs186399184	0.406476	0.627243	0.0351173	0.737968	0.597015	NA
ACR.MD	ASD	Complex_Fibers	0.607028	0.238184	0.935885	0.95054	0.868853	1	0.806002	0.738441	0.304266	0.198655	0.928987	0	NA	NA	NA	NA	NA	0.356492	NA
SS.MO	PTSD	Complex_Fibers	0.382866	0.999972	0.936848	1	1	1	1	1	0.923588	0.91436	0.489153	0	NA	NA	NA	NA	NA	NA	0.168512
BCC.AD	BP	Commissural_Fibers	0.436898	0.495732	0.93784	0.547801	0.744286	1	0.786784	0.717172	0.507819	0.461176	0.533042	0	NA	NA	NA	NA	NA	0.912812	NA
SCC.MO	AD	Commissural_Fibers	0.5028	1	0.938397	1	1	1	1	1	0.140216	0.182572	0.107791	0	NA	NA	NA	NA	NA	0.946589	NA
SS.RD	MD	Complex_Fibers	0.531414	1	0.938653	0.54747	0.946063	1	0.792469	0.665517	0.911574	0.919874	0.533276	0	NA	NA	NA	NA	NA	0.248461	NA
PTR.RD	Insomnia	Complex_Fibers	0.559195	1	0.939692	0.908136	0.955094	1	0.841328	0.865874	0.194349	0.110943	0.883177	0	NA	NA	NA	NA	NA	0.498209	NA
SCC.FA	ADHD	Commissural_Fibers	0.608951	0.866427	0.941277	0.139916	0.480375	1	0.606766	0.183456	0.572692	0.814212	0.128224	0	NA	NA	NA	NA	NA	0.220103	NA
BCC.FA	Anxiety	Commissural_Fibers	0.632216	0.324143	0.942712	0.314797	0.588184	1	0.476342	0.50329	0.415233	0.582738	0.314741	0	NA	NA	NA	NA	NA	NA	0.0676998
CST.RD	ASD	CST	0.401012	0.712595	0.9445	0.86974	0.594949	1	0.987036	0.735321	0.93871	0.858751	0.859816	0	NA	NA	NA	NA	NA	0.712199	NA
GCC.FA	MD	Commissural_Fibers	0.566238	1	0.945545	0.462883	0.515305	1	0.915335	0.59556	0.569447	0.559323	0.453379	0	NA	NA	NA	NA	NA	0.802775	NA
PLIC.MD	Anxiety	Complex_Fibers	0.341779	0.301987	0.946087	0.842366	0.565865	1	0.503388	0.505982	0.474463	0.294349	0.847033	0	NA	NA	NA	NA	NA	NA	0.106962
ACR.FA	Anxiety	Complex_Fibers	0.667058	0.726861	0.947043	0.676246	0.75718	1	0.585027	0.52272	0.855824	0.803193	0.678925	0	NA	NA	NA	NA	NA	NA	0.861787
Average.MO	AN	average	0.567281	0.991546	0.948537	0.647951	0.720312	1	0.730724	0.69891	0.732065	0.627841	0.645065	0	NA	NA	NA	NA	NA	0.384071	NA
SLF.FA	AD	Associative_Fibers	0.642158	1	0.949665	0.727968	0.667589	1	0.638149	0.625157	0.00710921	0.00397393	0.729642	1	rs4150221	0.211845	0.977798	0.283735	0.800651	0.930171	NA
FXST.FA	Anxiety	Associative_Fibers	0.525247	0.298637	0.950738	1	1	1	1	1	0.861589	0.829574	0.853634	0	NA	NA	NA	NA	NA	NA	0.316344
CGH.AD	ADHD	Associative_Fibers	0.382741	0.742627	0.950983	1	1	1	1	1	0.00711629	0.0052332	0.880534	1	rs35445645	0.571306	0.732564	0.101948	0.746941	0.664334	NA
CGC.AD	BP	Associative_Fibers	0.478883	0.991661	0.951045	0.311842	0.420388	1	0.514349	0.452509	0.105349	0.171978	0.296322	0	NA	NA	NA	NA	NA	0.631279	NA
UNC.FA	TS	Associative_Fibers	0.452636	0.117005	0.954178	1	1	1	1	1	0.12128	0.170697	0.104567	0	NA	NA	NA	NA	NA	NA	NA
GCC.RD	OCD	Commissural_Fibers	0.548222	0.360483	0.954692	0.143573	0.313681	1	0.986634	0.392472	0.226702	0.722654	0.129059	0	NA	NA	NA	NA	NA	0.562574	NA
RLIC.AD	MD	Complex_Fibers	0.422345	1	0.954797	1	1	1	1	1	0.233788	0.228005	0.382373	0	NA	NA	NA	NA	NA	0.300591	NA
UNC.AD	MD	Associative_Fibers	0.314891	1	0.956669	0.777511	0.596127	1	0.91323	0.689566	0.604153	0.349212	0.778503	0	NA	NA	NA	NA	NA	0.439415	NA
EC.AD	SCZ	Complex_Fibers	0.450147	0.959207	0.956851	0.560812	0.460384	1	0.243856	0.467836	0.0793569	0.082744	0.560201	0	NA	NA	NA	NA	NA	NA	NA
FX.MD	ADHD	Associative_Fibers	0.478076	0.773183	0.958517	0.380834	0.991198	1	0.6131	0.677555	0.149933	0.158638	0.366667	0	NA	NA	NA	NA	NA	0.89412	NA
EC.MD	AN	Complex_Fibers	0.382135	0.500923	0.958525	0.483187	0.383878	1	0.625881	0.229379	0.0261563	0.063913	0.48157	0	NA	NA	NA	NA	NA	0.540306	NA
CGC.RD	MD	Associative_Fibers	0.618615	1	0.959788	0.84256	0.731652	1	0.760803	0.712551	0.0995085	0.053232	0.844385	0	NA	NA	NA	NA	NA	0.657067	NA
CGH.MD	ADHD	Associative_Fibers	0.378966	0	0.960349	0.210409	0.573801	1	0.962781	0.352488	0.188866	0.649123	0.186518	0	NA	NA	NA	NA	NA	0.21907	NA
PCR.MD	SCZ	Complex_Fibers	0.535328	0.991497	0.96202	0.338946	0.722155	1	0.497772	0.44082	0.0272084	0.197264	0.318903	0	NA	NA	NA	NA	NA	NA	NA
GCC.MO	AD	Commissural_Fibers	0.429808	0.999314	0.962204	1	1	1	1	1	0.128532	0.106812	0.921484	0	NA	NA	NA	NA	NA	0.838224	NA
PCR.RD	AD	Complex_Fibers	0.54557	1	0.963015	0.550497	0.326009	1	0.807042	0.465189	0.00128861	0.00234968	0.520121	2	rs3129787rs884570	0.92828	NA	NA	NA	0.0850641	NA
CGC.RD	SCZ	Associative_Fibers	0.618615	0.994298	0.964257	0.953486	0.587169	1	0.299923	0.339566	0.115729	0.0600966	0.96073	0	NA	NA	NA	NA	NA	NA	NA
SCC.AD	OCD	Commissural_Fibers	0.454783	0.0851812	0.964797	0.401065	0.715785	1	0.637606	0.724271	0.625853	0.759274	0.387737	0	NA	NA	NA	NA	NA	0.546373	NA
CGH.RD	AD	Associative_Fibers	0.433505	1	0.964937	0.421436	0.961208	1	0.746046	0.570803	0.256317	0.364251	0.399596	0	NA	NA	NA	NA	NA	0.698332	NA
SS.MD	Insomnia	Complex_Fibers	0.472615	0.99981	0.965389	0.657283	0.728926	1	0.883144	0.832229	0.139849	0.0983846	0.642325	0	NA	NA	NA	NA	NA	0.952685	NA
BCC.RD	OCD	Commissural_Fibers	0.584804	0.099438	0.965778	0.284502	0.860121	1	0.894709	0.603003	0.0386019	0.269999	0.284639	0	NA	NA	NA	NA	NA	0.654527	NA
EC.RD	AN	Complex_Fibers	0.429475	0.951343	0.966217	1	1	1	1	1	0.131762	0.201457	0.0762622	0	NA	NA	NA	NA	NA	0.772676	NA
ALIC.RD	AN	Complex_Fibers	0.496985	0.999746	0.96634	0.246341	0.469859	1	0.82036	0.511438	0.0746452	0.172303	0.242118	0	NA	NA	NA	NA	NA	0.177081	NA
EC.FA	SCZ	Complex_Fibers	0.542539	0	0.967132	0.35597	0.850754	1	0.753213	0.51031	0.20076	0.416737	0.356075	0	NA	NA	NA	NA	NA	NA	NA
CGH.RD	ADHD	Associative_Fibers	0.433505	0.945187	0.970328	0.312601	0.491973	1	0.93059	0.426689	0.0977345	0.425788	0.294637	0	NA	NA	NA	NA	NA	0.282876	NA
CGC.MO	MD	Associative_Fibers	0.606364	1	0.970912	0.135525	0.782702	1	0.829545	0.835832	0.0347873	0.178934	0.12911	1	rs17618450	0.285609	0.632614	0.284428	0.544486	0.747379	NA
FX.RD	Anxiety	Associative_Fibers	0.441593	0.34783	0.972266	0.854451	0.684651	1	0.62949	0.679745	0.572394	0.47509	0.846309	0	NA	NA	NA	NA	NA	NA	0.84195
Average.AD	OCD	average	0.518844	0.132994	0.972314	0.80152	0.835539	1	0.754467	0.713491	0.97509	0.944355	0.798148	0	NA	NA	NA	NA	NA	0.0162856	NA
Average.AD	Insomnia	average	0.518844	0.999998	0.973484	0.706229	0.408066	1	0.581751	0.669129	0.000628871	0.000384589	0.681027	1	rs1948948	0.209961	0.31135	0.400569	0.185457	0.659482	NA
SCR.RD	SCZ	Complex_Fibers	0.561718	0.999912	0.974854	0.493372	0.361208	1	0.582105	0.439747	0.0464498	0.0445232	0.478	0	NA	NA	NA	NA	NA	NA	NA
IFO.MD	Insomnia	Associative_Fibers	0.223228	1	0.975071	1	1	1	1	1	0.099541	0.122728	0.255412	0	NA	NA	NA	NA	NA	0.600353	NA
PLIC.MO	AD	Complex_Fibers	0.697785	1	0.975602	0.582408	0.826369	1	0.886316	0.828075	0.890399	0.857635	0.574957	0	NA	NA	NA	NA	NA	0.255391	NA
FX.FA	ASD	Associative_Fibers	0.378933	0.865917	0.976156	0.296569	0.879006	1	0.851365	0.85199	0.215284	0.251297	0.293181	0	NA	NA	NA	NA	NA	0.298812	NA
EC.MD	Insomnia	Complex_Fibers	0.382135	0.999924	0.977925	1	1	1	1	1	0.19462	0.186594	0.410237	0	NA	NA	NA	NA	NA	0.427086	NA
SS.MD	MD	Complex_Fibers	0.472615	1	0.97867	0.526415	0.957881	1	0.778722	0.660666	0.889372	0.907161	0.502402	0	NA	NA	NA	NA	NA	0.920424	NA
BCC.AD	AN	Commissural_Fibers	0.436898	0.550693	0.979801	0.720192	0.729387	1	0.631062	0.74031	0.6724	0.451798	0.71658	0	NA	NA	NA	NA	NA	0.614144	NA
ALIC.FA	AN	Complex_Fibers	0.598989	0.969952	0.980648	0.228934	0.353127	1	0.322705	0.362821	0.0224528	0.557411	0.226406	0	NA	NA	NA	NA	NA	0.8347	NA
RLIC.FA	Anxiety	Complex_Fibers	0.593142	0.660109	0.983703	0.623799	0.327197	1	0.755863	0.43818	0.731509	0.653281	0.613496	0	NA	NA	NA	NA	NA	NA	0.477642
PTR.FA	Insomnia	Complex_Fibers	0.599782	1	0.983824	0.815123	0.962993	1	0.886682	0.814373	0.108121	0.0541593	0.800725	0	NA	NA	NA	NA	NA	0.143588	NA
PCR.FA	SCZ	Complex_Fibers	0.552948	0.817987	0.983985	0.523669	0.468477	1	0.203483	0.336297	0.07466	0.0718597	0.511691	0	NA	NA	NA	NA	NA	NA	NA
UNC.AD	PTSD	Associative_Fibers	0.314891	0.999898	0.984155	1	1	1	1	1	0.770595	0.730333	0.863381	0	NA	NA	NA	NA	NA	NA	0.26485
GCC.AD	PTSD	Commissural_Fibers	0.528934	0.999992	0.9848	0.551896	0.977701	1	0.718109	0.596219	0.00997133	0.00991044	0.527978	1	rs2402273	0.233399	0.961481	0.273194	0.725434	NA	0.333744
CGC.RD	Anxiety	Associative_Fibers	0.618615	0.553707	0.985131	0.493221	0.985631	1	0.640374	0.529929	0.470627	0.412406	0.476653	0	NA	NA	NA	NA	NA	NA	0.201249
FX.MD	Anxiety	Associative_Fibers	0.478076	0.286725	0.987747	0.725804	0.65993	1	0.637737	0.692589	0.57351	0.486556	0.717534	0	NA	NA	NA	NA	NA	NA	0.663708
FXST.RD	ADHD	Associative_Fibers	0.488121	0.994809	0.988303	0.403454	0.617264	1	0.453619	0.383108	0.0422793	0.146933	0.391275	0	NA	NA	NA	NA	NA	0.00902664	NA
PCR.FA	MD	Complex_Fibers	0.552948	1	0.988715	0.706744	0.793802	1	0.668975	0.747406	0.872725	0.780815	0.693609	0	NA	NA	NA	NA	NA	0.822805	NA
CGC.MO	Insomnia	Associative_Fibers	0.606364	1	0.989169	0.661227	0.976737	1	0.908328	0.955755	0.629775	0.521011	0.654186	0	NA	NA	NA	NA	NA	0.706676	NA
SCC.AD	ADHD	Commissural_Fibers	0.454783	0.775511	0.989958	0.472199	0.609389	1	0.642497	0.60311	0.561432	0.547872	0.453926	0	NA	NA	NA	NA	NA	0.529823	NA
PTR.RD	SCZ	Complex_Fibers	0.559195	0.931863	0.991471	0.446459	0.437664	1	0.336758	0.337858	0.0343424	0.0573854	0.417665	1	rs2267161	0.275498	0.612477	0.859904	0.815983	NA	NA
PLIC.FA	PTSD	Complex_Fibers	0.602565	0.991069	0.992518	0.89132	0.421548	1	0.555415	0.395085	0.721756	0.622257	0.889135	0	NA	NA	NA	NA	NA	NA	0.161513
SCR.RD	AD	Complex_Fibers	0.561718	1	0.992901	0.175381	0.304988	1	0.652585	0.389394	0.000708103	0.0102916	0.158077	1	rs4917404	0.4336	0.363405	0.0366414	0.452341	0.0338628	NA
SCC.MD	PTSD	Commissural_Fibers	0.453582	0.978303	0.99348	0.786201	0.788635	1	0.810332	0.794802	0.8013	0.57308	0.783266	0	NA	NA	NA	NA	NA	NA	0.556734
UNC.FA	Insomnia	Associative_Fibers	0.452636	0.965812	0.993602	1	1	1	1	1	0.0124161	0.0103425	0.629659	1	rs7428430	0.588776	0.860269	0.146056	0.98725	0.458105	NA
ACR.AD	AD	Complex_Fibers	0.468282	1	0.993807	0.712892	0.457515	1	0.381172	0.359416	0.00102541	0.000585069	0.704181	1	rs4150221	0.458885	0.82852	0.0455947	0.712678	0.0833858	NA
UNC.AD	AN	Associative_Fibers	0.314891	0.969699	0.994908	0.247048	0.461951	1	0.577983	0.484602	0.0313921	0.334666	0.246907	0	NA	NA	NA	NA	NA	0.777397	NA
SS.RD	Insomnia	Complex_Fibers	0.531414	1	0.996036	0.74857	0.344182	1	0.807215	0.673898	0.116667	0.0703083	0.729234	0	NA	NA	NA	NA	NA	0.596937	NA
CGH.MD	Insomnia	Associative_Fibers	0.378966	0	0.996295	0.912726	0.404098	1	0.936271	0.914858	0.355772	0.200442	0.907538	0	NA	NA	NA	NA	NA	0.423838	NA
EC.RD	SCZ	Complex_Fibers	0.429475	0.989781	0.99749	1	1	1	1	1	8.29e-05	0.000101769	0.320185	2	rs2185366rs911547	0.37214	0.481503	0.0108149	0.607461	NA	NA
GCC.FA	Insomnia	Commissural_Fibers	0.566238	0.918769	0.99837	0.549969	0.231601	1	0.398914	0.446365	0.00390734	0.00499069	0.545082	1	rs140244541	0.155124	0.477159	0.338774	0.404166	0.19727	NA
ACR.MO	AD	Complex_Fibers	0.421302	0.999999	1	1	1	0.3583	1	1	0.00203488	0.00142989	0.878086	1	rs35467921	0.0126148	0.329299	0.0661898	0.638321	0.111355	NA
ACR.MO	ADHD	Complex_Fibers	0.421302	0.809062	1	1	1	0.00338938	1	1	0.287082	0.298035	0.287538	0	NA	NA	NA	NA	NA	0.642471	NA
ACR.MO	AN	Complex_Fibers	0.421302	0.854944	1	1	1	0.0272684	1	1	0.00369267	0.00257399	0.865559	1	rs11834209	0.426037	0.596131	0.0308141	0.733744	0.323982	NA
ACR.MO	Anxiety	Complex_Fibers	0.421302	0.257698	1	1	1	1	1	1	0.719127	0.707401	0.408288	0	NA	NA	NA	NA	NA	NA	0.65972
ACR.MO	ASD	Complex_Fibers	0.421302	0.760982	1	1	1	0.0197072	1	1	0.0128464	0.0147966	0.295097	0		NA	NA	NA	NA	0.0612815	NA
ACR.MO	BP	Complex_Fibers	0.421302	0.600128	1	1	1	1	1	1	0.00254043	0.00428388	0.183309	0		NA	NA	NA	NA	0.0885738	NA
ACR.MO	Insomnia	Complex_Fibers	0.421302	0.997477	1	1	1	1	1	1	0.142356	0.131346	0.466958	0	NA	NA	NA	NA	NA	0.538831	NA
ACR.MO	MD	Complex_Fibers	0.421302	0.999999	1	1	1	0.629209	1	1	0.0201672	0.036387	0.115093	1	rs9529314	0.104344	0.453325	0.174534	0.155473	0.293734	NA
ACR.MO	OCD	Complex_Fibers	0.421302	0.148128	1	1	1	1	1	1	0.234922	0.243398	0.295407	0	NA	NA	NA	NA	NA	0.340599	NA
ACR.MO	PTSD	Complex_Fibers	0.421302	0.939042	1	1	1	1	1	1	0.419597	0.546851	0.0713108	0	NA	NA	NA	NA	NA	NA	0.503942
ACR.MO	SCZ	Complex_Fibers	0.421302	0.800413	1	1	1	1	1	1	0.000997478	0.00384825	0.0703713	1	rs35467921	0.936797	0.233226	0.0921305	0.151582	NA	NA
ACR.MO	TS	Complex_Fibers	0.421302	0.208071	1	1	1	1	1	1	0.0916966	0.0743894	0.78741	0	NA	NA	NA	NA	NA	NA	NA
ALIC.FA	Anxiety	Complex_Fibers	0.598989	0.510077	1	1	1	0.646404	1	1	0.528481	0.514899	0.402312	0	NA	NA	NA	NA	NA	NA	0.610402
ALIC.FA	BP	Complex_Fibers	0.598989	0.948015	1	1	1	1	1	1	0.0901948	0.0818748	0.515993	0	NA	NA	NA	NA	NA	0.596443	NA
ALIC.FA	Insomnia	Complex_Fibers	0.598989	1	1	1	1	0.00789377	1	1	7.26e-05	8.32e-05	0.344081	1	rs208829	0.519918	0.671518	0.00740747	0.613782	0.723877	NA
ALIC.FA	MD	Complex_Fibers	0.598989	1	1	1	1	0.24809	1	1	0.0939387	0.0911829	0.394829	0	NA	NA	NA	NA	NA	0.479179	NA
ALIC.FA	OCD	Complex_Fibers	0.598989	0.311809	1	1	1	1	1	1	0.8549	0.828709	0.807148	0	NA	NA	NA	NA	NA	0.293469	NA
ALIC.FA	PTSD	Complex_Fibers	0.598989	0.999901	1	1	1	0.113454	1	1	0.0711709	0.058664	0.912428	0	NA	NA	NA	NA	NA	NA	0.185503
ALIC.FA	SCZ	Complex_Fibers	0.598989	0.995071	1	1	1	1	1	1	5.72e-06	3.71e-06	0.884149	3	rs12146713rs208829rs9379830	0.101392	0.643768	0.134987	0.946656	NA	NA
ALIC.FA	TS	Complex_Fibers	0.598989	0.457227	1	1	1	1	1	1	0.588083	0.559612	0.557664	0	NA	NA	NA	NA	NA	NA	NA
BCC.MD	Anxiety	Commissural_Fibers	0.497518	0.116322	1	1	1	0.426712	1	1	0.415996	0.394728	0.456095	0	NA	NA	NA	NA	NA	NA	0.708032
BCC.MD	BP	Commissural_Fibers	0.497518	0.245002	1	1	1	1	1	1	0.00425722	0.00361399	0.544684	1	rs7013938	0.604568	0.621757	0.0464973	0.754105	0.984093	NA
BCC.MD	Insomnia	Commissural_Fibers	0.497518	0	1	1	1	0.32417	1	1	0.0497836	0.0516676	0.338491	0	NA	NA	NA	NA	NA	0.265917	NA
BCC.MD	MD	Commissural_Fibers	0.497518	0.972574	1	1	1	1	1	1	0.092917	0.0820873	0.560098	0	NA	NA	NA	NA	NA	0.885988	NA
BCC.MD	OCD	Commissural_Fibers	0.497518	0.0813979	1	1	1	1	1	1	0.771706	0.739932	0.669111	0	NA	NA	NA	NA	NA	0.778361	NA
BCC.MD	PTSD	Commissural_Fibers	0.497518	0.820679	1	1	1	1	1	1	0.566717	0.726684	0.0456709	0	NA	NA	NA	NA	NA	NA	0.774878
BCC.MD	SCZ	Commissural_Fibers	0.497518	0.36158	1	1	1	1	1	1	0.527771	0.483831	0.743714	0	NA	NA	NA	NA	NA	NA	NA
BCC.MD	TS	Commissural_Fibers	0.497518	0.100391	1	1	1	1	1	1	0.0553072	0.0597917	0.29517	0	NA	NA	NA	NA	NA	NA	NA
CGH.MO	AD	Associative_Fibers	0.386774	0.999955	1	1	1	0.649159	1	1	0.634396	0.616252	0.433766	0	NA	NA	NA	NA	NA	0.61041	NA
CGH.MO	ADHD	Associative_Fibers	0.386774	0.708393	1	1	1	0.0244277	1	1	0.0356586	0.0523543	0.183709	0		NA	NA	NA	NA	0.793124	NA
CGH.MO	AN	Associative_Fibers	0.386774	0.761471	1	1	1	0.777345	1	1	0.394975	0.357562	0.596929	0	NA	NA	NA	NA	NA	0.897705	NA
CGH.MO	Anxiety	Associative_Fibers	0.386774	0.141287	1	1	1	0.424863	1	1	0.286793	0.363094	0.131528	0	NA	NA	NA	NA	NA	NA	0.404112
CGH.MO	ASD	Associative_Fibers	0.386774	0.65641	1	1	1	0.210702	1	1	0.481228	0.46139	0.426226	0	NA	NA	NA	NA	NA	0.0230152	NA
CGH.MO	BP	Associative_Fibers	0.386774	0	1	1	1	0.494242	1	1	0.0408024	0.0309379	0.946802	1	rs1884010	0.691252	0.816668	0.336146	0.677718	0.499333	NA
CGH.MO	Insomnia	Associative_Fibers	0.386774	0.97029	1	1	1	0.329142	1	1	0.017172	0.0125783	0.787122	2	rs147997200rs9360617	0.377537	0.736991	0.808988	0.468637	0.813786	NA
CGH.MO	MD	Associative_Fibers	0.386774	0.990743	1	1	1	0.685887	1	1	0.00780005	0.0056972	0.801671	0		NA	NA	NA	NA	0.458644	NA
CGH.MO	OCD	Associative_Fibers	0.386774	0	1	1	1	0.249967	1	1	0.816522	0.836106	0.257578	0	NA	NA	NA	NA	NA	0.0191995	NA
CGH.MO	PTSD	Associative_Fibers	0.386774	0.650465	1	1	1	0.810556	1	1	0.0736306	0.0573903	0.970218	0	NA	NA	NA	NA	NA	NA	0.190534
CGH.MO	SCZ	Associative_Fibers	0.386774	0	1	1	1	0.141161	1	1	7.18e-09	6.89e-09	0.493161	2	rs2765041rs9360617	0.0141914	0.475129	0.0386191	0.964691	NA	NA
CGH.MO	TS	Associative_Fibers	0.386774	0	1	1	1	0.805579	1	1	0.535795	0.565676	0.227974	0	NA	NA	NA	NA	NA	NA	NA
CST.AD	AD	CST	0.319604	1	1	1	1	0.3064	1	1	0.62868	0.586239	0.711923	0	NA	NA	NA	NA	NA	0.972124	NA
CST.AD	ADHD	CST	0.319604	0.947559	1	1	1	0.720474	1	1	0.524387	0.676919	0.0660581	0	NA	NA	NA	NA	NA	0.164144	NA
CST.AD	AN	CST	0.319604	0.968089	1	1	1	0.67105	1	1	0.203197	0.189922	0.453983	0	NA	NA	NA	NA	NA	0.0392968	NA
CST.AD	Anxiety	CST	0.319604	0.472663	1	1	1	1	1	1	0.292231	0.277428	0.423014	0	NA	NA	NA	NA	NA	NA	0.0368881
CST.AD	ASD	CST	0.319604	0.921195	1	1	1	0.756306	1	1	0.0934138	0.158447	0.0822514	0	NA	NA	NA	NA	NA	0.0497042	NA
CST.AD	BP	CST	0.319604	0.892719	1	1	1	1	1	1	0.709356	0.684012	0.516704	0	NA	NA	NA	NA	NA	0.791604	NA
CST.AD	Insomnia	CST	0.319604	1	1	1	1	1	1	1	0.784256	0.758051	0.544006	0	NA	NA	NA	NA	NA	0.170883	NA
CST.AD	MD	CST	0.319604	1	1	1	1	0.486379	1	1	0.44962	0.548588	0.095821	0	NA	NA	NA	NA	NA	0.465459	NA
CST.AD	OCD	CST	0.319604	0.258655	1	1	1	1	1	1	0.921457	0.933541	0.264399	0	NA	NA	NA	NA	NA	0.037549	NA
CST.AD	PTSD	CST	0.319604	0.999884	1	1	1	1	1	1	0.448368	0.408302	0.645086	0	NA	NA	NA	NA	NA	NA	0.0662099
CST.AD	SCZ	CST	0.319604	0.981849	1	1	1	1	1	1	0.0993763	0.0808856	0.772925	0	NA	NA	NA	NA	NA	NA	NA
CST.AD	TS	CST	0.319604	0.379813	1	1	1	1	1	1	0.599906	0.552181	0.73914	0	NA	NA	NA	NA	NA	NA	NA
CST.FA	ADHD	CST	0.271853	0.907627	1	1	1	0.0455212	1	1	0.0636996	0.0643178	0.357191	0	NA	NA	NA	NA	NA	0.10209	NA
CST.FA	Anxiety	CST	0.271853	0.48825	1	1	1	0.492893	1	1	0.634443	0.592674	0.593789	0	NA	NA	NA	NA	NA	NA	0.063169
CST.MD	Anxiety	CST	0.375782	0.122657	1	1	1	0.637232	1	1	0.21689	0.25501	0.190024	0	NA	NA	NA	NA	NA	NA	0.643078
CST.MD	BP	CST	0.375782	0.47052	1	1	1	0.783849	1	1	0.0084692	0.010201	0.273094	0		NA	NA	NA	NA	0.0900355	NA
CST.MD	Insomnia	CST	0.375782	0.998335	1	1	1	0.240722	1	1	0.0615695	0.0503551	0.693729	0	NA	NA	NA	NA	NA	0.39049	NA
CST.MD	OCD	CST	0.375782	0.120616	1	1	1	0.0768819	1	1	0.115313	0.129395	0.243987	0	NA	NA	NA	NA	NA	0.181331	NA
CST.MD	PTSD	CST	0.375782	0.847922	1	1	1	0.939582	1	1	0.0296711	0.027418	0.457239	0		NA	NA	NA	NA	NA	0.126513
CST.MD	SCZ	CST	0.375782	0.665704	1	1	1	0.809513	1	1	0.00933285	0.00736373	0.672989	0		NA	NA	NA	NA	NA	NA
CST.MD	TS	CST	0.375782	0.163792	1	1	1	0.152492	1	1	0.157038	0.187796	0.186504	0	NA	NA	NA	NA	NA	NA	NA
CST.MO	AD	CST	0.322821	0.999937	1	1	1	0.0618376	1	1	0.51616	0.487115	0.566003	0	NA	NA	NA	NA	NA	0.535548	NA
CST.MO	ADHD	CST	0.322821	0.696118	1	1	1	0.0105729	1	1	0.000242041	0.000164628	0.844586	2	rs10746514rs530373	0.128709	0.401186	0.0913148	0.65619	0.793129	NA
CST.MO	AN	CST	0.322821	0.749629	1	1	1	0.720705	1	1	0.116302	0.095174	0.98763	0	NA	NA	NA	NA	NA	0.489594	NA
CST.MO	Anxiety	CST	0.322821	0.306341	1	1	1	0.165375	1	1	0.188691	0.423073	0.0140261	0	NA	NA	NA	NA	NA	NA	0.43445
CST.MO	ASD	CST	0.322821	0.644056	1	1	1	0.116871	1	1	0.00421278	0.00388261	0.459523	0		NA	NA	NA	NA	0.00332229	NA
CST.MO	BP	CST	0.322821	0.691121	1	1	1	0.00168591	1	1	0.000598925	0.000428269	0.829894	2	rs10746514rs2001735	0.744373	0.939123	0.15339	0.978142	0.219255	NA
CST.MO	Insomnia	CST	0.322821	0.99816	1	1	1	0.121722	1	1	0.865205	0.839341	0.737948	0	NA	NA	NA	NA	NA	0.335129	NA
CST.MO	MD	CST	0.322821	1	1	1	1	0.039059	1	1	0.0377944	0.035406	0.444081	0		NA	NA	NA	NA	0.439157	NA
CST.MO	OCD	CST	0.322821	0.171789	1	1	1	0.48632	1	1	0.114925	0.166753	0.100043	0	NA	NA	NA	NA	NA	0.0276759	NA
CST.MO	PTSD	CST	0.322821	0.973536	1	1	1	0.287635	1	1	0.625832	0.596622	0.576356	0	NA	NA	NA	NA	NA	NA	0.151287
CST.MO	SCZ	CST	0.322821	0.875711	1	1	1	0.0518805	1	1	4.14e-08	6.44e-08	0.314278	2	rs2001735rs35108258	0.193686	0.547794	0.000927262	0.828462	NA	NA
CST.MO	TS	CST	0.322821	0.245804	1	1	1	0.697106	1	1	0.0747359	0.0719914	0.405664	0	NA	NA	NA	NA	NA	NA	NA
EC.MO	Anxiety	Complex_Fibers	0.497353	0.8445	1	1	1	0.353472	1	1	0.539026	0.598586	0.144349	0	NA	NA	NA	NA	NA	NA	0.501647
EC.MO	BP	Complex_Fibers	0.497353	0.99083	1	1	1	0.828761	1	1	0.0074788	0.00577355	0.780917	0		NA	NA	NA	NA	0.425661	NA
EC.MO	Insomnia	Complex_Fibers	0.497353	1	1	1	1	1	1	1	0.475708	0.500921	0.225286	0	NA	NA	NA	NA	NA	0.525304	NA
EC.MO	MD	Complex_Fibers	0.497353	1	1	1	1	0.0211811	1	1	0.0337995	0.0285433	0.635081	0		NA	NA	NA	NA	0.0788497	NA
EC.MO	OCD	Complex_Fibers	0.497353	0.424155	1	1	1	0.402469	1	1	0.920118	0.908843	0.56567	0	NA	NA	NA	NA	NA	0.0700074	NA
EC.MO	SCZ	Complex_Fibers	0.497353	0.999775	1	1	1	0.791114	1	1	4.66e-08	3.65e-08	0.58007	2	rs11694913rs143725649	0.563114	0.768699	0.0449884	0.577384	NA	NA
EC.MO	TS	Complex_Fibers	0.497353	0.606796	1	1	1	0.540729	1	1	0.11886	0.101579	0.715139	0	NA	NA	NA	NA	NA	NA	NA
EC.RD	Insomnia	Complex_Fibers	0.429475	1	1	1	1	0.758298	1	1	0.0207576	0.0167453	0.666882	0		NA	NA	NA	NA	0.737636	NA
FXST.AD	AD	Associative_Fibers	0.398483	1	1	1	1	0.252962	1	1	0.138146	0.121159	0.535433	0	NA	NA	NA	NA	NA	0.543792	NA
FXST.AD	ADHD	Associative_Fibers	0.398483	0.988674	1	1	1	0.774938	1	1	0.262958	0.229139	0.578014	0	NA	NA	NA	NA	NA	0.459795	NA
FXST.AD	AN	Associative_Fibers	0.398483	0.994669	1	1	1	0.843556	1	1	0.14336	0.111374	0.99588	0	NA	NA	NA	NA	NA	0.848873	NA
FXST.AD	Anxiety	Associative_Fibers	0.398483	0.650663	1	1	1	0.380064	1	1	0.813103	0.756489	0.812364	0	NA	NA	NA	NA	NA	NA	0.980853
FXST.AD	ASD	Associative_Fibers	0.398483	0.978948	1	1	1	0.101896	1	1	0.0339776	0.0250991	0.805581	1	rs115982258	0.601588	0.943726	0.222616	0.786786	0.826634	NA
FXST.AD	BP	Associative_Fibers	0.398483	0.977923	1	1	1	0.397636	1	1	0.0146338	0.0108788	0.699331	0		NA	NA	NA	NA	0.881473	NA
FXST.AD	Insomnia	Associative_Fibers	0.398483	1	1	1	1	0.332367	1	1	0.0744442	0.0567056	0.737858	0	NA	NA	NA	NA	NA	0.813886	NA
FXST.AD	MD	Associative_Fibers	0.398483	1	1	1	1	0.0891982	1	1	0.22345	0.188521	0.666472	0	NA	NA	NA	NA	NA	0.335354	NA
FXST.AD	OCD	Associative_Fibers	0.398483	0.369646	1	1	1	0.23155	1	1	0.610205	0.628706	0.281636	0	NA	NA	NA	NA	NA	0.314584	NA
FXST.AD	PTSD	Associative_Fibers	0.398483	0.999999	1	1	1	0.573979	1	1	0.124752	0.100286	0.733309	0	NA	NA	NA	NA	NA	NA	0.472018
FXST.AD	SCZ	Associative_Fibers	0.398483	0.998931	1	1	1	0.0220513	1	1	0.0824923	0.078396	0.421097	0	NA	NA	NA	NA	NA	NA	NA
FXST.AD	TS	Associative_Fibers	0.398483	0.536748	1	1	1	0.0839019	1	1	0.462763	0.659073	0.0614857	0	NA	NA	NA	NA	NA	NA	NA
FXST.MD	AD	Associative_Fibers	0.380243	1	1	1	1	0.454972	1	1	0.0733796	0.0823168	0.253505	0	NA	NA	NA	NA	NA	0.195168	NA
FXST.MD	ADHD	Associative_Fibers	0.380243	0.979027	1	1	1	0.271222	1	1	0.00410004	0.0031499	0.677177	1	rs4580847	0.588255	0.966456	0.123234	0.883037	0.143587	NA
FXST.MD	AN	Associative_Fibers	0.380243	0.977146	1	1	1	0.0709124	1	1	0.0892082	0.0789359	0.528361	0	NA	NA	NA	NA	NA	0.169816	NA
FXST.MD	Anxiety	Associative_Fibers	0.380243	0.605301	1	1	1	0.397857	1	1	0.132218	0.103433	0.9792	0	NA	NA	NA	NA	NA	NA	0.656609
FXST.MD	ASD	Associative_Fibers	0.380243	0.964194	1	1	1	0.481325	1	1	0.00486398	0.0055768	0.302255	1	rs149753849	0.614738	0.641465	0.100948	0.33832	0.416152	NA
FXST.MD	BP	Associative_Fibers	0.380243	0.96481	1	1	1	0.013406	1	1	0.0426206	0.0596774	0.160908	0		NA	NA	NA	NA	0.14266	NA
FXST.MD	Insomnia	Associative_Fibers	0.380243	1	1	1	1	0.756335	1	1	0.406762	0.448695	0.189258	0	NA	NA	NA	NA	NA	0.106374	NA
FXST.MD	MD	Associative_Fibers	0.380243	1	1	1	1	0.540244	1	1	0.0987606	0.107352	0.272156	0	NA	NA	NA	NA	NA	0.472652	NA
FXST.MD	OCD	Associative_Fibers	0.380243	0.338778	1	1	1	0.623704	1	1	0.440756	0.394621	0.853746	0	NA	NA	NA	NA	NA	0.494026	NA
FXST.MD	PTSD	Associative_Fibers	0.380243	0.99997	1	1	1	0.0244147	1	1	0.121529	0.0996866	0.983181	0	NA	NA	NA	NA	NA	NA	0.855661
FXST.MD	SCZ	Associative_Fibers	0.380243	0.997547	1	1	1	0.264439	1	1	0.000550868	0.000395258	0.744178	1	rs12661552	0.0195718	0.510359	0.152758	0.741939	NA	NA
FXST.MD	TS	Associative_Fibers	0.380243	0.494948	1	1	1	0.183422	1	1	0.0305271	0.0259823	0.580446	0		NA	NA	NA	NA	NA	NA
FXST.MO	AD	Associative_Fibers	0.487006	1	1	1	1	1	1	1	0.0663731	0.0561711	0.595173	0	NA	NA	NA	NA	NA	0.495883	NA
FXST.MO	ADHD	Associative_Fibers	0.487006	0.97543	1	1	1	1	1	1	0.0711379	0.0537375	0.833608	0	NA	NA	NA	NA	NA	0.181973	NA
FXST.MO	AN	Associative_Fibers	0.487006	0.986843	1	1	1	1	1	1	0.596977	0.576545	0.435894	0	NA	NA	NA	NA	NA	0.908724	NA
FXST.MO	Anxiety	Associative_Fibers	0.487006	0.677857	1	1	1	1	1	1	0.582591	0.521389	0.813181	0	NA	NA	NA	NA	NA	NA	0.0723356
FXST.MO	ASD	Associative_Fibers	0.487006	0.958964	1	1	1	1	1	1	0.711474	0.673262	0.6222	0	NA	NA	NA	NA	NA	0.00159633	NA
FXST.MO	BP	Associative_Fibers	0.487006	0.953176	1	1	1	1	1	1	0.0187774	0.0144289	0.703144	0		NA	NA	NA	NA	0.52576	NA
FXST.MO	Insomnia	Associative_Fibers	0.487006	1	1	1	1	1	1	1	0.436465	0.382653	0.736905	0	NA	NA	NA	NA	NA	0.068784	NA
FXST.MO	MD	Associative_Fibers	0.487006	1	1	1	1	1	1	1	0.253726	0.251762	0.354231	0	NA	NA	NA	NA	NA	0.708734	NA
FXST.MO	OCD	Associative_Fibers	0.487006	0.319142	1	1	1	1	1	1	0.9797	0.986675	0.244912	0	NA	NA	NA	NA	NA	0.216929	NA
FXST.MO	PTSD	Associative_Fibers	0.487006	0.999928	1	1	1	1	1	1	0.179359	0.152006	0.67347	0	NA	NA	NA	NA	NA	NA	0.968101
FXST.MO	SCZ	Associative_Fibers	0.487006	0.995913	1	1	1	1	1	1	0.037441	0.0291813	0.712336	0		NA	NA	NA	NA	NA	NA
FXST.MO	TS	Associative_Fibers	0.487006	0.467592	1	1	1	1	1	1	0.0026535	0.00176174	0.998494	1	rs739983	0.553635	0.852946	0.0272699	0.707461	NA	NA
GCC.MO	ADHD	Commissural_Fibers	0.429808	0.595786	1	1	1	0.35885	1	1	0.0706495	0.0631738	0.5157	0	NA	NA	NA	NA	NA	0.14476	NA
GCC.MO	Anxiety	Commissural_Fibers	0.429808	0.253192	1	1	1	0.365082	1	1	0.823503	0.791702	0.717494	0	NA	NA	NA	NA	NA	NA	0.0896967
PTR.MO	AD	Complex_Fibers	0.375894	1	1	1	1	1	1	1	0.584666	0.58825	0.320539	0	NA	NA	NA	NA	NA	0.376525	NA
PTR.MO	ADHD	Complex_Fibers	0.375894	0.980649	1	1	1	1	1	1	0.168637	0.155549	0.453835	0	NA	NA	NA	NA	NA	0.848182	NA
PTR.MO	AN	Complex_Fibers	0.375894	0.990043	1	1	1	1	1	1	0.825015	0.780251	0.873102	0	NA	NA	NA	NA	NA	0.809258	NA
PTR.MO	Anxiety	Complex_Fibers	0.375894	0.593192	1	1	1	1	1	1	0.336255	0.286263	0.706043	0	NA	NA	NA	NA	NA	NA	0.934519
PTR.MO	ASD	Complex_Fibers	0.375894	0.966593	1	1	1	1	1	1	0.25857	0.417991	0.0578112	0	NA	NA	NA	NA	NA	0.00142649	NA
PTR.MO	BP	Complex_Fibers	0.375894	0.960491	1	1	1	1	1	1	0.119922	0.0947321	0.972339	0	NA	NA	NA	NA	NA	0.487088	NA
PTR.MO	Insomnia	Complex_Fibers	0.375894	1	1	1	1	1	1	1	0.0618808	0.0545017	0.509274	0	NA	NA	NA	NA	NA	0.69295	NA
PTR.MO	MD	Complex_Fibers	0.375894	1	1	1	1	1	1	1	0.147326	0.133503	0.494465	0	NA	NA	NA	NA	NA	0.278391	NA
PTR.MO	OCD	Complex_Fibers	0.375894	0.330889	1	1	1	1	1	1	0.132755	0.110574	0.660514	0	NA	NA	NA	NA	NA	0.0338735	NA
PTR.MO	PTSD	Complex_Fibers	0.375894	0.999994	1	1	1	1	1	1	0.346917	0.344245	0.346976	0	NA	NA	NA	NA	NA	NA	0.292341
PTR.MO	SCZ	Complex_Fibers	0.375894	0.996984	1	1	1	1	1	1	0.108192	0.145599	0.166544	0	NA	NA	NA	NA	NA	NA	NA
PTR.MO	TS	Complex_Fibers	0.375894	0.484028	1	1	1	1	1	1	0.0258282	0.053543	0.107137	1	rs57436495	0.728306	0.557746	0.233367	0.532648	NA	NA
RLIC.AD	Anxiety	Complex_Fibers	0.422345	0.583948	1	1	1	0.397857	1	1	0.418709	0.36485	0.985263	0	NA	NA	NA	NA	NA	NA	0.844062
RLIC.AD	BP	Complex_Fibers	0.422345	0.972765	1	1	1	0.013406	1	1	0.130185	0.114106	0.571157	0	NA	NA	NA	NA	NA	0.872925	NA
RLIC.AD	Insomnia	Complex_Fibers	0.422345	1	1	1	1	0.756335	1	1	0.517867	0.46585	0.754163	0	NA	NA	NA	NA	NA	0.814923	NA
RLIC.AD	OCD	Complex_Fibers	0.422345	0.355921	1	1	1	0.623704	1	1	0.079681	0.262881	0.0137196	0	NA	NA	NA	NA	NA	0.104954	NA
RLIC.AD	PTSD	Complex_Fibers	0.422345	0.999997	1	1	1	0.0244147	1	1	0.075469	0.0597392	0.930765	0	NA	NA	NA	NA	NA	NA	0.0789178
RLIC.AD	SCZ	Complex_Fibers	0.422345	0.998447	1	1	1	0.264439	1	1	0.00245395	0.00185004	0.678946	0		NA	NA	NA	NA	NA	NA
RLIC.AD	TS	Complex_Fibers	0.422345	0.518347	1	1	1	0.183422	1	1	0.738238	0.745635	0.313967	0	NA	NA	NA	NA	NA	NA	NA
SCC.MO	BP	Commissural_Fibers	0.5028	0.999581	1	1	1	0.786839	1	1	0.413446	0.400612	0.421958	0	NA	NA	NA	NA	NA	0.203691	NA
SCC.MO	Insomnia	Commissural_Fibers	0.5028	1	1	1	1	0.422778	1	1	0.643116	0.605614	0.726281	0	NA	NA	NA	NA	NA	0.832624	NA
SCC.MO	OCD	Commissural_Fibers	0.5028	0.583266	1	1	1	0.185938	1	1	0.0175908	0.0143677	0.740043	0		NA	NA	NA	NA	0.600026	NA
SCC.MO	PTSD	Commissural_Fibers	0.5028	1	1	1	1	0.446036	1	1	0.0204779	0.0170076	0.705175	0		NA	NA	NA	NA	NA	0.764787
SCC.MO	SCZ	Commissural_Fibers	0.5028	0.999999	1	1	1	0.00188129	1	1	0.00529231	0.00631482	0.253555	1	rs12146713	0.0420805	0.881156	0.048303	0.414894	NA	NA
SCC.MO	TS	Commissural_Fibers	0.5028	0.781637	1	1	1	0.781572	1	1	0.241994	0.456215	0.00961275	0	NA	NA	NA	NA	NA	NA	NA
SFO.AD	Anxiety	Associative_Fibers	0.372233	0.347219	1	1	1	1	1	1	0.502145	0.718308	0.0406609	0	NA	NA	NA	NA	NA	NA	0.489377
SFO.AD	BP	Associative_Fibers	0.372233	0.835086	1	1	1	1	1	1	0.187037	0.188941	0.333755	0	NA	NA	NA	NA	NA	0.682379	NA
SFO.AD	Insomnia	Associative_Fibers	0.372233	0.999971	1	1	1	0.151441	1	1	0.0213759	0.0248342	0.279076	0		NA	NA	NA	NA	0.955593	NA
SFO.AD	MD	Associative_Fibers	0.372233	1	1	1	1	1	1	1	0.642104	0.614496	0.518997	0	NA	NA	NA	NA	NA	0.441216	NA
SFO.AD	OCD	Associative_Fibers	0.372233	0.224905	1	1	1	1	1	1	0.0543959	0.0593433	0.297654	0	NA	NA	NA	NA	NA	0.244962	NA
SFO.AD	PTSD	Associative_Fibers	0.372233	0.999042	1	1	1	0.968528	1	1	0.214424	0.194054	0.554194	0	NA	NA	NA	NA	NA	NA	0.361558
SFO.AD	SCZ	Associative_Fibers	0.372233	0.960444	1	1	1	1	1	1	0.0103716	0.00759181	0.871885	1	rs10898129	0.809871	0.589605	0.227933	0.625601	NA	NA
SFO.AD	TS	Associative_Fibers	0.372233	0.328733	1	1	1	1	1	1	0.443546	0.42006	0.468509	0	NA	NA	NA	NA	NA	NA	NA
SFO.FA	AD	Associative_Fibers	0.487712	0.999757	1	1	1	0.124216	1	1	0.1263	0.105913	0.730191	0	NA	NA	NA	NA	NA	0.4374	NA
SFO.FA	ADHD	Associative_Fibers	0.487712	0.642498	1	1	1	0.626839	1	1	0.40632	0.384164	0.442375	0	NA	NA	NA	NA	NA	0.768601	NA
SFO.FA	AN	Associative_Fibers	0.487712	0.696935	1	1	1	0.420402	1	1	0.064331	0.123103	0.0844113	0	NA	NA	NA	NA	NA	0.447336	NA
SFO.FA	Anxiety	Associative_Fibers	0.487712	0.115167	1	1	1	0.814475	1	1	0.69076	0.6334	0.815744	0	NA	NA	NA	NA	NA	NA	0.347885
SFO.FA	ASD	Associative_Fibers	0.487712	0.590887	1	1	1	0.785435	1	1	0.0616037	0.0479843	0.988905	0	NA	NA	NA	NA	NA	0.058675	NA
SFO.FA	BP	Associative_Fibers	0.487712	0	1	1	1	0.776759	1	1	0.293969	0.26378	0.585831	0	NA	NA	NA	NA	NA	0.77111	NA
SFO.FA	Insomnia	Associative_Fibers	0.487712	0.903654	1	1	1	0.266799	1	1	0.880186	0.854794	0.656367	0	NA	NA	NA	NA	NA	0.865069	NA
SFO.FA	MD	Associative_Fibers	0.487712	0	1	1	1	0.233867	1	1	0.0987818	0.165257	0.0831086	0	NA	NA	NA	NA	NA	0.0955922	NA
SFO.FA	OCD	Associative_Fibers	0.487712	0	1	1	1	0.171189	1	1	0.360768	0.324136	0.623817	0	NA	NA	NA	NA	NA	0.0551816	NA
SFO.FA	PTSD	Associative_Fibers	0.487712	0	1	1	1	0.497523	1	1	0.836924	0.802614	0.81323	0	NA	NA	NA	NA	NA	NA	0.265279
SFO.FA	SCZ	Associative_Fibers	0.487712	0	1	1	1	0.385906	1	1	0.00708622	0.00680276	0.425674	1	rs1277840	0.936812	0.776874	0.0813592	0.741565	NA	NA
SFO.FA	TS	Associative_Fibers	0.487712	0	1	1	1	0.121661	1	1	0.408641	0.35676	0.921235	0	NA	NA	NA	NA	NA	NA	NA
SFO.MO	AD	Associative_Fibers	0.448294	1	1	1	1	1	1	1	0.334074	0.626586	0.00992117	0	NA	NA	NA	NA	NA	0.690245	NA
SFO.MO	ADHD	Associative_Fibers	0.448294	0.841407	1	1	1	1	1	1	0.000244764	0.00435663	0.0178391	2	rs12457128rs3754766	0.515473	0.0663923	0.0427746	0.0521608	0.262823	NA
SFO.MO	AN	Associative_Fibers	0.448294	0.883337	1	1	1	1	1	1	0.169791	0.143506	0.749166	0	NA	NA	NA	NA	NA	0.0637955	NA
SFO.MO	Anxiety	Associative_Fibers	0.448294	0.213286	1	1	1	1	1	1	0.326408	0.316302	0.387545	0	NA	NA	NA	NA	NA	NA	0.169442
SFO.MO	ASD	Associative_Fibers	0.448294	0.796153	1	1	1	1	1	1	0.265428	0.252519	0.432632	0	NA	NA	NA	NA	NA	0.00698069	NA
SFO.MO	BP	Associative_Fibers	0.448294	0.502627	1	1	1	1	1	1	0.278163	0.239142	0.916242	0	NA	NA	NA	NA	NA	0.474988	NA
SFO.MO	Insomnia	Associative_Fibers	0.448294	0.999169	1	1	1	1	1	1	0.0284251	0.0236356	0.60883	0		NA	NA	NA	NA	0.274967	NA
SFO.MO	MD	Associative_Fibers	0.448294	1	1	1	1	1	1	1	0.00212341	0.013017	0.0256037	1	rs7508819	0.817027	0.134048	0.0325425	0.0769752	0.562645	NA
SFO.MO	OCD	Associative_Fibers	0.448294	0.126945	1	1	1	1	1	1	0.166449	0.147018	0.581848	0	NA	NA	NA	NA	NA	0.0945687	NA
SFO.MO	PTSD	Associative_Fibers	0.448294	0.876002	1	1	1	1	1	1	0.249189	0.229088	0.51779	0	NA	NA	NA	NA	NA	NA	0.128009
SFO.MO	SCZ	Associative_Fibers	0.448294	0.701987	1	1	1	1	1	1	2.58e-06	5.59e-05	0.033794	1	rs6592116	0.975556	0.214302	0.000940303	0.0829582	NA	NA
SFO.MO	TS	Associative_Fibers	0.448294	0.174007	1	1	1	1	1	1	0.0243933	0.0237206	0.402397	1	rs73245522	0.452055	0.61086	0.146568	0.40663	NA	NA
SLF.MO	Anxiety	Associative_Fibers	0.49842	0.678471	1	1	1	0.813307	1	1	0.799179	0.753676	0.927291	0	NA	NA	NA	NA	NA	NA	0.916931
SLF.MO	BP	Associative_Fibers	0.49842	0.968333	1	1	1	0.33883	1	1	0.090733	0.0743709	0.752428	0	NA	NA	NA	NA	NA	0.853694	NA
SLF.MO	Insomnia	Associative_Fibers	0.49842	1	1	1	1	0.32239	1	1	0.0990155	0.0836638	0.626542	0	NA	NA	NA	NA	NA	0.349535	NA
SLF.MO	OCD	Associative_Fibers	0.49842	0.345889	1	1	1	0.721219	1	1	0.952589	0.962618	0.249971	0	NA	NA	NA	NA	NA	0.174075	NA
SLF.MO	SCZ	Associative_Fibers	0.49842	0.997968	1	1	1	0.044472	1	1	9.55e-18	4.12e-18	0.961749	3	rs3132541rs7120113rs917294	0.441159	0.333059	0.118018	0.449063	NA	NA
SLF.MO	TS	Associative_Fibers	0.49842	0.504709	1	1	1	0.0706764	1	1	0.854235	0.824223	0.762945	0	NA	NA	NA	NA	NA	NA	NA
SS.AD	BP	Complex_Fibers	0.399722	0.849828	1	1	1	0.013406	1	1	0.0138143	0.0109882	0.615287	0		NA	NA	NA	NA	0.455863	NA
SS.AD	MD	Complex_Fibers	0.399722	1	1	1	1	0.540244	1	1	0.222025	0.195175	0.583032	0	NA	NA	NA	NA	NA	0.743559	NA
SS.AD	OCD	Complex_Fibers	0.399722	0.232415	1	1	1	0.623704	1	1	0.3296	0.2882	0.651868	0	NA	NA	NA	NA	NA	0.0387313	NA
SS.AD	PTSD	Complex_Fibers	0.399722	0.997329	1	1	1	0.0244147	1	1	0.358584	0.326636	0.535069	0	NA	NA	NA	NA	NA	NA	0.932023
SS.AD	SCZ	Complex_Fibers	0.399722	0.966628	1	1	1	0.264439	1	1	0.00727539	0.00543531	0.679369	1	rs10900448	0.244731	0.625376	0.105062	0.288946	NA	NA
SS.AD	TS	Complex_Fibers	0.399722	0.340218	1	1	1	0.183422	1	1	0.0654505	0.0602493	0.456198	0	NA	NA	NA	NA	NA	NA	NA
UNC.AD	Insomnia	Associative_Fibers	0.314891	1	1	1	1	0.641623	1	1	0.0151808	0.0129427	0.531941	1	rs55897749	0.0629921	0.495149	0.778658	0.992203	0.737833	NA
UNC.MD	Anxiety	Associative_Fibers	0.355184	0.86613	1	1	1	0.744592	1	1	0.769279	0.722491	0.953981	0	NA	NA	NA	NA	NA	NA	0.206589
UNC.MD	BP	Associative_Fibers	0.355184	0.998689	1	1	1	0.39458	1	1	0.330997	0.316765	0.428498	0	NA	NA	NA	NA	NA	0.777578	NA
UNC.MD	Insomnia	Associative_Fibers	0.355184	1	1	1	1	0.0230847	1	1	0.163836	0.152836	0.46359	0	NA	NA	NA	NA	NA	0.140429	NA
UNC.MD	MD	Associative_Fibers	0.355184	1	1	1	1	0.700381	1	1	0.25258	0.218829	0.816746	0	NA	NA	NA	NA	NA	0.190748	NA
UNC.MD	OCD	Associative_Fibers	0.355184	0.52981	1	1	1	0.0579867	1	1	0.226641	0.230625	0.317077	0	NA	NA	NA	NA	NA	0.182893	NA
UNC.MD	SCZ	Associative_Fibers	0.355184	0.999993	1	1	1	0.216578	1	1	0.00286829	0.00292181	0.385356	1	rs4937842	0.673744	0.216465	0.0364709	0.105117	NA	NA
UNC.MD	TS	Associative_Fibers	0.355184	0.72801	1	1	1	0.842939	1	1	0.651131	0.667074	0.266512	0	NA	NA	NA	NA	NA	NA	NA
UNC.MO	AD	Associative_Fibers	0.158654	0.999977	1	1	1	0.93402	1	1	0.626137	0.639305	0.290675	0	NA	NA	NA	NA	NA	0.829451	NA
UNC.MO	ADHD	Associative_Fibers	0.158654	0.730956	1	1	1	0.0756976	1	1	0.0218076	0.0175179	0.588033	0		NA	NA	NA	NA	0.572646	NA
UNC.MO	AN	Associative_Fibers	0.158654	0.783008	1	1	1	0.721898	1	1	0.198104	0.196822	0.363111	0	NA	NA	NA	NA	NA	0.875257	NA
UNC.MO	Anxiety	Associative_Fibers	0.158654	0.132507	1	1	1	0.37313	1	1	0.796586	0.828976	0.262648	0	NA	NA	NA	NA	NA	NA	0.901553
UNC.MO	ASD	Associative_Fibers	0.158654	0.679319	1	1	1	0.383832	1	1	0.13721	0.132132	0.402545	0	NA	NA	NA	NA	NA	0.409842	NA
UNC.MO	BP	Associative_Fibers	0.158654	0.291569	1	1	1	0.0635859	1	1	0.0078258	0.00545513	0.856906	0		NA	NA	NA	NA	0.556285	NA
UNC.MO	Insomnia	Associative_Fibers	0.158654	0.955467	1	1	1	0.667895	1	1	0.325703	0.268044	0.947105	0	NA	NA	NA	NA	NA	0.483029	NA
UNC.MO	MD	Associative_Fibers	0.158654	0.99076	1	1	1	0.18643	1	1	0.0868722	0.0674882	0.841418	0	NA	NA	NA	NA	NA	0.374527	NA
UNC.MO	OCD	Associative_Fibers	0.158654	0.0889845	1	1	1	0.286123	1	1	0.814906	0.767172	0.884161	0	NA	NA	NA	NA	NA	0.258659	NA
UNC.MO	PTSD	Associative_Fibers	0.158654	0.860229	1	1	1	0.416943	1	1	0.868354	0.843064	0.627374	0	NA	NA	NA	NA	NA	NA	0.413186
UNC.MO	SCZ	Associative_Fibers	0.158654	0.430857	1	1	1	0.702032	1	1	0.288931	0.239569	0.844737	0	NA	NA	NA	NA	NA	NA	NA
UNC.MO	TS	Associative_Fibers	0.158654	0.112646	1	1	1	0.549975	1	1	0.463521	0.399966	0.994351	0	NA	NA	NA	NA	NA	NA	NA
UNC.RD	Anxiety	Associative_Fibers	0.409087	0.409269	1	1	1	0.744592	1	1	0.488886	0.427695	0.787577	0	NA	NA	NA	NA	NA	NA	0.313935
UNC.RD	BP	Associative_Fibers	0.409087	0.728059	1	1	1	0.39458	1	1	0.949168	0.935934	0.683089	0	NA	NA	NA	NA	NA	0.348328	NA
UNC.RD	Insomnia	Associative_Fibers	0.409087	1	1	1	1	0.0230847	1	1	0.670853	0.618169	0.968431	0	NA	NA	NA	NA	NA	0.579396	NA
UNC.RD	MD	Associative_Fibers	0.409087	1	1	1	1	0.700381	1	1	0.154194	0.226881	0.0992938	0	NA	NA	NA	NA	NA	0.689264	NA
UNC.RD	OCD	Associative_Fibers	0.409087	0.183018	1	1	1	0.0579867	1	1	0.786764	0.818399	0.223867	0	NA	NA	NA	NA	NA	0.394449	NA
UNC.RD	SCZ	Associative_Fibers	0.409087	0.901558	1	1	1	0.216578	1	1	0.214578	0.183609	0.672739	0	NA	NA	NA	NA	NA	NA	NA
UNC.RD	TS	Associative_Fibers	0.409087	0.26356	1	1	1	0.842939	1	1	0.455606	0.677162	0.0368854	0	NA	NA	NA	NA	NA	NA	NA

## Sheet: WM names
ID	Full Name
ACR	Anterior corona radiata
ALIC	Anterior limb of internal capsule
Average	Average across all tracts
BCC	Body of corpus callosum
CGC	Cingulum (cingulate gyrus)
CGH	Cingulum (hippocampus)
CST	Corticospinal tract
EC	External capsule
FX	Fornix (column and body of fornix)
FXST	Fornix (cres) / Stria terminalis (can not be resolved with current resolution)
GCC	Genu of corpus callosum
IFO	Inferior fronto-occipital fasciculus
PCR	Posterior corona radiata
PLIC	Posterior limb of internal capsule
PTR	Posterior thalamic radiation (include optic radiation)
RLIC	Retrolenticular part of internal capsule
SCC	Splenium of corpus callosum
SCR	Superior corona radiata
SFO	Superior fronto-occipital fasciculus (could be a part of anterior internal capsule)
SLF	Superior longitudinal fasciculus
SS	Sagittal stratum (include inferior longitidinal fasciculus and inferior fronto-occipital fasciculus)
UNC	Uncinate fasciculus

## Sheet: DTI names
DTI parameter	Full name	Description
FA	fractional anisotropy	a summary measure of WM integrity
MD	mean diusivities	magnitude of absolute directionality
AD	axial diusivities	eigenvalue of the principal diusion direction
RD	radial diusivities	average of the eigenvalues of the two secondary directions
MO	mode of anisotropy	third moment of the tensor
