# Supplementary material for: Mendelian randomization studies of brain MRI yield insights into the pathogenesis of neuropsychiatric disorders
Source: BMC Genomics. 2021 Jun 2;22(Suppl 3):342. doi: 10.1186/s12864-021-07661-8 (PMC8171058; doi:10.1186/s12864-021-07661-8)
Supplement: Supplementary file 3 — Additional file 3. Full results for ROI-Disease association analysis. [file 12864_2021_7661_MOESM3_ESM.xlsx]

## Sheet: etable3
					MR results & sensitivity tests									MR-PRESSO&results after outlier removal						reverse MR
exposure	outcome	type	heritability_exposure	power	IVW	MR.Egger	Simple.mode	Wald.ratio	Weighted.median	Weighted.mode	Rucker's Q_p	Cochrane's Q_p	pleiotropy_p	N.Outliers	outliers	IVW	MR.Egger	Q_p	pleiotropy_p	IVW	Wald ratio
CSF	AN	lumen	0.419342	0.546012	0.000327205	0.192113	0.754876	NA	0.00624408	0.0336015	0.891454	0.443415	0.535659	0	NA	NA	NA	NA	NA	0.984657	NA
left.rostral.anterior.cingulate	SCZ	left.cortex	0.253287	0.832178	0.000400068	0.664025	0.0844478	NA	0.000481158	0.0488626	0.796117	0.0657379	0.440749	0	NA	NA	NA	NA	NA	NA	NA
left.pars.opercularis	ADHD	left.cortex	0.172315	0	0.000526803	NA	NA	NA	NA	NA	0.165986	0.0171223	0.203292	0		NA	NA	NA	NA	0.77167	NA
right.inferior.temporal	SCZ	right.cortex	0.307167	0.818482	0.000561974	0.294819	0.171658	NA	0.00475642	0.156279	0.442315	0.492966	0.452395	0	NA	NA	NA	NA	NA	NA	NA
left.inferior.lateral.ventricle	MD	lumen	0.355128	1	0.00150012	0.75174	0.289833	NA	0.0866936	0.297343	0.385053	0.470256	0.53036	0	NA	NA	NA	NA	NA	0.909931	NA
grey.matter	ADHD	average	NA	0.958157	0.00169899	0.526717	0.0294182	NA	0.00134166	0.0766524	0.124209	0.132286	0.821587	0	NA	NA	NA	NA	NA	0.152735	NA
right.posterior.cingulate	SCZ	right.cortex	0.232547	0.912462	0.00212667	NA	NA	NA	NA	NA	0.269903	0.000785848	0.443933	1	rs6766250	0.615135	0.488672	0.00884725	0.692242	NA	NA
left.inferior.lateral.ventricle	AD	lumen	0.355128	1	0.00263013	0.509613	0.157963	NA	0.0208648	0.130839	0.604615	0.702559	0.604327	0	NA	NA	NA	NA	NA	0.000722374	NA
left.hippocampus	BP	left.limbic	0.574841	0.998383	0.0027345	0.748734	0.143782	NA	0.00965856	0.0971643	0.0977416	0.335802	0.937066	0	NA	NA	NA	NA	NA	0.544081	NA
left.inferior.temporal	PTSD	left.cortex	0.317034	0	0.00298433	0.211242	0.286009	NA	0.0214282	0.108131	0.563382	0.782587	0.418354	0	NA	NA	NA	NA	NA	NA	0.629309
left.superior.parietal	Ins	left.cortex	0.303994	1	0.00324127	0.169227	0.288269	NA	0.0156206	0.098014	0.0285322	0.502086	0.764555	0	NA	NA	NA	NA	NA	0.124296	NA
right.caudal.middle.frontal	Ins	right.cortex	0.223212	1	0.00349601	0.388765	0.193088	NA	0.0132552	0.164568	0.0236882	0.720205	0.628511	0	NA	NA	NA	NA	NA	0.484131	NA
left.thalamus.proper	AD	thalamus	0.548932	0.996307	0.00406461	NA	NA	NA	NA	NA	0.216948	0.243758	0.707911	0	NA	NA	NA	NA	NA	0.174278	NA
left.hippocampus	ADHD	left.limbic	0.574841	0.998525	0.00473148	0.26958	0.142516	NA	0.00333893	0.148394	0.000149564	0.141371	0.323342	0	NA	NA	NA	NA	NA	0.729125	NA
right.entorhinal	AD	right.cortex	0.356538	0.993842	0.00493251	0.331812	0.164554	NA	0.0213661	0.185154	0.96233	0.351695	0.589413	0	NA	NA	NA	NA	NA	0.602438	NA
right.precentral	SCZ	right.cortex	0.350388	0	0.00556425	0.962003	0.333984	NA	0.0751091	0.33552	0.0306081	0.138354	0.823919	0	NA	NA	NA	NA	NA	NA	NA
left.inferior.lateral.ventricle	ADHD	lumen	0.355128	0.857955	0.00578857	0.31398	0.533915	NA	0.206746	0.470625	0.45013	0.486355	0.436402	0	NA	NA	NA	NA	NA	0.373851	NA
right.postcentral	anxiety	right.cortex	0.251955	0.784704	0.00794608	0.864277	0.267105	NA	0.0600183	0.23221	0.951916	0.643507	0.59519	0	NA	NA	NA	NA	NA	NA	0.296485
right.basal.forebrain	ADHD	right.limbic	0.118311	0.999817	0.00843724	0.540755	0.174572	NA	0.0246876	0.178948	0.000873072	0.754493	0.634237	0	NA	NA	NA	NA	NA	0.361968	NA
right.basal.forebrain	ASD	right.limbic	0.118311	0.999406	0.0105379	0.997427	0.147139	NA	0.0123594	0.178382	0.668473	0.589153	0.854611	0	NA	NA	NA	NA	NA	0.649813	NA
left.pars.opercularis	Ins	left.cortex	0.172315	0	0.010547	NA	NA	NA	NA	NA	0.128631	0.0323431	0.777115	1	rs1460384	0.492434	0.534019	0.302597	0.651372	0.774415	NA
right.isthmus.cingulate	MD	right.cortex	0.353659	0.999965	0.0107417	NA	NA	NA	NA	NA	0.562532	0.0403362	0.745255	0		NA	NA	NA	NA	0.599847	NA
right.caudate	TS	right.limbic	0.377943	0.15597	0.0107735	0.713699	0.109698	NA	0.0878672	0.177843	0.231178	0.892926	0.997492	0	NA	NA	NA	NA	NA	NA	NA
left.caudate	Ins	left.limbic	0.482136	1	0.011844	0.611665	0.227268	NA	0.0356315	0.16022	0.716333	0.834172	0.974113	0	NA	NA	NA	NA	NA	0.450964	NA
left.inferior.parietal	ASD	left.cortex	0.394235	0	0.0119604	NA	NA	NA	NA	NA	0.771945	0.0464395	0.824972	0	NA	NA	NA	NA	NA	0.884379	NA
total.brain.volume	ADHD	average	0.711255	0.855434	0.0121417	0.272532	0.169271	NA	0.0459614	0.196382	0.0869663	0.272555	0.499249	0	NA	NA	NA	NA	NA	0.619815	NA
right.cerebellum.exterior	OCD	cerebellum	0.706404	0.147169	0.0122882	0.610479	0.0251416	NA	0.228657	0.423505	0.015107	0.526423	0.892737	0	NA	NA	NA	NA	NA	0.555978	NA
right.middle.temporal	anxiety	right.cortex	0.449663	0	0.0133395	0.599088	0.196635	NA	0.0353129	0.200835	0.674435	0.989775	0.914661	0	NA	NA	NA	NA	NA	NA	0.445463
left.vessel	SCZ	lumen	0.243142	0.998015	0.0137352	0.731162	0.397143	NA	0.286077	0.452041	0.259219	0.13463	0.898256	0	NA	NA	NA	NA	NA	NA	NA
CSF	Ins	lumen	0.419342	0.998934	0.0159111	0.647683	0.0829503	NA	0.0211986	0.141927	0.674443	0.222543	0.993273	0	NA	NA	NA	NA	NA	0.578685	NA
left.rostral.anterior.cingulate	OCD	left.cortex	0.253287	0.156935	0.0169016	0.380803	0.233173	NA	0.0373997	0.169711	0.193188	0.955852	0.873	0	NA	NA	NA	NA	NA	0.991837	NA
right.rostral.middle.frontal	SCZ	right.cortex	0.275793	0.629244	0.0169405	0.732498	0.108426	NA	0.00197763	0.132963	0.498951	0.0679595	0.971492	0	NA	NA	NA	NA	NA	NA	NA
left.isthmus.cingulate	TS	left.cortex	0.290335	0.274246	0.0174068	0.559041	0.140708	NA	0.0383836	0.161114	0.72495	0.847048	0.805994	0	NA	NA	NA	NA	NA	NA	NA
right.middle.temporal	SCZ	right.cortex	0.449663	0	0.019115	0.967024	0.186017	NA	0.0186546	0.180598	0.397319	0.626528	0.639021	0	NA	NA	NA	NA	NA	NA	NA
left.thalamus.proper	ADHD	thalamus	0.548932	0.507969	0.0207765	NA	NA	NA	NA	NA	0.488447	0.490479	0.333744	0	NA	NA	NA	NA	NA	0.588353	NA
CSF	SCZ	lumen	0.419342	0.689436	0.0230661	0.78431	0.142704	NA	0.0372635	0.092751	0.133927	0.00145004	0.859765	1	rs2153960	0.0224647	0.4681	0.520118	0.798482	NA	NA
right.vessel	ADHD	lumen	0.233079	0.925552	0.0232468	0.267011	0.413519	NA	0.158416	0.421026	0.00498358	0.401655	0.526669	0	NA	NA	NA	NA	NA	0.330757	NA
right.pallidum	ADHD	right.limbic	0.639	0.883949	0.0258149	0.432499	0.226926	NA	0.00796576	0.132318	0.000201265	0.0565783	0.534505	0	NA	NA	NA	NA	NA	0.947548	NA
left.paracentral	OCD	left.cortex	0.319605	0.262233	0.026344	NA	NA	NA	NA	NA	0.299802	0.660227	0.609351	0	NA	NA	NA	NA	NA	0.626925	NA
left.lateral.ventricle	BP	lumen	0.427844	0.98056	0.0275934	0.463637	0.281315	NA	0.0328494	0.178866	0.357494	0.206837	0.259035	0	NA	NA	NA	NA	NA	0.756603	NA
right.paracentral	BP	right.cortex	0.296328	0.713906	0.0276516	NA	NA	NA	NA	NA	0.000181667	0.178008	0.73039	0	NA	NA	NA	NA	NA	0.620579	NA
total.brain.volume	TS	average	0.711255	0.341531	0.0282566	0.195398	0.141357	NA	0.0775214	0.618248	0.100313	0.14839	0.0910038	0	NA	NA	NA	NA	NA	NA	NA
right.precentral	anxiety	right.cortex	0.350388	0	0.0286907	0.580634	0.1934	NA	0.0519154	0.211097	0.62711	0.592115	0.493075	0	NA	NA	NA	NA	NA	NA	0.270462
right.ventral.DC	AN	thalamus	0.608641	0.897631	0.0297155	0.450061	0.616305	NA	0.246392	0.676308	0.550255	0.317882	0.52802	0	NA	NA	NA	NA	NA	0.64198	NA
left.basal.forebrain	ADHD	left.limbic	0.103454	0	0.0299269	0.963315	0.486954	NA	0.170678	0.362407	0.704039	0.404231	0.382667	0	NA	NA	NA	NA	NA	0.988988	NA
left.rostral.middle.frontal	anxiety	left.cortex	0.309963	0.34529	0.030896	0.447067	0.183454	NA	0.0537725	0.154101	0.118795	0.711558	0.714646	0	NA	NA	NA	NA	NA	NA	0.647024
right.pallidum	BP	right.limbic	0.639	0.880362	0.0312604	0.865905	0.292341	NA	0.0327468	0.179996	0.021969	0.448716	0.898851	0	NA	NA	NA	NA	NA	0.907912	NA
left.rostral.middle.frontal	SCZ	left.cortex	0.309963	0.917187	0.0316025	0.635805	0.358502	NA	0.0608264	0.408516	0.0221525	0.0612494	0.921166	0	NA	NA	NA	NA	NA	NA	NA
right.lateral.orbitofrontal	ASD	right.cortex	0.466164	0.216407	0.0334356	0.231229	0.175321	NA	0.0356688	0.17581	0.0481031	0.660519	0.452795	0	NA	NA	NA	NA	NA	0.848071	NA
left.inferior.lateral.ventricle	ASD	lumen	0.355128	0.814538	0.0347128	0.487907	0.587842	NA	0.286357	0.574746	0.640517	0.599878	0.377088	0	NA	NA	NA	NA	NA	0.196526	NA
right.lateral.ventricle	ADHD	lumen	0.416785	0.629561	0.035958	NA	NA	NA	NA	NA	0.0111941	0.119423	0.103059	0	NA	NA	NA	NA	NA	0.440107	NA
left.amygdala	MD	left.limbic	0.32743	1	0.037195	0.471737	0.22413	NA	0.0768223	0.209341	0.376694	0.645	0.980737	0	NA	NA	NA	NA	NA	0.320073	NA
right.lateral.occipital	BP	right.cortex	0.242172	0.432757	0.0410976	0.190823	0.159065	NA	0.0218781	0.129245	0.909369	0.226179	0.223401	0	NA	NA	NA	NA	NA	0.428687	NA
total.brain.volume	AN	average	0.711255	0.83006	0.0418287	0.678972	0.668459	NA	0.246496	0.683001	3.15e-05	0.181735	0.903634	0	NA	NA	NA	NA	NA	0.365352	NA
right.parahippocampal	MD	right.cortex	0.410083	0	0.0422087	NA	NA	NA	NA	NA	0.209976	0.335253	0.742449	0	NA	NA	NA	NA	NA	0.830884	NA
right.parahippocampal	TS	right.cortex	0.410083	0	0.0437662	NA	NA	NA	NA	NA	0.00907354	0.248771	0.247296	0	NA	NA	NA	NA	NA	NA	NA
right.paracentral	anxiety	right.cortex	0.296328	0.320068	0.0443444	0.752378	0.253964	NA	0.0402721	0.183549	0.785697	0.110466	0.440009	0	NA	NA	NA	NA	NA	NA	0.919471
cerebellar.vermal.lobules.VI.VII	TS	cerebellum	0.412978	0.847036	0.0461728	0.609443	0.320627	NA	0.275941	0.360432	0.824643	0.193972	0.941874	0	NA	NA	NA	NA	NA	NA	NA
left.cerebellum.white.matter	OCD	cerebellum	0.675957	0.54882	0.0468745	0.91064	0.618463	NA	0.258637	0.508975	0.640058	0.718019	0.705939	0	NA	NA	NA	NA	NA	0.0624051	NA
right.inferior.lateral.ventricle	SCZ	lumen	0.246507	0.999832	0.0471725	0.258035	0.334513	NA	0.0441372	0.169663	0.00191403	0.222598	0.681382	0	NA	NA	NA	NA	NA	NA	NA
right.paracentral	Ins	right.cortex	0.296328	0.999914	0.0500968	NA	NA	NA	NA	NA	0.023771	0.252911	0.375327	0	NA	NA	NA	NA	NA	0.864603	NA
left.cerebellum.white.matter	ASD	cerebellum	0.675957	0.996619	0.0504156	0.222605	0.121529	NA	0.0176651	0.0434516	0.247526	0.258931	0.405415	0	NA	NA	NA	NA	NA	0.126534	NA
left.medial.orbitofrontal	OCD	left.cortex	0.223557	0.0882152	0.0507467	0.348744	0.331495	NA	0.140608	0.348131	0.648276	0.860613	0.524503	0	NA	NA	NA	NA	NA	0.720974	NA
left.paracentral	Ins	left.cortex	0.319605	1	0.0510005	NA	NA	NA	NA	NA	0.765439	0.254769	0.531392	0	NA	NA	NA	NA	NA	0.215843	NA
left.middle.temporal	anxiety	left.cortex	0.306963	0.540366	0.0512565	NA	NA	NA	NA	NA	0.715329	0.266278	0.850129	0	NA	NA	NA	NA	NA	NA	0.575479
right.isthmus.cingulate	AN	right.cortex	0.353659	0.546201	0.0523176	NA	NA	NA	NA	NA	0.140466	0.00284691	0.568566	1	rs1445594	0.278664	0.535266	0.0360297	0.865478	0.485673	NA
left.parahippocampal	Ins	left.cortex	0.366638	0	0.0529685	NA	NA	NA	NA	NA	0.464631	0.270917	0.992722	0	NA	NA	NA	NA	NA	0.725585	NA
right.inferior.temporal	OCD	right.cortex	0.307167	0.152972	0.0534128	0.429192	0.535927	NA	0.158849	0.498933	0.349887	0.681999	0.57822	0	NA	NA	NA	NA	NA	0.821744	NA
left.hippocampus	ASD	left.limbic	0.574841	0.996383	0.0536638	0.854611	0.341612	NA	0.191018	0.47172	0.0229597	0.357861	0.980061	0	NA	NA	NA	NA	NA	0.870453	NA
right.rostral.middle.frontal	anxiety	right.cortex	0.275793	0.187529	0.0558184	0.456591	0.270618	NA	0.104711	0.266	0.166474	0.558614	0.604818	0	NA	NA	NA	NA	NA	NA	0.490446
right.lingual	ADHD	right.cortex	0.402644	0.287562	0.055866	NA	NA	NA	NA	NA	0.164877	0.10834	0.43727	0	NA	NA	NA	NA	NA	0.151392	NA
left.pars.opercularis	BP	left.cortex	0.172315	0	0.0578078	NA	NA	NA	NA	NA	0.0191153	0.295304	0.427794	0	NA	NA	NA	NA	NA	0.653746	NA
right.postcentral	SCZ	right.cortex	0.251955	0.999994	0.0640424	0.208163	0.733075	NA	0.113547	0.815067	0.0557039	0.048172	0.255411	0	NA	NA	NA	NA	NA	NA	NA
left.pars.opercularis	AN	left.cortex	0.172315	0	0.0643206	NA	NA	NA	NA	NA	0.476391	0.353341	0.946916	0	NA	NA	NA	NA	NA	0.00596474	NA
right.entorhinal	SCZ	right.cortex	0.356538	0.669357	0.0646144	0.430834	0.508368	NA	0.32558	0.452814	1.04e-10	0.609897	0.628614	0	NA	NA	NA	NA	NA	NA	NA
left.amygdala	Ins	left.limbic	0.32743	1	0.0707648	0.440249	0.21703	NA	0.0170564	0.127839	0.599957	0.195876	0.647144	0	NA	NA	NA	NA	NA	0.414106	NA
left.basal.forebrain	AD	left.limbic	0.103454	0	0.0758698	0.632253	0.506266	NA	0.398481	0.412869	0.451138	0.274188	0.203407	0	NA	NA	NA	NA	NA	0.24328	NA
left.basal.forebrain	Ins	left.limbic	0.103454	0	0.07915	0.779146	0.0287289	NA	0.470807	0.587533	0.0837563	0.0277242	0.688749	0		NA	NA	NA	NA	0.201286	NA
right.cerebellum.exterior	Ins	cerebellum	0.706404	0.999915	0.080606	0.857083	0.317642	NA	0.205267	0.252424	0.103584	0.388511	0.777891	0	NA	NA	NA	NA	NA	0.126899	NA
cerebellar.vermal.lobules.I.V	ASD	cerebellum	0.627826	0.992364	0.0848677	0.766783	0.840858	NA	0.46303	0.928716	0.0421662	0.385209	0.511704	0	NA	NA	NA	NA	NA	0.681818	NA
X3rd.ventricle	AN	lumen	0.456631	0.997284	0.0876593	0.143169	0.878697	NA	0.637985	0.922941	0.558525	0.475334	0.228443	0	NA	NA	NA	NA	NA	0.194729	NA
right.postcentral	TS	right.cortex	0.251955	0.733503	0.0886335	0.546706	0.263234	NA	0.0974855	0.281473	0.162154	0.701824	0.686386	0	NA	NA	NA	NA	NA	NA	NA
right.postcentral	MD	right.cortex	0.251955	1	0.0886563	0.402528	0.692832	NA	0.197343	0.175585	0.0119831	0.562076	0.48452	0	NA	NA	NA	NA	NA	0.50824	NA
right.isthmus.cingulate	SCZ	right.cortex	0.353659	0.689634	0.0899717	NA	NA	NA	NA	NA	9.19e-05	1.1e-10	0.502162	3	rs117974199rs194856rs55689128	0.853657	0.647832	0.268757	0.568905	NA	NA
left.parahippocampal	ADHD	left.cortex	0.366638	0	0.0916708	0.465609	0.14188	NA	0.0116835	0.146391	0.303828	0.0979355	0.544063	0	NA	NA	NA	NA	NA	0.825216	NA
left.amygdala	ASD	left.limbic	0.32743	0.998511	0.0926733	0.453581	0.843837	NA	0.203073	0.207035	0.199267	0.541011	0.769884	0	NA	NA	NA	NA	NA	0.0274292	NA
left.entorhinal	ASD	left.cortex	0.378899	0.992859	0.0927051	NA	NA	NA	NA	NA	0.298836	0.104471	0.862005	0	NA	NA	NA	NA	NA	0.79912	NA
left.cerebellum.exterior	SCZ	cerebellum	0.715174	1	0.0932278	0.252909	0.546136	NA	0.039191	0.165805	0.413176	0.479738	0.604337	0	NA	NA	NA	NA	NA	NA	NA
left.lateral.ventricle	TS	lumen	0.427844	0.547574	0.0957399	0.280436	0.230797	NA	0.161269	0.282225	0.950852	0.588986	0.156943	0	NA	NA	NA	NA	NA	NA	NA
right.thalamus.proper	OCD	thalamus	0.521751	0.578556	0.104792	0.764528	0.478668	NA	0.612271	0.590116	0.0915152	0.28304	0.470277	0	NA	NA	NA	NA	NA	0.745109	NA
left.middle.temporal	TS	left.cortex	0.306963	0.437421	0.105525	NA	NA	NA	NA	NA	0.0257377	0.501826	0.425741	0	NA	NA	NA	NA	NA	NA	NA
cerebellar.vermal.lobules.I.V	AD	cerebellum	0.627826	1	0.106011	0.139499	0.0518234	NA	0.0210394	0.0624513	0.835349	0.022625	0.213328	1	rs62103445	0.000176275	0.204699	0.659581	0.451329	0.0860532	NA
left.putamen	AN	left.limbic	0.658889	0.999623	0.107158	0.470459	0.37498	NA	0.244026	0.495241	0.0419996	0.0248327	0.287528	1	rs2257791	0.17612	0.553464	0.310124	0.376916	0.729463	NA
cerebellar.vermal.lobules.VI.VII	SCZ	cerebellum	0.412978	1	0.108448	0.688741	0.531673	NA	0.212719	0.305137	0.0353332	0.0949999	0.949507	0	NA	NA	NA	NA	NA	NA	NA
left.amygdala	SCZ	left.limbic	0.32743	0.999998	0.109366	0.180337	0.80337	NA	0.324417	0.817495	0.101624	1.74e-05	0.250671	0	NA	NA	NA	NA	NA	NA	NA
left.cerebellum.exterior	PTSD	cerebellum	0.715174	1	0.112187	0.302059	0.294209	NA	0.210896	0.268754	0.926423	0.949303	0.669142	0	NA	NA	NA	NA	NA	NA	0.605715
left.cerebellum.white.matter	SCZ	cerebellum	0.675957	0.999996	0.112356	0.718967	0.0604311	NA	0.0169167	0.0585553	2.93e-06	6.96e-06	0.997812	2	rs1962390rs4946935	0.00161543	0.267184	0.964141	0.658698	NA	NA
right.accumbens.area	BP	right.limbic	0.565223	0.997634	0.113964	NA	NA	NA	NA	NA	0.67968	0.402709	0.863946	0	NA	NA	NA	NA	NA	0.71131	NA
left.insula	BP	left.cortex	0.635711	0.452359	0.115277	0.721964	0.509496	NA	0.292202	0.510932	0.247716	0.742981	0.935845	0	NA	NA	NA	NA	NA	0.527511	NA
right.postcentral	AD	right.cortex	0.251955	1	0.115542	0.751841	0.179523	NA	0.0220231	0.117808	0.034578	0.17205	0.894676	0	NA	NA	NA	NA	NA	0.503216	NA
left.cerebellum.exterior	Ins	cerebellum	0.715174	1	0.116094	0.835474	0.132438	NA	0.10586	0.51177	0.406054	0.389069	0.308181	0	NA	NA	NA	NA	NA	0.930941	NA
right.lingual	PTSD	right.cortex	0.402644	0.595791	0.117909	NA	NA	NA	NA	NA	0.305361	0.343371	0.670502	0	NA	NA	NA	NA	NA	NA	0.514917
left.paracentral	PTSD	left.cortex	0.319605	0.999195	0.117975	NA	NA	NA	NA	NA	0.155225	0.676085	0.840848	0	NA	NA	NA	NA	NA	NA	0.88787
right.precentral	ASD	right.cortex	0.350388	0	0.119644	0.523855	0.259814	NA	0.105967	0.251754	0.996561	0.544732	0.469173	0	NA	NA	NA	NA	NA	0.352874	NA
cerebellar.vermal.lobules.VIII.X	MD	cerebellum	0.695777	0.999789	0.121073	0.283312	0.349109	NA	0.357033	0.522998	0.0389241	0.0277344	0.167653	1	rs2360675	0.282569	0.329746	0.403496	0.233288	0.985258	NA
left.pars.orbitalis	ASD	left.cortex	0.225686	0.996085	0.12186	0.918197	0.415421	NA	0.17703	0.38913	0.0100658	0.757313	0.762486	0	NA	NA	NA	NA	NA	0.797689	NA
right.lateral.ventricle	anxiety	lumen	0.416785	0.269942	0.122698	NA	NA	NA	NA	NA	0.566274	0.77044	0.413277	0	NA	NA	NA	NA	NA	NA	0.214237
left.caudate	MD	left.limbic	0.482136	1	0.122744	0.843495	0.605246	NA	0.363068	0.584473	0.946065	0.962858	0.640456	0	NA	NA	NA	NA	NA	0.632522	NA
left.putamen	SCZ	left.limbic	0.658889	0.999997	0.123474	0.426819	0.587263	NA	0.465511	0.939722	0.000640716	0.000126064	0.269063	2	rs6508230rs9379829	0.74564	0.604409	0.954592	0.548613	NA	NA
right.cerebellum.white.matter	SCZ	cerebellum	0.684101	1	0.125895	0.32814	0.238316	NA	0.0499735	0.238532	2.72e-05	0.337819	0.389182	0	NA	NA	NA	NA	NA	NA	NA
left.pallidum	MD	left.limbic	0.599076	1	0.126234	0.398752	0.387862	NA	0.301226	0.703026	0.00980583	0.171914	0.747234	0	NA	NA	NA	NA	NA	0.858727	NA
right.cerebellum.exterior	AN	cerebellum	0.706404	0.655151	0.12703	0.963484	0.261958	NA	0.227853	0.10053	0.157599	0.0520438	0.736178	0		NA	NA	NA	NA	0.0549324	NA
left.rostral.anterior.cingulate	PTSD	left.cortex	0.253287	0.955109	0.128018	0.682033	0.299537	NA	0.0922707	0.293983	0.472094	0.0565446	0.984193	0	NA	NA	NA	NA	NA	NA	0.152144
right.hippocampus	AD	right.limbic	0.587196	1	0.130059	0.361477	0.11589	NA	0.01061	0.0982083	0.0192844	0.09044	0.526388	0	NA	NA	NA	NA	NA	0.506706	NA
left.cerebellum.exterior	MD	cerebellum	0.715174	1	0.130545	0.537281	0.955649	NA	0.797541	0.946716	0.584692	0.464473	0.16997	0	NA	NA	NA	NA	NA	0.117774	NA
left.pallidum	SCZ	left.limbic	0.599076	0.698897	0.130719	0.832816	0.344485	NA	0.108428	0.249876	2.42e-05	0.000207481	0.391418	1	rs2052400	0.176944	0.760253	0.249767	0.830158	NA	NA
left.supramarginal	PTSD	left.cortex	0.286357	0	0.132316	0.873093	0.272599	NA	0.0999833	0.266684	0.0706663	0.640643	0.650768	0	NA	NA	NA	NA	NA	NA	0.643651
left.inferior.parietal	anxiety	left.cortex	0.394235	0.139218	0.136729	NA	NA	NA	NA	NA	0.0279733	0.799497	0.944237	0	NA	NA	NA	NA	NA	NA	0.54591
grey.matter	MD	average	NA	1	0.137219	0.531556	0.212257	NA	0.0727249	0.144521	0.52325	0.381755	0.748007	0	NA	NA	NA	NA	NA	0.168861	NA
cerebellar.vermal.lobules.I.V	AN	cerebellum	0.627826	0.998643	0.140669	0.910896	0.604341	NA	0.489524	0.614169	0.0379537	0.100689	0.708594	0	NA	NA	NA	NA	NA	0.348356	NA
left.ventral.DC	TS	thalamus	0.616421	0.289104	0.140987	0.387844	0.55558	NA	0.412671	0.518572	0.0863957	0.31308	0.395919	0	NA	NA	NA	NA	NA	NA	NA
cerebellar.vermal.lobules.I.V	SCZ	cerebellum	0.627826	0.999953	0.143948	0.92685	0.592284	NA	0.385972	0.558119	0.0636627	0.776198	0.680108	0	NA	NA	NA	NA	NA	NA	NA
left.vessel	BP	lumen	0.243142	0.968744	0.144411	0.500964	0.944204	NA	0.161169	0.204588	0.399448	0.526655	0.690162	0	NA	NA	NA	NA	NA	0.804264	NA
left.middle.temporal	AN	left.cortex	0.306963	0.931196	0.146433	NA	NA	NA	NA	NA	0.00194874	0.0751001	0.858235	0	NA	NA	NA	NA	NA	0.718689	NA
left.supramarginal	Ins	left.cortex	0.286357	0	0.147894	0.927447	0.221903	NA	0.0242576	0.21959	0.638633	0.180291	0.753648	0	NA	NA	NA	NA	NA	0.245123	NA
left.rostral.middle.frontal	OCD	left.cortex	0.309963	0.191194	0.149343	0.865674	0.322603	NA	0.188423	0.340448	0.246919	0.987755	0.894652	0	NA	NA	NA	NA	NA	0.731713	NA
left.rostral.middle.frontal	ASD	left.cortex	0.309963	0.706536	0.149431	0.827793	0.812668	NA	0.403053	0.755708	0.500541	0.782044	0.932222	0	NA	NA	NA	NA	NA	0.000677426	NA
left.amygdala	BP	left.limbic	0.32743	0.999412	0.149822	0.603567	0.283737	NA	0.0689719	0.231771	0.185171	0.376996	0.821461	0	NA	NA	NA	NA	NA	0.640998	NA
right.middle.temporal	AN	right.cortex	0.449663	0	0.150784	0.929472	0.368479	NA	0.21882	0.346659	0.0896355	0.86389	0.718576	0	NA	NA	NA	NA	NA	0.574765	NA
right.putamen	AD	right.limbic	0.66092	0.999979	0.151984	0.264821	0.158811	NA	0.0125272	0.0841991	0.00648473	0.0178445	0.464519	1	rs7030607	0.00339692	0.175807	0.253188	0.576262	0.00408851	NA
right.inferior.temporal	ADHD	right.cortex	0.307167	0.625253	0.15236	0.443605	0.72359	NA	0.318025	0.714017	0.673657	0.610075	0.548648	0	NA	NA	NA	NA	NA	0.671543	NA
left.inferior.temporal	ASD	left.cortex	0.317034	0	0.152828	0.684776	0.479579	NA	0.291192	0.461825	0.34873	0.916873	0.50724	0	NA	NA	NA	NA	NA	0.120455	NA
right.cerebellum.exterior	ASD	cerebellum	0.706404	0.550504	0.153007	0.127583	0.41889	NA	0.100527	0.094512	0.5582	0.302748	0.215761	0	NA	NA	NA	NA	NA	0.249826	NA
right.ventral.DC	MD	thalamus	0.608641	1	0.155808	0.760811	0.762136	NA	0.596661	0.755667	0.0527609	0.690276	0.956919	0	NA	NA	NA	NA	NA	0.271911	NA
right.rostral.middle.frontal	ADHD	right.cortex	0.275793	0.443925	0.156609	NA	NA	NA	NA	NA	0.216127	0.198165	0.653228	0	NA	NA	NA	NA	NA	0.914232	NA
right.entorhinal	OCD	right.cortex	0.356538	0.121227	0.158215	0.295117	0.61474	NA	0.365012	0.790786	0.783621	0.627564	0.390089	0	NA	NA	NA	NA	NA	0.580228	NA
left.vessel	AN	lumen	0.243142	0.990698	0.158646	0.901845	0.633744	NA	0.492978	0.616755	0.371245	0.897109	0.658092	0	NA	NA	NA	NA	NA	0.864976	NA
right.lateral.ventricle	ASD	lumen	0.416785	0.578236	0.159064	0.539235	0.226174	NA	0.0337445	0.2365	0.233831	0.210356	0.328055	0	NA	NA	NA	NA	NA	0.0977236	NA
left.isthmus.cingulate	AN	left.cortex	0.290335	0.804125	0.160357	0.168177	0.282072	NA	0.0652817	0.245463	0.649657	0.0396506	0.11409	0		NA	NA	NA	NA	0.594149	NA
grey.matter	TS	average	NA	0.532275	0.160485	0.798931	0.383174	NA	0.0836246	0.232777	0.753633	0.124428	0.559516	0	NA	NA	NA	NA	NA	NA	NA
CSF	anxiety	lumen	0.419342	0.208515	0.162499	0.610492	0.278299	NA	0.126748	0.277121	0.296965	0.959137	0.421575	0	NA	NA	NA	NA	NA	NA	0.809865
left.basal.forebrain	SCZ	left.limbic	0.103454	0	0.16405	0.705822	0.348576	NA	0.0880101	0.135607	0.0022823	0.0682054	0.89176	0	NA	NA	NA	NA	NA	NA	NA
right.posterior.cingulate	ADHD	right.cortex	0.232547	0.625422	0.165178	NA	NA	NA	NA	NA	0.0415607	0.844401	0.622161	0	NA	NA	NA	NA	NA	0.446271	NA
left.basal.forebrain	MD	left.limbic	0.103454	0	0.16524	0.423521	0.803247	NA	0.383466	0.573182	0.299333	0.0540369	0.740391	0	NA	NA	NA	NA	NA	0.627559	NA
left.pallidum	PTSD	left.limbic	0.599076	0.873709	0.165315	0.987578	0.275366	NA	0.278416	0.920168	0.572683	0.806966	0.560287	0	NA	NA	NA	NA	NA	NA	0.665596
right.putamen	MD	right.limbic	0.66092	1	0.167804	0.34064	0.999605	NA	0.908949	0.93108	0.000182298	0.548118	0.630912	0	NA	NA	NA	NA	NA	0.0529197	NA
left.accumbens.area	OCD	left.limbic	0.56837	0.232216	0.168399	0.819757	0.185822	NA	0.0430616	0.19307	0.155458	0.418707	0.909419	0	NA	NA	NA	NA	NA	0.247601	NA
left.inferior.parietal	PTSD	left.cortex	0.394235	0.640778	0.1698	NA	NA	NA	NA	NA	0.122641	0.612625	0.119244	0	NA	NA	NA	NA	NA	NA	0.575616
cerebellar.vermal.lobules.VIII.X	AD	cerebellum	0.695777	0.98822	0.170081	0.959583	0.128101	NA	0.429335	0.833554	0.332837	0.63893	0.742945	0	NA	NA	NA	NA	NA	0.229098	NA
right.ventral.DC	Ins	thalamus	0.608641	1	0.172393	0.430905	0.415231	NA	0.20123	0.434686	0.335	0.764385	0.650344	0	NA	NA	NA	NA	NA	0.544724	NA
left.cerebellum.exterior	TS	cerebellum	0.715174	0.822221	0.173123	0.837469	0.406275	NA	0.261675	0.254336	0.360412	0.434489	0.68696	0	NA	NA	NA	NA	NA	NA	NA
right.putamen	TS	right.limbic	0.66092	0.212143	0.173724	0.902937	0.438337	NA	0.298581	0.857478	0.0297608	0.816054	0.628205	0	NA	NA	NA	NA	NA	NA	NA
right.vessel	TS	lumen	0.233079	0.416167	0.175783	0.57645	0.962258	NA	0.291405	0.899866	0.214884	0.795175	0.859088	0	NA	NA	NA	NA	NA	NA	NA
left.pars.orbitalis	TS	left.cortex	0.225686	0.71197	0.176479	0.330784	0.329923	NA	0.230901	0.497078	0.0020598	0.260341	0.268219	0	NA	NA	NA	NA	NA	NA	NA
left.lateral.occipital	TS	left.cortex	0.257638	0	0.176609	0.434737	0.994066	NA	0.27855	0.535679	0.761577	0.291292	0.544547	0	NA	NA	NA	NA	NA	NA	NA
left.insula	ASD	left.cortex	0.635711	0.414228	0.177157	0.245684	0.867756	NA	0.971554	0.889265	0.3499	0.104981	0.15786	0	NA	NA	NA	NA	NA	0.359868	NA
left.cerebellum.white.matter	AN	cerebellum	0.675957	0.999546	0.177535	0.925645	0.379674	NA	0.0378602	0.103601	0.0229659	0.0374711	0.82847	0		NA	NA	NA	NA	0.754928	NA
left.supramarginal	SCZ	left.cortex	0.286357	0	0.17812	0.32124	0.256903	NA	0.109139	0.26378	0.631431	0.319034	0.376431	0	NA	NA	NA	NA	NA	NA	NA
right.cerebellum.exterior	SCZ	cerebellum	0.706404	0.796655	0.180066	0.474919	0.0719856	NA	0.040058	0.0473613	0.180559	4.36e-05	0.68725	2	rs449394rs4946935	0.0599425	0.0582592	0.346317	0.123603	NA	NA
cerebellar.vermal.lobules.I.V	ADHD	cerebellum	0.627826	0.996501	0.182541	0.412952	0.249312	NA	0.162269	0.220092	0.220639	0.659109	0.556286	0	NA	NA	NA	NA	NA	0.0554038	NA
left.vessel	anxiety	lumen	0.243142	0.617344	0.186441	0.250811	0.487812	NA	0.322979	0.625441	0.771387	0.404083	0.155582	0	NA	NA	NA	NA	NA	NA	0.202663
right.rostral.anterior.cingulate	Ins	right.cortex	0.202116	0	0.186715	0.28438	0.846849	NA	0.0501932	0.0781833	0.380328	0.0473934	0.541594	0	NA	NA	NA	NA	NA	0.331089	NA
white.matter	ADHD	average	0.556891	0.545376	0.187565	0.402054	0.372662	NA	0.118314	0.253675	0.34727	0.390266	0.504972	0	NA	NA	NA	NA	NA	0.61016	NA
left.superior.parietal	AD	left.cortex	0.303994	1	0.18918	0.315373	0.321079	NA	0.0291349	0.10629	0.229374	0.145109	0.551787	0	NA	NA	NA	NA	NA	0.661475	NA
left.thalamus.proper	AN	thalamus	0.548932	0.558854	0.190006	NA	NA	NA	NA	NA	0.178326	0.0987347	0.0490702	0	NA	NA	NA	NA	NA	0.0816009	NA
right.inferior.lateral.ventricle	ASD	lumen	0.246507	0.98567	0.190264	0.439485	0.664023	NA	0.457488	0.695091	0.988592	0.46797	0.168452	0	NA	NA	NA	NA	NA	0.0701373	NA
right.hippocampus	SCZ	right.limbic	0.587196	0.999999	0.193085	0.0245805	0.509508	NA	0.54974	0.479899	2.4e-05	1.19e-08	0.036099	1	rs13107325	0.707738	0.336538	0.015456	0.340432	NA	NA
left.rostral.anterior.cingulate	ADHD	left.cortex	0.253287	0.641162	0.195238	0.301835	0.524361	NA	0.152038	0.211568	0.00195187	0.633639	0.447001	0	NA	NA	NA	NA	NA	0.268725	NA
right.thalamus.proper	AN	thalamus	0.521751	0.999885	0.19538	0.548245	0.595411	NA	0.58824	0.997949	0.393747	0.016022	0.341505	1	rs2257791	0.366647	0.482779	0.253102	0.335571	0.607778	NA
grey.matter	PTSD	average	NA	0.999991	0.195951	0.987869	0.314501	NA	0.184108	0.173127	0.147614	0.105244	0.800369	0	NA	NA	NA	NA	NA	NA	0.909713
left.lateral.ventricle	AN	lumen	0.427844	0.998498	0.199423	0.133566	0.191841	NA	0.388156	0.596121	0.753302	0.589624	0.192954	0	NA	NA	NA	NA	NA	0.963786	NA
left.vessel	Ins	lumen	0.243142	1	0.200385	0.939441	0.898242	NA	0.244205	0.195661	0.943983	0.293393	0.75671	0	NA	NA	NA	NA	NA	0.539106	NA
total.brain.volume	BP	average	0.711255	0.851443	0.200942	0.907854	0.334232	NA	0.111258	0.468636	0.0941208	0.216711	0.70011	0	NA	NA	NA	NA	NA	0.0879151	NA
CSF	ASD	lumen	0.419342	0.450693	0.201242	0.0413378	0.439339	NA	0.393308	0.0991308	0.906923	0.531766	0.0615712	0	NA	NA	NA	NA	NA	0.126745	NA
left.putamen	BP	left.limbic	0.658889	0.999187	0.202195	0.182392	0.178165	NA	0.891792	0.606178	0.409632	0.185903	0.112504	0	NA	NA	NA	NA	NA	0.28161	NA
left.inferior.lateral.ventricle	TS	lumen	0.355128	0.343629	0.20352	0.423333	0.304534	NA	0.157762	0.297927	0.52813	0.585445	0.489274	0	NA	NA	NA	NA	NA	NA	NA
right.inferior.lateral.ventricle	Ins	lumen	0.246507	1	0.204988	0.934379	0.310762	NA	0.235358	0.330572	0.67494	0.130914	0.632665	0	NA	NA	NA	NA	NA	0.269378	NA
right.hippocampus	ADHD	right.limbic	0.587196	0.999749	0.20552	0.703927	0.404202	NA	0.264852	0.391913	0.00428504	0.997978	0.926347	0	NA	NA	NA	NA	NA	0.701422	NA
left.hippocampus	TS	left.limbic	0.574841	0.716881	0.206853	0.689457	0.633711	NA	0.375131	0.592491	0.00803783	0.621451	0.778252	0	NA	NA	NA	NA	NA	NA	NA
grey.matter	Ins	average	NA	1	0.207102	0.595415	0.189885	NA	0.041341	0.169713	0.661104	0.00404771	0.405895	2	rs118087478rs1351394	0.0178825	0.777946	0.846701	0.375964	0.0358307	NA
right.amygdala	OCD	right.limbic	0.377919	0.475908	0.207343	0.765814	0.950018	NA	0.705608	0.883214	0.471363	0.73659	0.943854	0	NA	NA	NA	NA	NA	0.515187	NA
right.rostral.middle.frontal	BP	right.cortex	0.275793	0.439796	0.208866	0.367275	0.216836	NA	0.122161	0.274189	0.0453731	0.124134	0.290108	0	NA	NA	NA	NA	NA	0.333135	NA
left.parahippocampal	AD	left.cortex	0.366638	0	0.209411	0.541067	0.765901	NA	0.254054	0.468593	0.105316	0.793831	0.621806	0	NA	NA	NA	NA	NA	0.595539	NA
left.putamen	AD	left.limbic	0.658889	1	0.211843	0.712599	0.0179686	NA	0.0103323	0.046798	0.00047298	0.00101254	0.909037	1	rs6121038	0.00816766	0.878593	0.0939923	0.656862	0.215061	NA
cerebellar.vermal.lobules.VIII.X	Ins	cerebellum	0.695777	0.99646	0.213914	0.032572	0.809879	NA	0.808703	0.804275	0.0192584	0.0168004	0.0176403	1	rs17292092	0.376664	0.116644	0.300951	0.0850878	0.895756	NA
right.pallidum	anxiety	right.limbic	0.639	0.457573	0.215452	0.516887	0.32951	NA	0.279454	0.688985	0.660042	0.29464	0.528908	0	NA	NA	NA	NA	NA	NA	0.140213
right.posterior.cingulate	OCD	right.cortex	0.232547	0.188583	0.216223	NA	NA	NA	NA	NA	0.879164	0.825618	0.87319	0	NA	NA	NA	NA	NA	0.913995	NA
right.middle.temporal	Ins	right.cortex	0.449663	0	0.217285	0.965966	0.185092	NA	0.0555521	0.222604	0.0471401	0.0489839	0.895528	0	NA	NA	NA	NA	NA	0.138853	NA
left.ventral.DC	AN	thalamus	0.616421	0.905997	0.219264	0.914013	0.388635	NA	0.246601	0.358692	0.410647	0.660633	0.891497	0	NA	NA	NA	NA	NA	0.603547	NA
cerebellar.vermal.lobules.VIII.X	AN	cerebellum	0.695777	0.483928	0.221438	0.394896	0.204432	NA	0.123339	0.192766	0.529692	0.60184	0.525942	0	NA	NA	NA	NA	NA	0.92465	NA
right.thalamus.proper	PTSD	thalamus	0.521751	1	0.227059	0.783588	0.970056	NA	0.333779	0.475426	0.705089	0.0680943	0.983515	0	NA	NA	NA	NA	NA	NA	0.742609
left.pallidum	ASD	left.limbic	0.599076	0.600053	0.228028	0.981313	0.105349	NA	0.395382	0.682115	0.0832679	0.0325825	0.636245	0		NA	NA	NA	NA	0.141225	NA
right.rostral.anterior.cingulate	AD	right.cortex	0.202116	0	0.228439	0.0932192	0.943167	NA	0.086303	0.0820266	0.196847	0.237306	0.141968	0	NA	NA	NA	NA	NA	0.146993	NA
right.lateral.occipital	PTSD	right.cortex	0.242172	0.938528	0.228592	0.617983	0.639852	NA	0.278517	0.566943	0.233475	0.139814	0.66882	0	NA	NA	NA	NA	NA	NA	0.803748
left.inferior.lateral.ventricle	PTSD	lumen	0.355128	0.997555	0.229677	0.61968	0.963709	NA	0.903514	0.967855	0.25655	0.323452	0.546701	0	NA	NA	NA	NA	NA	NA	0.838275
right.hippocampus	OCD	right.limbic	0.587196	0.600597	0.230196	0.600336	0.430798	NA	0.21028	0.378844	0.768024	0.449194	0.799926	0	NA	NA	NA	NA	NA	0.682278	NA
right.lateral.orbitofrontal	Ins	right.cortex	0.466164	0.89499	0.231933	0.428867	0.645093	NA	0.251672	0.573888	0.0153877	0.0553731	0.598161	0	NA	NA	NA	NA	NA	0.24715	NA
left.caudate	AD	left.limbic	0.482136	1	0.23311	0.969474	0.0771521	NA	0.0303871	0.0899194	0.00421052	0.00827823	0.795288	0		NA	NA	NA	NA	0.187583	NA
left.basal.forebrain	ASD	left.limbic	0.103454	0	0.233372	0.799508	0.619656	NA	0.566953	0.772725	0.316368	0.0569716	0.468369	0	NA	NA	NA	NA	NA	0.0208551	NA
right.cerebellum.white.matter	Ins	cerebellum	0.684101	1	0.23338	NA	NA	NA	NA	NA	0.310527	0.249394	0.284213	0	NA	NA	NA	NA	NA	0.674493	NA
right.isthmus.cingulate	ADHD	right.cortex	0.353659	0.638318	0.23362	NA	NA	NA	NA	NA	0.101653	0.00322424	0.717851	2	rs11062908rs1445594	0.921414	0.65118	0.376211	0.678753	0.544909	NA
total.brain.volume	anxiety	average	0.711255	0.362565	0.234769	0.298613	0.280152	NA	0.283368	0.296102	0.563418	0.737632	0.39029	0	NA	NA	NA	NA	NA	NA	0.676825
right.caudal.middle.frontal	SCZ	right.cortex	0.223212	0.924427	0.235134	0.682033	0.365189	NA	0.214924	0.382622	0.285614	0.866873	0.852581	0	NA	NA	NA	NA	NA	NA	NA
right.cerebellum.white.matter	AD	cerebellum	0.684101	1	0.235473	0.10267	0.352378	NA	0.0159288	0.127807	0.000161539	0.0971216	0.129155	0		NA	NA	NA	NA	0.350677	NA
left.pars.opercularis	MD	left.cortex	0.172315	0	0.235726	NA	NA	NA	NA	NA	0.191802	0.228452	0.991511	0	NA	NA	NA	NA	NA	0.813429	NA
left.cerebellum.white.matter	PTSD	cerebellum	0.675957	1	0.238077	0.235406	0.459894	NA	0.218084	0.359712	0.868578	0.841411	0.336157	0	NA	NA	NA	NA	NA	NA	0.634146
right.cerebellum.exterior	BP	cerebellum	0.706404	0.596046	0.2381	0.0480822	0.308494	NA	0.115379	0.118642	0.502326	0.182645	0.0775711	0	NA	NA	NA	NA	NA	0.359816	NA
right.pallidum	TS	right.limbic	0.639	0.367253	0.2389	0.51639	0.633061	NA	0.4813	0.616293	0.836593	0.621204	0.528193	0	NA	NA	NA	NA	NA	NA	NA
left.amygdala	PTSD	left.limbic	0.32743	1	0.242078	0.455882	0.354572	NA	0.20976	0.337516	0.425722	0.430359	0.592597	0	NA	NA	NA	NA	NA	NA	0.4137
right.accumbens.area	ADHD	right.limbic	0.565223	0.99783	0.242788	NA	NA	NA	NA	NA	0.989348	0.0046552	0.375768	1	rs7194668	0.49272	0.695871	0.0526439	0.718065	0.0754393	NA
left.putamen	PTSD	left.limbic	0.658889	1	0.24307	0.526346	0.659834	NA	0.439096	0.442767	0.283821	0.362717	0.669024	0	NA	NA	NA	NA	NA	NA	0.0223715
white.matter	OCD	average	0.556891	0.134813	0.246211	0.405104	0.367963	NA	0.124364	0.214474	0.668048	0.272969	0.494147	0	NA	NA	NA	NA	NA	0.149217	NA
left.paracentral	AN	left.cortex	0.319605	0.878214	0.246294	0.790261	0.541433	NA	0.391988	0.547258	0.0129163	0.917308	0.942826	0	NA	NA	NA	NA	NA	0.749654	NA
X3rd.ventricle	MD	lumen	0.456631	1	0.247558	0.707098	0.528291	NA	0.433081	0.678935	0.351611	0.407444	0.531217	0	NA	NA	NA	NA	NA	0.260902	NA
left.inferior.temporal	MD	left.cortex	0.317034	0	0.248743	0.789792	0.270618	NA	0.30447	0.359195	0.0109668	0.820844	0.949544	0	NA	NA	NA	NA	NA	0.40207	NA
left.inferior.lateral.ventricle	SCZ	lumen	0.355128	0.96829	0.251183	0.56319	0.855062	NA	0.999604	0.830356	0.135248	0.193394	0.632722	0	NA	NA	NA	NA	NA	NA	NA
right.cerebellum.exterior	TS	cerebellum	0.706404	0.206534	0.25135	0.613716	0.532903	NA	0.233694	0.332324	0.384169	0.835286	0.825871	0	NA	NA	NA	NA	NA	NA	NA
CSF	ADHD	lumen	0.419342	0.495805	0.251471	0.148383	0.642555	NA	0.399863	0.663442	0.543922	0.147047	0.210704	0	NA	NA	NA	NA	NA	0.745873	NA
left.cerebellum.exterior	anxiety	cerebellum	0.715174	0.855269	0.25255	0.456928	0.511287	NA	0.381638	0.596261	0.645109	0.543024	0.219417	0	NA	NA	NA	NA	NA	NA	0.812579
left.accumbens.area	AD	left.limbic	0.56837	1	0.253007	0.24401	0.213831	NA	0.162948	0.26862	0.244852	0.00170861	0.349686	2	rs151057105rs2153960	0.0432839	0.927552	0.919631	0.57799	0.540532	NA
right.thalamus.proper	AD	thalamus	0.521751	1	0.254783	0.724139	0.525296	NA	0.0945314	0.133043	0.979774	0.0118989	0.960575	1	rs6121038	0.00583333	0.466693	0.338963	0.964806	0.840168	NA
cerebellar.vermal.lobules.VI.VII	AD	cerebellum	0.412978	1	0.255648	0.939573	0.665316	NA	0.617275	0.924809	0.5447	0.884724	0.796505	0	NA	NA	NA	NA	NA	0.886481	NA
left.cerebellum.exterior	ASD	cerebellum	0.715174	0.999563	0.257279	0.675774	0.75996	NA	0.656297	0.828185	0.483494	0.477639	0.327306	0	NA	NA	NA	NA	NA	0.0888502	NA
cerebellar.vermal.lobules.VIII.X	SCZ	cerebellum	0.695777	0.621667	0.260682	0.704439	0.149179	NA	0.311068	0.544556	0.0466443	0.0567732	0.860127	0	NA	NA	NA	NA	NA	NA	NA
right.accumbens.area	AN	right.limbic	0.565223	0.999221	0.260745	NA	NA	NA	NA	NA	0.971265	0.183997	0.535859	0	NA	NA	NA	NA	NA	0.96686	NA
left.lateral.occipital	OCD	left.cortex	0.257638	0	0.264776	0.377691	0.394335	NA	0.230917	0.351415	0.6222	0.688046	0.462565	0	NA	NA	NA	NA	NA	0.680846	NA
left.medial.orbitofrontal	BP	left.cortex	0.223557	0.286894	0.266882	0.811965	0.721064	NA	0.530605	0.704386	0.0045154	0.781154	0.96552	0	NA	NA	NA	NA	NA	0.381812	NA
left.pars.opercularis	TS	left.cortex	0.172315	0	0.268522	NA	NA	NA	NA	NA	0.40786	0.0649782	0.250118	0	NA	NA	NA	NA	NA	NA	NA
right.caudate	ASD	right.limbic	0.377943	0.558276	0.270048	0.414104	0.352724	NA	0.49672	0.452228	0.226979	0.00305387	0.493461	1	rs2106786	0.537861	0.343907	0.327841	0.380811	0.11764	NA
left.inferior.temporal	TS	left.cortex	0.317034	0	0.272943	0.504298	0.680919	NA	0.371311	0.364346	0.480649	0.269228	0.617174	0	NA	NA	NA	NA	NA	NA	NA
left.medial.orbitofrontal	ASD	left.cortex	0.223557	0.262479	0.276406	0.454484	0.379121	NA	0.183514	0.38603	5.7e-05	0.819814	0.564357	0	NA	NA	NA	NA	NA	0.863706	NA
left.ventral.DC	BP	thalamus	0.616421	0.775081	0.276427	0.662645	0.744453	NA	0.485932	0.761897	0.0479938	0.578861	0.647052	0	NA	NA	NA	NA	NA	0.51616	NA
left.pallidum	Ins	left.limbic	0.599076	0.999115	0.276875	0.402273	0.163076	NA	0.857097	0.596685	0.0484512	0.243174	0.193922	0	NA	NA	NA	NA	NA	0.218353	NA
right.putamen	AN	right.limbic	0.66092	0.785504	0.277435	0.627312	0.467393	NA	0.178192	0.398302	0.0220452	0.12659	0.918868	0	NA	NA	NA	NA	NA	0.446868	NA
left.pars.orbitalis	PTSD	left.cortex	0.225686	1	0.277488	0.357935	0.381136	NA	0.247359	0.393332	0.994099	0.505755	0.408951	0	NA	NA	NA	NA	NA	NA	0.740342
right.inferior.temporal	PTSD	right.cortex	0.307167	0.948447	0.278866	0.401908	0.306044	NA	0.0847429	0.324111	0.689021	0.354808	0.4635	0	NA	NA	NA	NA	NA	NA	0.490006
left.caudate	BP	left.limbic	0.482136	0.94736	0.283079	0.843215	0.230275	NA	0.0667944	0.228155	0.0171832	0.0409581	0.874058	0	NA	NA	NA	NA	NA	0.206338	NA
right.vessel	AD	lumen	0.233079	1	0.283172	0.232233	0.625347	NA	0.130274	0.432425	0.609998	0.00988497	0.120986	1	rs1044595	0.937974	0.244105	0.121063	0.208927	0.112525	NA
X4th.ventricle	AN	lumen	0.593192	0.999215	0.284116	0.182402	0.250785	NA	0.397397	0.226611	0.592357	0.519973	0.246567	0	NA	NA	NA	NA	NA	0.628964	NA
left.inferior.parietal	SCZ	left.cortex	0.394235	0	0.284405	NA	NA	NA	NA	NA	0.053767	1.09e-11	0.84134	3	rs1499894rs545787rs9711597	0.61175	0.799796	0.0275158	0.605805	NA	NA
right.vessel	PTSD	lumen	0.233079	0.999664	0.288593	0.465937	0.714718	NA	0.24499	0.168485	0.417864	0.428512	0.634825	0	NA	NA	NA	NA	NA	NA	0.0904555
X4th.ventricle	anxiety	lumen	0.593192	0.779046	0.288662	0.995506	0.190188	NA	0.752313	0.860738	0.35539	0.462509	0.849186	0	NA	NA	NA	NA	NA	NA	0.503751
right.amygdala	Ins	right.limbic	0.377919	1	0.288743	0.71572	0.714331	NA	0.564886	0.708619	0.200945	0.493019	0.934013	0	NA	NA	NA	NA	NA	0.0656123	NA
right.lateral.ventricle	SCZ	lumen	0.416785	0.822238	0.289493	0.644386	0.115142	NA	0.0106737	0.11756	0.0830756	0.00538354	0.819396	0	NA	NA	NA	NA	NA	NA	NA
left.accumbens.area	Ins	left.limbic	0.56837	1	0.289856	0.817648	0.59824	NA	0.446709	0.670552	0.124694	0.343074	0.975359	0	NA	NA	NA	NA	NA	0.242668	NA
left.cerebellum.white.matter	Ins	cerebellum	0.675957	1	0.290643	0.678402	0.344475	NA	0.283672	0.320805	0.236762	0.326984	0.859455	0	NA	NA	NA	NA	NA	0.247508	NA
right.caudal.middle.frontal	ASD	right.cortex	0.223212	0.719051	0.292065	0.54274	0.669898	NA	0.490209	0.830237	0.893799	0.311413	0.436482	0	NA	NA	NA	NA	NA	0.742517	NA
right.vessel	AN	lumen	0.233079	0.951914	0.293045	0.903189	0.951204	NA	0.395938	0.943559	0.163448	0.982708	0.686278	0	NA	NA	NA	NA	NA	0.100862	NA
white.matter	AD	average	0.556891	0.99813	0.293064	0.57594	0.664616	NA	0.354814	0.464683	0.0524999	0.877063	0.722357	0	NA	NA	NA	NA	NA	0.04445	NA
right.amygdala	AD	right.limbic	0.377919	1	0.293471	0.350321	0.0718534	NA	0.397193	0.23697	0.00555612	0.000371343	0.486847	2	rs151057105rs2153960	0.0552487	0.540528	0.344578	0.282729	0.0425778	NA
right.basal.forebrain	AN	right.limbic	0.118311	0.999956	0.293863	NA	NA	NA	NA	NA	0.369441	0.185712	0.179209	0	NA	NA	NA	NA	NA	0.0723628	NA
right.hippocampus	TS	right.limbic	0.587196	0.797874	0.296651	0.760692	0.913317	NA	0.896862	0.911328	0.743333	0.55545	0.5538	0	NA	NA	NA	NA	NA	NA	NA
left.caudate	TS	left.limbic	0.482136	0.455972	0.297243	0.143957	0.339439	NA	0.346699	0.259156	0.817904	0.51856	0.177706	0	NA	NA	NA	NA	NA	NA	NA
right.amygdala	ADHD	right.limbic	0.377919	0.998889	0.297353	0.326219	0.923277	NA	0.514511	0.830146	0.0522093	0.226786	0.433996	0	NA	NA	NA	NA	NA	0.799181	NA
left.cerebellum.white.matter	BP	cerebellum	0.675957	0.999113	0.299652	0.108408	0.20993	NA	0.014954	0.0532332	0.138812	0.0582736	0.152391	0		NA	NA	NA	NA	0.362958	NA
left.hippocampus	SCZ	left.limbic	0.574841	0.999989	0.301404	0.851799	0.247885	NA	0.0574059	0.179222	0.000398393	0.187417	0.784681	0	NA	NA	NA	NA	NA	NA	NA
right.lateral.orbitofrontal	MD	right.cortex	0.466164	0.966299	0.302476	0.765745	0.433151	NA	0.291695	0.421841	0.490874	0.949583	0.950402	0	NA	NA	NA	NA	NA	0.488904	NA
right.cerebellum.exterior	PTSD	cerebellum	0.706404	0.936999	0.30446	0.25583	0.262654	NA	0.155943	0.24321	0.833359	0.743262	0.354635	0	NA	NA	NA	NA	NA	NA	0.362243
right.amygdala	SCZ	right.limbic	0.377919	0.999955	0.306852	0.471254	0.769742	NA	0.854951	0.688743	0.00608261	7.25e-06	0.299989	2	rs151057105rs2153960	0.219841	0.861053	0.281149	0.685494	NA	NA
left.caudal.middle.frontal	SCZ	left.cortex	0.269299	0.686706	0.308101	0.758641	0.93201	NA	0.620686	0.813003	0.014863	0.056981	0.6631	0	NA	NA	NA	NA	NA	NA	NA
right.vessel	Ins	lumen	0.233079	1	0.308876	0.389824	0.490395	NA	0.212639	0.843952	0.0227143	0.10206	0.513073	0	NA	NA	NA	NA	NA	0.750414	NA
left.caudal.middle.frontal	PTSD	left.cortex	0.269299	0.864485	0.311778	0.923342	0.633717	NA	0.414863	0.585615	0.83544	0.685396	0.943372	0	NA	NA	NA	NA	NA	NA	0.0450701
X4th.ventricle	AD	lumen	0.593192	1	0.313455	0.891702	0.603604	NA	0.331215	0.521398	0.201564	0.27495	0.938603	0	NA	NA	NA	NA	NA	0.224416	NA
left.ventral.DC	AD	thalamus	0.616421	1	0.313578	0.383667	0.322867	NA	0.209378	0.308507	0.00370783	0.323955	0.376747	0	NA	NA	NA	NA	NA	0.259804	NA
right.cerebellum.exterior	MD	cerebellum	0.706404	0.999999	0.31581	0.258927	0.627555	NA	0.351663	0.368197	0.19161	0.474612	0.358503	0	NA	NA	NA	NA	NA	0.913071	NA
right.inferior.lateral.ventricle	TS	lumen	0.246507	0.618748	0.32463	0.444233	0.445512	NA	0.528307	0.915961	0.568046	0.445894	0.674424	0	NA	NA	NA	NA	NA	NA	NA
right.lateral.ventricle	AD	lumen	0.416785	0.999672	0.327333	0.990885	0.4369	NA	0.263889	0.40753	0.418931	0.878837	0.701633	0	NA	NA	NA	NA	NA	0.92387	NA
left.inferior.temporal	Ins	left.cortex	0.317034	0	0.330223	0.317668	0.69728	NA	0.668552	0.759949	0.0736936	0.675573	0.390672	0	NA	NA	NA	NA	NA	0.229536	NA
left.superior.parietal	TS	left.cortex	0.303994	0.384783	0.330252	0.98797	0.371649	NA	0.498164	0.743225	0.0115958	0.414401	0.469284	0	NA	NA	NA	NA	NA	NA	NA
left.caudate	AN	left.limbic	0.482136	0.969502	0.33044	0.798266	0.875069	NA	0.679355	0.929109	0.580201	0.685122	0.657441	0	NA	NA	NA	NA	NA	0.598556	NA
right.lateral.orbitofrontal	SCZ	right.cortex	0.466164	0.347593	0.33069	0.819249	0.820607	NA	0.589856	0.755217	0.46676	0.550535	0.561785	0	NA	NA	NA	NA	NA	NA	NA
left.paracentral	ASD	left.cortex	0.319605	0.863881	0.331097	0.537497	0.33482	NA	0.183462	0.370397	0.0650553	0.068307	0.456823	0	NA	NA	NA	NA	NA	0.323968	NA
left.cerebellum.white.matter	MD	cerebellum	0.675957	1	0.335667	0.0837304	0.312072	NA	0.210443	0.216597	0.690756	0.454752	0.111341	0	NA	NA	NA	NA	NA	0.453536	NA
right.thalamus.proper	SCZ	thalamus	0.521751	0.999999	0.335947	0.932	0.707433	NA	0.568129	0.969672	0.713431	3.4e-09	0.877779	4	rs10514300rs1228632rs6508230rs72834694	0.581832	0.99963	0.374499	0.884153	NA	NA
right.hippocampus	MD	right.limbic	0.587196	1	0.338517	0.370916	0.367483	NA	0.207787	0.327749	0.442441	0.589188	0.473489	0	NA	NA	NA	NA	NA	0.0940215	NA
left.cerebellum.white.matter	anxiety	cerebellum	0.675957	0.85194	0.339865	0.914292	0.194713	NA	0.521139	0.8395	0.852691	0.900059	0.739564	0	NA	NA	NA	NA	NA	NA	0.226279
right.parahippocampal	ADHD	right.cortex	0.410083	0	0.340106	0.782388	0.911391	NA	0.7018	0.964228	0.0486106	0.249527	0.627359	0	NA	NA	NA	NA	NA	0.562988	NA
right.posterior.cingulate	MD	right.cortex	0.232547	1	0.342374	NA	NA	NA	NA	NA	0.450514	0.311256	0.629642	0	NA	NA	NA	NA	NA	0.331145	NA
left.vessel	TS	lumen	0.243142	0.505904	0.343826	0.702226	0.184298	NA	0.445448	0.346886	0.5396	0.208247	0.562783	0	NA	NA	NA	NA	NA	NA	NA
right.putamen	SCZ	right.limbic	0.66092	0.810082	0.343883	0.841492	0.533799	NA	0.272306	0.309743	1.3e-09	6.22e-05	0.866343	1	rs2052400	0.506532	0.129881	0.396938	0.142034	NA	NA
left.pars.orbitalis	SCZ	left.cortex	0.225686	0.999988	0.346145	0.215901	0.85892	NA	0.959881	0.838678	0.526366	0.0514176	0.244204	0	NA	NA	NA	NA	NA	NA	NA
right.entorhinal	AN	right.cortex	0.356538	0.527167	0.346508	0.318398	0.882002	NA	0.715275	0.78791	0.00233267	0.0458013	0.250262	0	NA	NA	NA	NA	NA	0.0213334	NA
right.parahippocampal	OCD	right.cortex	0.410083	0	0.346777	NA	NA	NA	NA	NA	0.413161	0.345847	0.291094	0	NA	NA	NA	NA	NA	0.578183	NA
right.entorhinal	ASD	right.cortex	0.356538	0.434136	0.348869	0.338664	0.826266	NA	0.970598	0.784766	0.349545	0.249324	0.259251	0	NA	NA	NA	NA	NA	0.231282	NA
right.inferior.lateral.ventricle	anxiety	lumen	0.246507	0.845399	0.350093	0.398242	0.933271	NA	0.782737	0.603878	0.75978	0.778673	0.215676	0	NA	NA	NA	NA	NA	NA	0.156191
right.ventral.DC	TS	thalamus	0.608641	0.278224	0.353007	0.298163	0.433539	NA	0.366222	0.43442	0.124957	0.67726	0.36724	0	NA	NA	NA	NA	NA	NA	NA
X4th.ventricle	MD	lumen	0.593192	1	0.35411	0.251637	0.435573	NA	0.232397	0.479232	0.497414	0.377734	0.167632	0	NA	NA	NA	NA	NA	0.919678	NA
left.cerebellum.white.matter	ADHD	cerebellum	0.675957	0.996519	0.355292	0.0506422	0.494049	NA	0.302883	0.176151	0.478831	0.159709	0.0662222	0	NA	NA	NA	NA	NA	0.767804	NA
left.middle.temporal	OCD	left.cortex	0.306963	0.297948	0.357536	NA	NA	NA	NA	NA	0.831029	0.364321	0.0590454	0	NA	NA	NA	NA	NA	0.915963	NA
left.caudate	PTSD	left.limbic	0.482136	0.999897	0.357627	0.551152	0.817432	NA	0.645424	0.735007	0.118577	0.168449	0.651213	0	NA	NA	NA	NA	NA	NA	0.855583
left.lateral.ventricle	AD	lumen	0.427844	1	0.358727	0.227579	0.848601	NA	0.782915	0.968942	0.700542	0.482575	0.152872	0	NA	NA	NA	NA	NA	0.0231558	NA
X4th.ventricle	SCZ	lumen	0.593192	0.999979	0.359361	0.857355	0.477935	NA	0.273061	0.357377	0.207277	0.271756	0.700467	0	NA	NA	NA	NA	NA	NA	NA
right.pallidum	OCD	right.limbic	0.639	0.250269	0.360332	0.990132	0.505823	NA	0.456509	0.731516	0.426695	0.771465	0.992264	0	NA	NA	NA	NA	NA	0.496284	NA
left.supramarginal	anxiety	left.cortex	0.286357	0	0.36378	0.707476	0.252978	NA	0.194961	0.298497	0.419019	0.12381	0.599646	0	NA	NA	NA	NA	NA	NA	0.207309
right.precentral	PTSD	right.cortex	0.350388	0	0.364871	0.636099	0.977828	NA	0.583458	0.964108	0.566311	0.469785	0.591601	0	NA	NA	NA	NA	NA	NA	0.26916
left.lateral.ventricle	OCD	lumen	0.427844	0.377828	0.366018	0.368516	0.221473	NA	0.563808	0.685867	0.523263	0.57017	0.466353	0	NA	NA	NA	NA	NA	0.788711	NA
right.thalamus.proper	BP	thalamus	0.521751	0.999534	0.366616	0.864218	0.173162	NA	0.627949	0.66304	0.0312737	0.177593	0.956229	0	NA	NA	NA	NA	NA	0.0406512	NA
right.middle.temporal	BP	right.cortex	0.449663	0	0.367094	NA	NA	NA	NA	NA	0.0327589	0.0145148	0.267296	0	NA	NA	NA	NA	NA	0.187114	NA
left.putamen	MD	left.limbic	0.658889	1	0.367419	0.129194	0.194706	NA	0.26609	0.341634	0.00524155	6.17e-05	0.0893671	2	rs6508230rs8017172	0.151742	0.315339	0.0966217	0.239731	0.12243	NA
white.matter	AN	average	0.556891	0.598001	0.369967	0.976335	0.671436	NA	0.555908	0.683433	0.971664	0.908231	0.825823	0	NA	NA	NA	NA	NA	0.621877	NA
left.pars.orbitalis	BP	left.cortex	0.225686	0.998231	0.370274	NA	NA	NA	NA	NA	0.071221	0.398337	0.456984	0	NA	NA	NA	NA	NA	0.039632	NA
right.entorhinal	anxiety	right.cortex	0.356538	0.201189	0.371311	0.772517	0.635564	NA	0.59534	0.659731	0.565878	0.448182	0.68556	0	NA	NA	NA	NA	NA	NA	0.492335
right.lingual	anxiety	right.cortex	0.402644	0.130144	0.371534	NA	NA	NA	NA	NA	0.894226	0.807466	0.191736	0	NA	NA	NA	NA	NA	NA	0.83437
X3rd.ventricle	anxiety	lumen	0.456631	0.678965	0.372195	0.577418	0.580835	NA	0.540887	0.582933	0.379434	0.474769	0.705786	0	NA	NA	NA	NA	NA	NA	0.221708
left.hippocampus	MD	left.limbic	0.574841	1	0.373802	0.802677	0.876838	NA	0.651446	0.779058	0.119955	0.551123	0.734836	0	NA	NA	NA	NA	NA	0.691699	NA
left.entorhinal	AD	left.cortex	0.378899	1	0.380096	NA	NA	NA	NA	NA	0.372853	0.197212	0.242967	0	NA	NA	NA	NA	NA	0.137981	NA
right.paracentral	SCZ	right.cortex	0.296328	0.891982	0.380321	NA	NA	NA	NA	NA	0.000648849	0.00696371	0.40929	1	rs11204676	0.274951	0.513654	0.148344	0.794168	NA	NA
right.entorhinal	PTSD	right.cortex	0.356538	0.850863	0.380414	0.0456029	0.237878	NA	0.153521	0.289858	0.913205	0.0129629	0.0555603	1	rs9421250	0.0290036	0.126778	0.240445	0.180395	NA	0.954354
left.caudal.middle.frontal	AD	left.cortex	0.269299	0.995243	0.380794	0.606749	0.248233	NA	0.139196	0.22759	0.230648	0.175067	0.668624	0	NA	NA	NA	NA	NA	0.426641	NA
left.middle.temporal	ADHD	left.cortex	0.306963	0.939318	0.383041	NA	NA	NA	NA	NA	0.398767	0.0604881	0.395293	0	NA	NA	NA	NA	NA	0.322047	NA
left.lateral.ventricle	SCZ	lumen	0.427844	0.999148	0.384251	0.617249	0.820089	NA	0.62254	0.726986	0.0356078	0.059468	0.743974	0	NA	NA	NA	NA	NA	NA	NA
left.inferior.temporal	AD	left.cortex	0.317034	0	0.386907	0.499643	0.225583	NA	0.0469241	0.155056	0.0165647	0.180677	0.585875	0	NA	NA	NA	NA	NA	0.70522	NA
left.rostral.anterior.cingulate	anxiety	left.cortex	0.253287	0.275937	0.387797	0.172665	0.470188	NA	0.076453	0.199847	0.0983351	0.250584	0.208605	0	NA	NA	NA	NA	NA	NA	0.7322
X4th.ventricle	ADHD	lumen	0.593192	0.995737	0.388714	0.199523	0.825329	NA	0.960653	0.723453	0.230484	0.0961937	0.134876	0	NA	NA	NA	NA	NA	0.743297	NA
X4th.ventricle	ASD	lumen	0.593192	0.994916	0.389164	0.378963	0.131685	NA	0.0877494	0.328937	0.0423219	0.0259267	0.276971	0		NA	NA	NA	NA	0.472292	NA
left.parahippocampal	OCD	left.cortex	0.366638	0	0.390477	NA	NA	NA	NA	NA	0.535383	0.985652	0.707883	0	NA	NA	NA	NA	NA	0.423917	NA
left.inferior.temporal	ADHD	left.cortex	0.317034	0	0.391683	0.0295506	0.489593	NA	0.303165	0.356508	0.0602429	0.0950594	0.036628	0	NA	NA	NA	NA	NA	0.606516	NA
left.accumbens.area	ADHD	left.limbic	0.56837	0.769149	0.392008	0.378136	0.846706	NA	0.909578	0.755777	0.26748	0.162887	0.46727	0	NA	NA	NA	NA	NA	0.130382	NA
right.putamen	ASD	right.limbic	0.66092	0.682013	0.395355	0.780227	0.141329	NA	0.371373	0.475857	0.0508116	0.0103343	0.96767	1	rs2629542	0.0763892	0.91849	0.132956	0.501923	0.906987	NA
right.ventral.DC	AD	thalamus	0.608641	1	0.395707	0.84551	0.659149	NA	0.984628	0.661243	0.000460536	0.05204	0.669445	0	NA	NA	NA	NA	NA	0.200452	NA
right.precentral	OCD	right.cortex	0.350388	0	0.39635	0.806914	0.522153	NA	0.447586	0.556214	0.398666	0.938305	0.861816	0	NA	NA	NA	NA	NA	0.349077	NA
right.pallidum	AD	right.limbic	0.639	1	0.396951	0.861267	0.139016	NA	0.188672	0.893075	0.000139774	0.0145397	0.881804	0		NA	NA	NA	NA	0.39303	NA
left.pars.opercularis	anxiety	left.cortex	0.172315	0	0.397477	NA	NA	NA	NA	NA	0.521081	0.224822	0.779992	0	NA	NA	NA	NA	NA	NA	0.141562
right.posterior.cingulate	Ins	right.cortex	0.232547	0.999999	0.398302	NA	NA	NA	NA	NA	0.284128	0.0611554	0.0362236	0	NA	NA	NA	NA	NA	0.727836	NA
left.middle.temporal	ASD	left.cortex	0.306963	0.910659	0.400175	NA	NA	NA	NA	NA	0.0825729	0.258291	0.122533	0	NA	NA	NA	NA	NA	0.546365	NA
left.inferior.lateral.ventricle	AN	lumen	0.355128	0.897484	0.400868	0.856521	0.866243	NA	0.766117	0.859847	0.678069	0.808228	0.78974	0	NA	NA	NA	NA	NA	0.926618	NA
right.caudate	AN	right.limbic	0.377943	0.663306	0.401489	0.223886	0.326116	NA	0.343774	0.841999	0.881368	0.000524535	0.182616	2	rs2257791rs7107356	0.161497	0.0832124	0.419328	0.0570488	0.451811	NA
grey.matter	anxiety	average	NA	0.645886	0.401625	0.97143	0.771954	NA	0.520101	0.915117	0.236111	0.675024	0.871913	0	NA	NA	NA	NA	NA	NA	0.749347
left.lateral.occipital	PTSD	left.cortex	0.257638	0	0.4026	0.413647	0.912089	NA	0.900113	0.817739	0.627805	0.498807	0.346931	0	NA	NA	NA	NA	NA	NA	0.282375
left.insula	anxiety	left.cortex	0.635711	0.192535	0.403996	0.413433	0.832078	NA	0.908494	0.773725	0.324782	0.445223	0.328302	0	NA	NA	NA	NA	NA	NA	0.456937
left.rostral.middle.frontal	ADHD	left.cortex	0.309963	0.757411	0.404327	0.48486	0.56691	NA	0.531513	0.511981	0.182992	0.528124	0.578331	0	NA	NA	NA	NA	NA	0.735107	NA
right.ventral.DC	ASD	thalamus	0.608641	0.814734	0.404822	0.38729	0.308478	NA	0.171637	0.337766	0.620086	0.595226	0.491158	0	NA	NA	NA	NA	NA	0.0992077	NA
right.caudal.middle.frontal	AD	right.cortex	0.223212	0.999993	0.4066	0.276458	0.955373	NA	0.516161	0.882839	0.0497014	0.134975	0.306642	0	NA	NA	NA	NA	NA	0.00305212	NA
cerebellar.vermal.lobules.VIII.X	BP	cerebellum	0.695777	0.433582	0.40767	0.3172	0.891407	NA	0.866865	0.894584	0.00227476	0.083447	0.37522	0	NA	NA	NA	NA	NA	0.681747	NA
right.paracentral	AN	right.cortex	0.296328	0.771498	0.407831	0.562096	0.910705	NA	0.763851	0.903612	0.00258201	0.0314488	0.467824	0	NA	NA	NA	NA	NA	0.643669	NA
left.vessel	PTSD	lumen	0.243142	0.999995	0.409289	0.37315	0.433569	NA	0.270932	0.452939	0.043549	0.48191	0.28904	0	NA	NA	NA	NA	NA	NA	0.905117
left.cerebellum.white.matter	TS	cerebellum	0.675957	0.747688	0.410521	0.481417	0.362295	NA	0.129585	0.175083	0.506157	0.576001	0.596599	0	NA	NA	NA	NA	NA	NA	NA
total.brain.volume	SCZ	average	0.711255	0.967276	0.413479	0.716891	0.264677	NA	0.112942	0.221819	2.75e-09	0.105969	0.586562	0	NA	NA	NA	NA	NA	NA	NA
right.precentral	AN	right.cortex	0.350388	0	0.417865	NA	NA	NA	NA	NA	0.405642	0.0570573	0.961913	0	NA	NA	NA	NA	NA	0.987163	NA
X3rd.ventricle	AD	lumen	0.456631	1	0.422154	0.872221	0.65669	NA	0.405335	0.787828	0.43151	0.539322	0.986455	0	NA	NA	NA	NA	NA	0.116017	NA
right.rostral.middle.frontal	TS	right.cortex	0.275793	0.15438	0.422487	0.851027	0.713289	NA	0.622826	0.686865	0.729577	0.735802	0.738115	0	NA	NA	NA	NA	NA	NA	NA
right.entorhinal	Ins	right.cortex	0.356538	0.998442	0.42403	0.203059	0.890161	NA	0.731823	0.981777	0.867284	0.542457	0.234819	0	NA	NA	NA	NA	NA	0.243637	NA
X4th.ventricle	Ins	lumen	0.593192	1	0.427045	0.112591	0.913185	NA	0.901978	0.576628	0.459524	0.200762	0.076664	0	NA	NA	NA	NA	NA	0.676039	NA
left.vessel	ASD	lumen	0.243142	0.947014	0.430736	0.503101	0.925152	NA	0.532836	0.771912	0.956636	0.24082	0.403505	0	NA	NA	NA	NA	NA	0.0392961	NA
right.accumbens.area	SCZ	right.limbic	0.565223	0.999979	0.431302	NA	NA	NA	NA	NA	0.047355	0.00478964	0.370999	0		NA	NA	NA	NA	NA	NA
right.inferior.lateral.ventricle	PTSD	lumen	0.246507	1	0.431404	0.521612	0.445011	NA	0.283663	0.348783	0.941744	0.87361	0.718014	0	NA	NA	NA	NA	NA	NA	0.556063
right.parahippocampal	SCZ	right.cortex	0.410083	0	0.431787	NA	NA	NA	NA	NA	0.458121	0.505564	0.922903	0	NA	NA	NA	NA	NA	NA	NA
right.lateral.orbitofrontal	PTSD	right.cortex	0.466164	0.500496	0.432493	0.663903	0.869185	NA	0.691359	0.817285	0.280147	0.851414	0.848649	0	NA	NA	NA	NA	NA	NA	0.539017
left.caudate	OCD	left.limbic	0.482136	0.310925	0.433366	0.269468	0.809082	NA	0.593342	0.785788	0.996821	0.9169	0.317416	0	NA	NA	NA	NA	NA	0.460509	NA
grey.matter	SCZ	average	NA	0.998828	0.435265	0.47729	0.950205	NA	0.879836	0.841823	0.107959	3.56e-10	0.373004	3	rs118087478rs2764264rs3134954	0.131818	0.488969	0.0201879	0.284013	NA	NA
left.isthmus.cingulate	BP	left.cortex	0.290335	0.748581	0.43558	0.76999	0.826319	NA	0.82295	0.871538	0.036907	0.176034	0.856806	0	NA	NA	NA	NA	NA	0.098222	NA
left.lateral.occipital	ADHD	left.cortex	0.257638	0	0.435995	0.689322	0.885793	NA	0.481308	0.628097	0.0399681	0.106136	0.767334	0	NA	NA	NA	NA	NA	0.34534	NA
right.putamen	BP	right.limbic	0.66092	0.610796	0.43659	0.700108	0.117635	NA	0.207335	0.377803	0.116752	0.0453614	0.912819	0	NA	NA	NA	NA	NA	0.860306	NA
CSF	MD	lumen	0.419342	0.999964	0.436722	0.188292	0.462743	NA	0.464193	0.374908	0.726659	0.452077	0.230908	0	NA	NA	NA	NA	NA	0.217121	NA
right.amygdala	BP	right.limbic	0.377919	0.996302	0.437093	0.860091	0.797455	NA	0.535183	0.76995	0.211283	0.137361	0.685941	0	NA	NA	NA	NA	NA	0.948041	NA
right.lateral.ventricle	AN	lumen	0.416785	0.684003	0.437097	0.686997	0.44617	NA	0.316477	0.421389	0.843112	0.640573	0.524444	0	NA	NA	NA	NA	NA	0.337905	NA
right.entorhinal	TS	right.cortex	0.356538	0.164779	0.438424	0.648976	0.852285	NA	0.649951	0.797322	0.124971	0.953089	0.754074	0	NA	NA	NA	NA	NA	NA	NA
left.inferior.temporal	SCZ	left.cortex	0.317034	0	0.44138	0.423892	0.891435	NA	0.969195	0.949779	0.31979	0.154243	0.492369	0	NA	NA	NA	NA	NA	NA	NA
right.basal.forebrain	MD	right.limbic	0.118311	1	0.443914	NA	NA	NA	NA	NA	0.0019732	0.315025	0.432984	0	NA	NA	NA	NA	NA	0.710131	NA
right.putamen	PTSD	right.limbic	0.66092	0.944161	0.444577	0.746575	0.884882	NA	0.956644	0.876209	0.0432252	0.671655	0.991458	0	NA	NA	NA	NA	NA	NA	0.156776
left.parahippocampal	BP	left.cortex	0.366638	0	0.447501	NA	NA	NA	NA	NA	0.811852	0.0470847	0.919396	1	rs7825778	0.978878	0.626697	0.201834	0.628296	0.543907	NA
left.pars.orbitalis	Ins	left.cortex	0.225686	1	0.448845	0.591069	0.769801	NA	0.806781	0.731386	0.237963	0.244424	0.642071	0	NA	NA	NA	NA	NA	0.350383	NA
white.matter	BP	average	0.556891	0.540642	0.451425	0.93191	0.846182	NA	0.769118	0.9952	0.565087	0.0180114	0.805862	0	NA	NA	NA	NA	NA	0.102217	NA
right.precentral	ADHD	right.cortex	0.350388	0	0.454998	0.624544	0.355394	NA	0.157616	0.320875	0.222249	0.222737	0.653023	0	NA	NA	NA	NA	NA	0.638232	NA
left.accumbens.area	ASD	left.limbic	0.56837	0.809525	0.456287	0.396594	0.463615	NA	0.35916	0.420308	0.360559	0.614482	0.477792	0	NA	NA	NA	NA	NA	0.288967	NA
X3rd.ventricle	Ins	lumen	0.456631	1	0.457061	0.126473	0.802586	NA	0.740499	0.921851	0.332601	0.193408	0.154405	0	NA	NA	NA	NA	NA	0.377917	NA
left.amygdala	OCD	left.limbic	0.32743	0.568005	0.458986	0.54058	0.375835	NA	0.234811	0.381635	0.130427	0.230961	0.62301	0	NA	NA	NA	NA	NA	0.292451	NA
right.lateral.ventricle	Ins	lumen	0.416785	0.999961	0.459201	0.432139	0.826552	NA	0.625606	0.85504	0.201418	0.544621	0.493842	0	NA	NA	NA	NA	NA	0.907954	NA
CSF	BP	lumen	0.419342	0.49133	0.461334	0.424169	0.313244	NA	0.107311	0.0974093	0.62211	0.0244906	0.50168	0		NA	NA	NA	NA	0.293932	NA
right.ventral.DC	PTSD	thalamus	0.608641	0.987555	0.462412	0.614848	0.342662	NA	0.16153	0.297263	0.452125	0.228848	0.722346	0	NA	NA	NA	NA	NA	NA	0.217576
left.isthmus.cingulate	ASD	left.cortex	0.290335	0.702394	0.463536	0.22155	0.289478	NA	0.125646	0.289662	0.147504	0.0604208	0.255277	0	NA	NA	NA	NA	NA	0.238608	NA
right.ventral.DC	SCZ	thalamus	0.608641	0.919195	0.464057	0.992741	0.686985	NA	0.856103	0.726936	6.53e-05	0.187832	0.855843	0	NA	NA	NA	NA	NA	NA	NA
left.pars.orbitalis	AD	left.cortex	0.225686	1	0.464399	0.751096	0.362424	NA	0.458379	0.332064	0.503891	0.328334	0.806545	0	NA	NA	NA	NA	NA	0.461047	NA
left.vessel	MD	lumen	0.243142	1	0.466374	0.931791	0.520547	NA	0.52499	0.668601	0.1953	0.310539	0.953543	0	NA	NA	NA	NA	NA	0.000932231	NA
left.basal.forebrain	OCD	left.limbic	0.103454	0	0.46697	0.757514	0.42075	NA	0.283581	0.303809	0.849176	0.0546677	0.966634	0	NA	NA	NA	NA	NA	0.573955	NA
right.hippocampus	Ins	right.limbic	0.587196	1	0.468036	0.067291	0.5267	NA	0.883439	0.581469	0.207055	0.0565008	0.080083	0		NA	NA	NA	NA	0.200744	NA
right.lateral.occipital	TS	right.cortex	0.242172	0.152269	0.469237	0.753943	0.549527	NA	0.392806	0.55854	0.0291915	0.896273	0.793702	0	NA	NA	NA	NA	NA	NA	NA
left.thalamus.proper	MD	thalamus	0.548932	0.999976	0.469244	NA	NA	NA	NA	NA	0.0348996	0.0377573	0.464783	0		NA	NA	NA	NA	0.911152	NA
left.hippocampus	Ins	left.limbic	0.574841	1	0.469248	0.641433	0.512009	NA	0.464808	0.54733	0.361238	0.674977	0.604875	0	NA	NA	NA	NA	NA	0.737284	NA
right.caudate	AD	right.limbic	0.377943	0.999482	0.46934	0.350636	0.403533	NA	0.0833667	0.0873736	0.000308789	0.000103641	0.400165	0		NA	NA	NA	NA	0.962394	NA
right.paracentral	ADHD	right.cortex	0.296328	0.718858	0.474788	0.437804	0.530532	NA	0.490555	0.529037	0.0809383	0.415964	0.481829	0	NA	NA	NA	NA	NA	0.267223	NA
right.postcentral	ADHD	right.cortex	0.251955	0.99893	0.475618	0.357434	0.612787	NA	0.392064	0.358589	0.138349	0.330604	0.380081	0	NA	NA	NA	NA	NA	0.0659711	NA
cerebellar.vermal.lobules.VIII.X	ASD	cerebellum	0.695777	0.541207	0.47698	0.618096	0.494995	NA	0.880376	0.124518	0.0515673	0.111775	0.706882	0	NA	NA	NA	NA	NA	0.750059	NA
left.medial.orbitofrontal	SCZ	left.cortex	0.223557	0.424039	0.479753	0.479828	0.659261	NA	0.658524	0.660586	0.076652	0.0651311	0.543446	0	NA	NA	NA	NA	NA	NA	NA
right.parahippocampal	AD	right.cortex	0.410083	0	0.480704	NA	NA	NA	NA	NA	0.153118	0.139138	0.755489	0	NA	NA	NA	NA	NA	0.175649	NA
left.ventral.DC	Ins	thalamus	0.616421	1	0.481221	0.382015	0.419587	NA	0.44776	0.432377	0.228009	0.330899	0.377178	0	NA	NA	NA	NA	NA	0.669829	NA
right.caudal.middle.frontal	BP	right.cortex	0.223212	0.764691	0.48513	0.403691	0.337203	NA	0.190708	0.374976	0.057349	0.255792	0.347973	0	NA	NA	NA	NA	NA	0.814121	NA
right.caudal.middle.frontal	anxiety	right.cortex	0.223212	0.353752	0.485857	0.915764	0.85061	NA	0.682139	0.828416	0.0805841	0.719965	0.959591	0	NA	NA	NA	NA	NA	NA	0.2135
right.inferior.temporal	anxiety	right.cortex	0.307167	0.267749	0.486475	0.54889	0.419596	NA	0.199843	0.317678	0.136223	0.133153	0.600678	0	NA	NA	NA	NA	NA	NA	0.837025
right.rostral.middle.frontal	MD	right.cortex	0.275793	0.999825	0.488212	0.636707	0.436414	NA	0.340239	0.433873	0.029066	0.394678	0.695177	0	NA	NA	NA	NA	NA	0.791622	NA
right.pallidum	ASD	right.limbic	0.639	0.84407	0.488592	0.949804	0.585995	NA	0.464979	0.615304	0.00276696	0.0845535	0.995672	0	NA	NA	NA	NA	NA	0.000490075	NA
left.amygdala	TS	left.limbic	0.32743	0.76687	0.48901	0.676184	0.970093	NA	0.906435	0.972654	0.434586	0.43246	0.515829	0	NA	NA	NA	NA	NA	NA	NA
left.insula	TS	left.cortex	0.635711	0.158189	0.489601	0.87199	0.645404	NA	0.900422	0.832673	0.903756	0.0262276	0.970485	1	rs679170	0.799031	0.884408	0.436652	0.840731	NA	NA
left.ventral.DC	PTSD	thalamus	0.616421	0.990412	0.490118	0.921382	0.797163	NA	0.942293	0.808592	0.150134	0.125346	0.911699	0	NA	NA	NA	NA	NA	NA	0.332445
right.vessel	ASD	lumen	0.233079	0.893497	0.493	0.197032	0.366581	NA	0.354261	0.395173	0.612038	0.621024	0.237527	0	NA	NA	NA	NA	NA	0.779098	NA
left.lateral.occipital	Ins	left.cortex	0.257638	0	0.49454	0.399296	0.331404	NA	0.201898	0.28891	0.230961	0.0463314	0.445823	0	NA	NA	NA	NA	NA	0.453754	NA
left.rostral.anterior.cingulate	MD	left.cortex	0.253287	1	0.494878	0.404824	0.258739	NA	0.749678	0.70341	0.580927	0.406479	0.286677	0	NA	NA	NA	NA	NA	0.977901	NA
left.rostral.anterior.cingulate	ASD	left.cortex	0.253287	0.589578	0.495788	0.28482	0.290649	NA	0.26508	0.455032	0.0739972	0.279032	0.196102	0	NA	NA	NA	NA	NA	0.250058	NA
white.matter	SCZ	average	0.556891	0.742495	0.495866	0.190415	0.533805	NA	0.921892	0.69173	3.87e-08	0.0131541	0.208812	0	NA	NA	NA	NA	NA	NA	NA
left.supramarginal	TS	left.cortex	0.286357	0	0.497815	0.423633	0.67364	NA	0.663203	0.875576	0.217549	0.371248	0.459083	0	NA	NA	NA	NA	NA	NA	NA
left.accumbens.area	SCZ	left.limbic	0.56837	0.966477	0.498488	0.462952	0.710537	NA	0.415736	0.316388	0.0724405	3.45e-06	0.350632	1	rs2153960	0.643456	0.288771	0.213715	0.3186	NA	NA
right.entorhinal	MD	right.cortex	0.356538	0.999938	0.50045	0.676673	0.680483	NA	0.707447	0.870436	0.0325827	0.482382	0.760838	0	NA	NA	NA	NA	NA	0.828772	NA
right.posterior.cingulate	ASD	right.cortex	0.232547	0.698683	0.504679	NA	NA	NA	NA	NA	0.0426557	0.454369	0.200853	0	NA	NA	NA	NA	NA	0.644371	NA
right.lateral.occipital	ASD	right.cortex	0.242172	0.553453	0.505288	0.155844	0.68744	NA	0.900726	0.727076	0.642671	0.164949	0.163353	0	NA	NA	NA	NA	NA	0.62231	NA
X4th.ventricle	OCD	lumen	0.593192	0.499382	0.505429	0.33489	0.354084	NA	0.188371	0.2495	0.342648	0.357894	0.393649	0	NA	NA	NA	NA	NA	0.904532	NA
left.putamen	TS	left.limbic	0.658889	0.751844	0.506103	0.388821	0.322297	NA	0.118159	0.0970375	0.0100601	0.00941969	0.448968	1	rs6508230	0.0109634	0.155462	0.77071	0.315528	NA	NA
right.amygdala	anxiety	right.limbic	0.377919	0.810414	0.510637	0.305438	0.47315	NA	0.293924	0.336898	0.248303	0.457697	0.366873	0	NA	NA	NA	NA	NA	NA	0.869574
right.cerebellum.white.matter	MD	cerebellum	0.684101	1	0.512345	0.660613	0.781006	NA	0.833004	0.98207	0.466713	0.200015	0.566111	0	NA	NA	NA	NA	NA	0.152309	NA
left.medial.orbitofrontal	AD	left.cortex	0.223557	0.908344	0.512363	0.258477	0.697866	NA	0.907772	0.671362	0.0847925	0.376021	0.290916	0	NA	NA	NA	NA	NA	0.709831	NA
right.inferior.lateral.ventricle	AN	lumen	0.246507	0.991674	0.51398	0.59035	0.512519	NA	0.718136	0.514889	0.855235	0.204347	0.75522	0	NA	NA	NA	NA	NA	0.929901	NA
left.rostral.middle.frontal	BP	left.cortex	0.309963	0.752601	0.51451	0.793277	0.454617	NA	0.313288	0.480445	0.0238146	0.245142	0.706766	0	NA	NA	NA	NA	NA	0.452591	NA
left.hippocampus	AN	left.limbic	0.574841	0.999503	0.516844	0.230433	0.918179	NA	0.553949	0.704821	0.00474613	0.0510477	0.245967	0	NA	NA	NA	NA	NA	0.860428	NA
grey.matter	ASD	average	NA	0.935104	0.517001	0.995064	0.853653	NA	0.503613	0.569086	0.538172	0.000245601	0.886846	1	rs118087478	0.756874	0.579888	0.123944	0.614979	0.0386001	NA
left.putamen	ASD	left.limbic	0.658889	0.99893	0.517677	0.067841	0.267304	NA	0.515761	0.221093	0.665232	0.222479	0.0484865	0	NA	NA	NA	NA	NA	0.137711	NA
left.cerebellum.exterior	AD	cerebellum	0.715174	1	0.517746	0.538295	0.714681	NA	0.862072	0.869546	0.977957	0.958843	0.31697	0	NA	NA	NA	NA	NA	0.643541	NA
left.lateral.ventricle	ADHD	lumen	0.427844	0.996183	0.51861	0.754737	0.266531	NA	0.380908	0.361803	0.0327063	0.0545535	0.859514	0	NA	NA	NA	NA	NA	0.138168	NA
left.pars.opercularis	PTSD	left.cortex	0.172315	0	0.519251	NA	NA	NA	NA	NA	0.980379	0.0556321	0.186188	0		NA	NA	NA	NA	NA	0.068455
left.inferior.parietal	AN	left.cortex	0.394235	0	0.519739	NA	NA	NA	NA	NA	0.664573	0.00621403	0.300007	1	rs545787	0.0469802	0.645235	0.454101	0.954173	0.040926	NA
cerebellar.vermal.lobules.I.V	TS	cerebellum	0.627826	0.667066	0.519944	0.547648	0.888526	NA	0.586031	0.471241	0.139156	0.90781	0.632708	0	NA	NA	NA	NA	NA	NA	NA
left.paracentral	anxiety	left.cortex	0.319605	0.479035	0.521256	NA	NA	NA	NA	NA	0.208589	0.706378	0.737979	0	NA	NA	NA	NA	NA	NA	0.360875
cerebellar.vermal.lobules.VIII.X	OCD	cerebellum	0.695777	0.113637	0.52229	0.509413	0.482559	NA	0.962172	0.526306	0.0364534	0.231823	0.427662	0	NA	NA	NA	NA	NA	0.658011	NA
left.inferior.lateral.ventricle	BP	lumen	0.355128	0.853996	0.52242	0.976156	0.99566	NA	0.785145	0.858087	0.366356	0.528142	0.923235	0	NA	NA	NA	NA	NA	0.407276	NA
right.caudate	MD	right.limbic	0.377943	0.999999	0.522794	0.98147	0.325563	NA	0.11418	0.186445	0.0875744	0.00214997	0.912514	0		NA	NA	NA	NA	0.885379	NA
right.entorhinal	BP	right.cortex	0.356538	0.473679	0.522824	0.891089	0.729711	NA	0.909911	0.728687	0.00798687	0.407718	0.808328	0	NA	NA	NA	NA	NA	0.282636	NA
right.caudate	Ins	right.limbic	0.377943	0.997186	0.52333	0.874937	0.75034	NA	0.731504	0.620666	0.0525362	0.0357665	0.8034	1	rs7107356	0.762106	0.928861	0.703725	0.890033	0.325547	NA
right.vessel	SCZ	lumen	0.233079	0.989962	0.524386	0.157711	0.471478	NA	0.405599	0.535845	0.00499617	8.33e-13	0.187316	2	rs13107325rs57788691	0.458559	0.495222	0.285326	0.565839	NA	NA
cerebellar.vermal.lobules.VI.VII	Ins	cerebellum	0.412978	1	0.525744	0.733707	0.289067	NA	0.547387	0.415815	0.341386	0.0217507	0.851271	1	rs73231956	0.975167	0.845756	0.448474	0.832481	0.778393	NA
right.caudal.middle.frontal	OCD	right.cortex	0.223212	0.195472	0.527226	0.583871	0.751961	NA	0.815711	0.701794	0.166872	0.0133978	0.509585	0	NA	NA	NA	NA	NA	0.390283	NA
right.basal.forebrain	anxiety	right.limbic	0.118311	0.883502	0.52785	NA	NA	NA	NA	NA	0.0825425	0.417696	0.884088	0	NA	NA	NA	NA	NA	NA	0.823224
right.cerebellum.exterior	ADHD	cerebellum	0.706404	0.44454	0.530872	0.0664003	0.411887	NA	0.240088	0.142344	0.284392	0.071182	0.0791499	0		NA	NA	NA	NA	0.490646	NA
right.caudate	OCD	right.limbic	0.377943	0.115774	0.532769	0.478401	0.620902	NA	0.68022	0.695227	0.669764	0.455503	0.422559	0	NA	NA	NA	NA	NA	0.483668	NA
left.paracentral	AD	left.cortex	0.319605	1	0.533437	0.650777	0.315707	NA	0.578148	0.59179	0.46559	0.583121	0.624134	0	NA	NA	NA	NA	NA	0.607023	NA
left.inferior.lateral.ventricle	Ins	lumen	0.355128	1	0.533852	0.381968	0.335748	NA	0.795899	0.745071	0.618874	0.518002	0.370636	0	NA	NA	NA	NA	NA	0.34227	NA
right.lateral.occipital	AN	right.cortex	0.242172	0.658251	0.535096	0.393454	0.291844	NA	0.973002	0.563431	0.618753	0.0343266	0.372528	0		NA	NA	NA	NA	0.562073	NA
left.pallidum	AD	left.limbic	0.599076	0.999805	0.535397	0.0735406	0.482092	NA	0.220611	0.211485	0.00159174	0.00269481	0.0880914	0		NA	NA	NA	NA	0.357784	NA
left.insula	SCZ	left.cortex	0.635711	0.644356	0.535517	0.308381	0.261868	NA	0.345288	0.235772	0.492173	2.04e-05	0.250147	1	rs11707890	0.593232	0.200205	0.103735	0.219743	NA	NA
X4th.ventricle	PTSD	lumen	0.593192	1	0.537174	0.805274	0.368907	NA	0.521785	0.528237	0.55189	0.640062	0.694534	0	NA	NA	NA	NA	NA	NA	0.735288
left.hippocampus	anxiety	left.limbic	0.574841	0.8258	0.537548	0.503951	0.99388	NA	0.880688	0.935143	0.406353	0.426334	0.53342	0	NA	NA	NA	NA	NA	NA	0.993634
right.lingual	MD	right.cortex	0.402644	0.989139	0.537758	NA	NA	NA	NA	NA	0.301653	0.601456	0.633932	0	NA	NA	NA	NA	NA	0.145348	NA
left.rostral.anterior.cingulate	TS	left.cortex	0.253287	0.222161	0.538444	0.873712	0.242698	NA	0.524868	0.679018	0.406952	0.272054	0.983502	0	NA	NA	NA	NA	NA	NA	NA
right.hippocampus	PTSD	right.limbic	0.587196	1	0.540735	0.391193	0.918123	NA	0.594339	0.42124	0.527553	0.606396	0.450782	0	NA	NA	NA	NA	NA	NA	0.864931
left.pallidum	ADHD	left.limbic	0.599076	0.651829	0.543724	0.918179	0.510096	NA	0.746843	0.494619	6.14e-06	0.000264476	0.720398	2	rs11155675rs7030607	0.270561	0.724307	0.0515532	0.93958	0.517513	NA
right.inferior.temporal	ASD	right.cortex	0.307167	0.574037	0.5439	0.863096	0.452856	NA	0.34868	0.42454	0.690668	0.397212	0.931699	0	NA	NA	NA	NA	NA	0.980559	NA
left.rostral.anterior.cingulate	Ins	left.cortex	0.253287	0.999972	0.545162	0.180587	0.415927	NA	0.237676	0.163409	0.0864972	0.0679138	0.205423	0	NA	NA	NA	NA	NA	0.034146	NA
right.lateral.orbitofrontal	TS	right.cortex	0.466164	0.0980055	0.545185	0.236224	0.634676	NA	0.620198	0.704366	0.210418	0.142339	0.164176	0	NA	NA	NA	NA	NA	NA	NA
right.lingual	Ins	right.cortex	0.402644	0.950416	0.547516	NA	NA	NA	NA	NA	0.79111	0.0370375	0.587909	0		NA	NA	NA	NA	0.0274601	NA
left.caudal.middle.frontal	Ins	left.cortex	0.269299	0.998876	0.547781	0.790274	0.536646	NA	0.529116	0.578522	0.0390662	0.746976	0.86169	0	NA	NA	NA	NA	NA	0.813369	NA
cerebellar.vermal.lobules.VI.VII	ADHD	cerebellum	0.412978	0.999996	0.552806	0.881822	0.189424	NA	0.400571	0.243593	0.00144259	0.289753	0.986879	0	NA	NA	NA	NA	NA	0.248427	NA
right.accumbens.area	anxiety	right.limbic	0.565223	0.806994	0.553108	NA	NA	NA	NA	NA	0.309323	0.0353854	0.207395	0		NA	NA	NA	NA	NA	0.665015
right.lateral.ventricle	OCD	lumen	0.416785	0.154032	0.555452	0.254738	0.689364	NA	0.693826	0.711179	0.437754	0.0889534	0.271984	0	NA	NA	NA	NA	NA	0.0931982	NA
left.ventral.DC	ASD	thalamus	0.616421	0.825936	0.556244	0.501343	0.998109	NA	0.74095	0.954465	0.566717	0.619058	0.507135	0	NA	NA	NA	NA	NA	0.297894	NA
left.lateral.occipital	BP	left.cortex	0.257638	0	0.556972	0.259645	0.271771	NA	0.168201	0.30086	0.161495	0.0223783	0.265061	0	NA	NA	NA	NA	NA	0.257655	NA
left.supramarginal	AD	left.cortex	0.286357	0	0.557021	0.945436	0.994243	NA	0.735602	0.976621	0.556524	0.0426076	0.986422	0	NA	NA	NA	NA	NA	0.633271	NA
left.pars.orbitalis	OCD	left.cortex	0.225686	0.514768	0.557427	0.184213	0.491589	NA	0.457725	0.56174	0.337366	0.158733	0.197743	0	NA	NA	NA	NA	NA	0.449954	NA
left.accumbens.area	TS	left.limbic	0.56837	0.339915	0.558864	0.764271	0.305791	NA	0.177071	0.204396	0.379834	0.145241	0.871361	0	NA	NA	NA	NA	NA	NA	NA
right.accumbens.area	OCD	right.limbic	0.565223	0.499765	0.562012	NA	NA	NA	NA	NA	0.307932	0.744365	0.227954	0	NA	NA	NA	NA	NA	0.838526	NA
left.basal.forebrain	anxiety	left.limbic	0.103454	0	0.566034	0.757972	0.387367	NA	0.647335	0.79087	0.347985	0.0235581	0.579104	1	rs7828279	0.235365	0.511379	0.149099	0.238625	NA	0.0242591
right.parahippocampal	PTSD	right.cortex	0.410083	0	0.567058	NA	NA	NA	NA	NA	0.606121	0.342325	0.859834	0	NA	NA	NA	NA	NA	NA	0.93025
left.rostral.anterior.cingulate	AD	left.cortex	0.253287	0.999749	0.567905	0.196261	0.528036	NA	0.558494	0.53257	0.0120155	0.0697021	0.134316	0		NA	NA	NA	NA	0.567241	NA
left.lateral.occipital	AD	left.cortex	0.257638	0	0.568091	0.678981	0.626736	NA	0.615772	0.985938	0.427494	0.000601533	0.737325	1	rs274312	0.84849	0.225504	0.0724863	0.210371	0.37869	NA
left.putamen	OCD	left.limbic	0.658889	0.552919	0.569081	0.836781	0.666629	NA	0.701292	0.597723	0.240257	0.333877	0.919502	0	NA	NA	NA	NA	NA	0.728273	NA
left.parahippocampal	anxiety	left.cortex	0.366638	0	0.57007	NA	NA	NA	NA	NA	0.800895	0.000802648	0.439902	1	rs34254072	0.649527	0.674205	0.00736631	0.742733	NA	0.739134
right.middle.temporal	AD	right.cortex	0.449663	0	0.570192	0.401468	0.490573	NA	0.496062	0.510952	0.876488	0.420929	0.424624	0	NA	NA	NA	NA	NA	0.765084	NA
left.parahippocampal	AN	left.cortex	0.366638	0	0.57182	0.663372	0.597024	NA	0.604242	0.633244	0.679573	0.796352	0.705295	0	NA	NA	NA	NA	NA	0.696038	NA
right.caudate	BP	right.limbic	0.377943	0.445062	0.572386	0.719783	0.24719	NA	0.316903	0.191852	0.110209	0.0340612	0.775504	0		NA	NA	NA	NA	0.219625	NA
right.caudate	SCZ	right.limbic	0.377943	0.635612	0.57287	0.487823	0.836208	NA	0.526834	0.826316	0.118643	0.00835792	0.437117	2	rs191865rs3120047	0.480459	0.286043	0.405211	0.242075	NA	NA
left.lateral.ventricle	PTSD	lumen	0.427844	0.999995	0.574025	0.656035	0.263075	NA	0.449188	0.380073	0.0640682	0.10251	0.738225	0	NA	NA	NA	NA	NA	NA	0.555459
cerebellar.vermal.lobules.I.V	MD	cerebellum	0.627826	1	0.57547	0.441004	0.523509	NA	0.689485	0.534048	0.0171926	0.637984	0.495694	0	NA	NA	NA	NA	NA	0.66094	NA
left.supramarginal	ASD	left.cortex	0.286357	0	0.576025	0.573106	0.788351	NA	0.972118	0.772817	0.359741	0.0942078	0.614251	0	NA	NA	NA	NA	NA	0.492206	NA
left.inferior.parietal	Ins	left.cortex	0.394235	0	0.578832	NA	NA	NA	NA	NA	0.124293	0.00776814	0.413736	1	rs545787	0.445322	0.70971	0.0871785	0.928996	0.95937	NA
right.lingual	TS	right.cortex	0.402644	0.110857	0.579881	NA	NA	NA	NA	NA	0.264421	0.0958967	0.532626	0	NA	NA	NA	NA	NA	NA	NA
right.precentral	TS	right.cortex	0.350388	0	0.583702	0.988557	0.834965	NA	0.842961	0.840984	0.180054	0.376205	0.984077	0	NA	NA	NA	NA	NA	NA	NA
right.lateral.orbitofrontal	ADHD	right.cortex	0.466164	0.23802	0.584041	0.479636	0.778908	NA	0.963853	0.785781	0.152305	0.305357	0.377966	0	NA	NA	NA	NA	NA	0.00795035	NA
right.cerebellum.white.matter	ASD	cerebellum	0.684101	0.999911	0.58507	0.689591	0.123077	NA	0.0690689	0.15531	0.361757	0.00580988	0.753806	1	rs12948299	0.00942084	0.845756	0.496245	0.513102	0.125355	NA
left.pallidum	TS	left.limbic	0.599076	0.173099	0.58654	0.639145	0.405908	NA	0.585449	0.693314	0.788263	0.00772153	0.461515	1	rs151014938	0.0810724	0.717753	0.579838	0.268455	NA	NA
right.paracentral	ASD	right.cortex	0.296328	0.667002	0.587201	0.696001	0.956914	NA	0.844057	0.957575	0.167962	0.647788	0.61301	0	NA	NA	NA	NA	NA	0.412616	NA
right.isthmus.cingulate	ASD	right.cortex	0.353659	0.586792	0.587267	NA	NA	NA	NA	NA	0.431432	0.396282	0.895855	0	NA	NA	NA	NA	NA	0.274957	NA
right.amygdala	PTSD	right.limbic	0.377919	1	0.587616	0.234918	0.670696	NA	0.589403	0.6078	0.974043	0.395384	0.269338	0	NA	NA	NA	NA	NA	NA	0.663853
right.middle.temporal	MD	right.cortex	0.449663	0	0.590841	0.294909	0.481177	NA	0.513885	0.540578	0.167414	0.136256	0.312059	0	NA	NA	NA	NA	NA	0.28846	NA
left.superior.parietal	MD	left.cortex	0.303994	1	0.591008	0.959552	0.949303	NA	0.824198	0.978183	0.559268	0.442333	0.760107	0	NA	NA	NA	NA	NA	0.228536	NA
right.inferior.temporal	MD	right.cortex	0.307167	1	0.591467	0.997864	0.440167	NA	0.423952	0.461562	0.839871	0.166856	0.933411	0	NA	NA	NA	NA	NA	0.937077	NA
right.lateral.ventricle	TS	lumen	0.416785	0.217522	0.592917	0.925163	0.994592	NA	0.801561	0.989862	0.165888	0.770212	0.734537	0	NA	NA	NA	NA	NA	NA	NA
cerebellar.vermal.lobules.VIII.X	anxiety	cerebellum	0.695777	0.185077	0.593944	0.28613	0.533027	NA	0.627855	0.47299	0.0185553	0.466011	0.320887	0	NA	NA	NA	NA	NA	NA	0.635072
right.cerebellum.white.matter	ADHD	cerebellum	0.684101	0.999147	0.594206	0.350677	0.69817	NA	0.939102	0.707263	0.216344	0.0976325	0.384038	0	NA	NA	NA	NA	NA	0.925453	NA
right.inferior.lateral.ventricle	AD	lumen	0.246507	1	0.596518	0.634774	0.582624	NA	0.720535	0.937255	0.964562	0.945485	0.445761	0	NA	NA	NA	NA	NA	0.802651	NA
right.postcentral	Ins	right.cortex	0.251955	1	0.598085	NA	NA	NA	NA	NA	0.000952815	0.376204	0.029814	0	NA	NA	NA	NA	NA	0.0591026	NA
right.putamen	OCD	right.limbic	0.66092	0.15067	0.60031	0.623893	0.471722	NA	0.514309	0.513483	0.253679	0.858039	0.755916	0	NA	NA	NA	NA	NA	0.543199	NA
left.inferior.temporal	BP	left.cortex	0.317034	0	0.600911	0.570797	0.451781	NA	0.432825	0.464891	0.0970165	0.678876	0.514466	0	NA	NA	NA	NA	NA	0.71746	NA
right.hippocampus	BP	right.limbic	0.587196	0.999718	0.600932	0.147386	0.423017	NA	0.257549	0.50344	0.0235571	0.0465982	0.115355	0		NA	NA	NA	NA	0.17155	NA
left.inferior.parietal	MD	left.cortex	0.394235	0.994188	0.602605	NA	NA	NA	NA	NA	0.497446	0.604466	0.810195	0	NA	NA	NA	NA	NA	0.523436	NA
total.brain.volume	PTSD	average	0.711255	0.997419	0.603141	0.517784	0.828655	NA	0.932815	0.846732	0.0704607	0.604254	0.440456	0	NA	NA	NA	NA	NA	NA	0.567593
X3rd.ventricle	TS	lumen	0.456631	0.563624	0.60609	0.250072	0.489993	NA	0.431766	0.5067	0.303281	0.20666	0.198948	0	NA	NA	NA	NA	NA	NA	NA
left.pallidum	AN	left.limbic	0.599076	0.706212	0.606093	0.401304	0.669324	NA	0.77044	0.601233	0.107716	0.00459639	0.473807	1	rs11155675	0.253595	0.610128	0.0591678	0.909957	0.921026	NA
left.isthmus.cingulate	MD	left.cortex	0.290335	1	0.608174	0.821806	0.496244	NA	0.324506	0.350027	0.770155	0.0151047	0.76709	0		NA	NA	NA	NA	0.869151	NA
left.medial.orbitofrontal	MD	left.cortex	0.223557	0.989661	0.608884	0.67273	0.552121	NA	0.44186	0.559564	0.781644	0.605425	0.5997	0	NA	NA	NA	NA	NA	0.12118	NA
left.lateral.ventricle	anxiety	lumen	0.427844	0.720215	0.60945	0.430874	0.821297	NA	0.650523	0.637075	0.504961	0.500151	0.356397	0	NA	NA	NA	NA	NA	NA	0.0605181
right.lingual	AN	right.cortex	0.402644	0.319038	0.611397	NA	NA	NA	NA	NA	4.21e-05	0.0124995	0.0053787	0		NA	NA	NA	NA	0.0389033	NA
left.vessel	AD	lumen	0.243142	1	0.61204	0.463424	0.920496	NA	0.8562	0.956483	0.839719	0.49104	0.513989	0	NA	NA	NA	NA	NA	0.039089	NA
right.lateral.orbitofrontal	AN	right.cortex	0.466164	0.263454	0.61224	0.230737	0.754987	NA	0.99859	0.836348	0.793377	0.0074808	0.161376	1	rs12636275	0.331586	0.788604	0.426806	0.925589	0.0943269	NA
right.caudal.middle.frontal	ADHD	right.cortex	0.223212	0.769439	0.612777	0.415583	0.420027	NA	0.282078	0.414827	0.706322	0.315471	0.373017	0	NA	NA	NA	NA	NA	0.255776	NA
left.medial.orbitofrontal	Ins	left.cortex	0.223557	0.952012	0.614158	0.2089	0.37401	NA	0.205254	0.384616	0.234604	0.0385424	0.228611	1	rs6097618	0.0343409	0.530202	0.816375	0.768913	0.287779	NA
left.isthmus.cingulate	SCZ	left.cortex	0.290335	0.914712	0.614961	0.460464	0.816169	NA	0.966441	0.724862	0.00295585	1.65e-05	0.414835	2	rs3120124rs9393688	0.351322	0.322193	0.114217	0.385568	NA	NA
right.amygdala	ASD	right.limbic	0.377919	0.997169	0.615656	0.410117	0.453483	NA	0.463234	0.442506	0.0362775	0.654139	0.462162	0	NA	NA	NA	NA	NA	0.394554	NA
left.vessel	ADHD	lumen	0.243142	0.96694	0.617076	0.53604	0.254187	NA	0.454496	0.665748	0.0858368	0.0106916	0.467512	0		NA	NA	NA	NA	0.115978	NA
X3rd.ventricle	BP	lumen	0.456631	0.983989	0.618037	0.353429	0.602963	NA	0.60327	0.469989	0.455459	0.472475	0.395136	0	NA	NA	NA	NA	NA	0.801641	NA
left.pallidum	BP	left.limbic	0.599076	0.499825	0.619451	0.139653	0.937591	NA	0.832178	0.471366	0.124173	0.00814714	0.0744277	0		NA	NA	NA	NA	0.170982	NA
right.lateral.orbitofrontal	AD	right.cortex	0.466164	0.830805	0.620432	0.577852	0.744312	NA	0.635465	0.77766	0.731662	0.954934	0.662897	0	NA	NA	NA	NA	NA	0.676858	NA
left.parahippocampal	MD	left.cortex	0.366638	0	0.620541	0.811717	0.784228	NA	0.697053	0.785056	0.227716	0.886235	0.760403	0	NA	NA	NA	NA	NA	0.99627	NA
right.inferior.lateral.ventricle	MD	lumen	0.246507	1	0.623084	0.301096	0.920127	NA	0.977394	0.977544	0.963576	0.135001	0.178083	0	NA	NA	NA	NA	NA	0.510302	NA
right.cerebellum.white.matter	anxiety	cerebellum	0.684101	0.912211	0.62353	0.838948	0.395279	NA	0.259252	0.374776	0.665103	0.215183	0.781362	0	NA	NA	NA	NA	NA	NA	0.326297
left.medial.orbitofrontal	TS	left.cortex	0.223557	0.111403	0.624623	0.493075	0.841517	NA	0.621292	0.882365	0.28537	0.596189	0.538659	0	NA	NA	NA	NA	NA	NA	NA
right.rostral.anterior.cingulate	OCD	right.cortex	0.202116	0	0.626174	0.877859	0.673596	NA	0.630468	0.650229	0.110087	0.559884	0.867369	0	NA	NA	NA	NA	NA	0.980828	NA
left.caudate	ASD	left.limbic	0.482136	0.923776	0.626544	0.56745	0.820817	NA	0.620325	0.655502	0.151214	0.204926	0.616529	0	NA	NA	NA	NA	NA	0.110935	NA
right.lateral.orbitofrontal	anxiety	right.cortex	0.466164	0.113173	0.626819	NA	NA	NA	NA	NA	0.96119	0.166525	0.729318	0	NA	NA	NA	NA	NA	NA	0.780245
right.isthmus.cingulate	PTSD	right.cortex	0.353659	0.866727	0.627224	NA	NA	NA	NA	NA	0.306494	0.874202	0.14161	0	NA	NA	NA	NA	NA	NA	0.723564
cerebellar.vermal.lobules.I.V	OCD	cerebellum	0.627826	0.474542	0.628266	0.374323	0.943421	NA	0.779126	0.969452	0.0229538	0.86533	0.409442	0	NA	NA	NA	NA	NA	0.921842	NA
right.ventral.DC	ADHD	thalamus	0.608641	0.858129	0.631662	0.472964	0.989751	NA	0.660962	0.802449	0.212989	0.100136	0.380091	0	NA	NA	NA	NA	NA	0.397222	NA
CSF	OCD	lumen	0.419342	0.124688	0.632307	0.702558	0.560015	NA	0.314793	0.438528	0.270215	0.570276	0.624651	0	NA	NA	NA	NA	NA	0.448323	NA
right.postcentral	BP	right.cortex	0.251955	0.998821	0.634488	0.894972	0.429211	NA	0.423871	0.491768	0.226446	0.134581	0.850404	0	NA	NA	NA	NA	NA	0.579884	NA
left.hippocampus	OCD	left.limbic	0.574841	0.519333	0.635438	0.912556	0.624793	NA	0.683774	0.824697	0.821523	0.252202	0.942957	0	NA	NA	NA	NA	NA	0.293678	NA
right.accumbens.area	TS	right.limbic	0.565223	0.695561	0.638445	NA	NA	NA	NA	NA	0.462339	0.251607	0.793569	0	NA	NA	NA	NA	NA	NA	NA
right.rostral.anterior.cingulate	AN	right.cortex	0.202116	0	0.63851	0.164537	0.861473	NA	0.752538	0.748151	0.41852	0.00177665	0.0679109	1	rs10510025	0.9623	0.455278	0.355705	0.389503	0.448695	NA
cerebellar.vermal.lobules.I.V	Ins	cerebellum	0.627826	1	0.638882	0.362807	0.957927	NA	0.740908	0.949396	0.0131309	0.822123	0.398082	0	NA	NA	NA	NA	NA	0.660884	NA
left.rostral.middle.frontal	TS	left.cortex	0.309963	0.276418	0.643678	0.990402	0.482114	NA	0.426114	0.513683	0.796618	0.337307	0.924703	0	NA	NA	NA	NA	NA	NA	NA
left.supramarginal	ADHD	left.cortex	0.286357	0	0.644523	0.914077	0.721867	NA	0.923337	0.645206	0.847279	0.00814233	0.966196	0	NA	NA	NA	NA	NA	0.48242	NA
left.paracentral	ADHD	left.cortex	0.319605	0.900937	0.647577	0.553713	0.296094	NA	0.183389	0.278112	0.0455437	0.016945	0.511044	0	NA	NA	NA	NA	NA	0.85674	NA
CSF	PTSD	lumen	0.419342	0.866576	0.649974	0.535169	0.512219	NA	0.4192	0.359664	0.78067	0.536882	0.467867	0	NA	NA	NA	NA	NA	NA	0.0313974
right.accumbens.area	ASD	right.limbic	0.565223	0.994949	0.65148	NA	NA	NA	NA	NA	0.041311	0.389413	0.0317076	0	NA	NA	NA	NA	NA	0.909264	NA
left.insula	MD	left.cortex	0.635711	0.99988	0.651888	0.5739	0.636751	NA	0.535044	0.621368	0.341216	0.622306	0.507984	0	NA	NA	NA	NA	NA	0.600664	NA
right.lateral.ventricle	MD	lumen	0.416785	1	0.651932	0.504443	0.457646	NA	0.330585	0.464155	0.212768	0.412178	0.410291	0	NA	NA	NA	NA	NA	0.170529	NA
X3rd.ventricle	SCZ	lumen	0.456631	0.999396	0.654699	0.627354	0.675994	NA	0.685385	0.681957	0.00552195	0.00676094	0.554034	1	rs12146713	0.104716	0.799542	0.300586	0.94716	NA	NA
right.basal.forebrain	SCZ	right.limbic	0.118311	0.999999	0.654799	NA	NA	NA	NA	NA	7.49e-13	0.00314822	0.722853	1	rs12582877	0.480348	0.854996	0.0500667	0.647652	NA	NA
right.inferior.lateral.ventricle	ADHD	lumen	0.246507	0.992747	0.655741	0.263325	0.730719	NA	0.926163	0.667171	0.187941	0.218384	0.192768	0	NA	NA	NA	NA	NA	0.3035	NA
left.middle.temporal	PTSD	left.cortex	0.306963	0.999819	0.656259	NA	NA	NA	NA	NA	0.713719	0.530301	0.233302	0	NA	NA	NA	NA	NA	NA	0.154736
right.accumbens.area	Ins	right.limbic	0.565223	1	0.657737	NA	NA	NA	NA	NA	0.491976	0.00941334	0.0895302	1	rs1948948	0.116994	0.145992	0.26616	0.310145	0.0822528	NA
right.postcentral	OCD	right.cortex	0.251955	0.535053	0.65881	0.520632	0.911219	NA	0.921365	0.869018	0.779032	0.517748	0.486284	0	NA	NA	NA	NA	NA	0.468609	NA
left.superior.parietal	OCD	left.cortex	0.303994	0.26199	0.659668	0.664241	0.751298	NA	0.54054	0.590057	0.815635	0.820316	0.80552	0	NA	NA	NA	NA	NA	0.375526	NA
right.inferior.temporal	Ins	right.cortex	0.307167	0.999956	0.660278	0.448918	0.886287	NA	0.519621	0.509137	0.0415523	0.0667444	0.471625	0	NA	NA	NA	NA	NA	0.0924312	NA
right.lateral.ventricle	BP	lumen	0.416785	0.62457	0.66263	NA	NA	NA	NA	NA	0.392188	0.0360593	0.223327	0	NA	NA	NA	NA	NA	0.830606	NA
right.cerebellum.white.matter	OCD	cerebellum	0.684101	0.694117	0.66315	0.920494	0.761972	NA	0.831421	0.744519	0.438308	0.239852	0.966398	0	NA	NA	NA	NA	NA	0.59978	NA
right.pallidum	AN	right.limbic	0.639	0.919115	0.663415	0.433862	0.563611	NA	0.881393	0.937357	0.00203856	0.0272806	0.449955	0	NA	NA	NA	NA	NA	0.985383	NA
cerebellar.vermal.lobules.VI.VII	AN	cerebellum	0.412978	1	0.663779	0.861035	0.0926616	NA	0.284259	0.0448064	0.544337	0.0577142	0.955295	0	NA	NA	NA	NA	NA	0.246287	NA
left.pars.orbitalis	AN	left.cortex	0.225686	0.998981	0.664229	0.333881	0.844368	NA	0.84014	0.831002	0.00228734	0.0908112	0.309878	0	NA	NA	NA	NA	NA	0.198585	NA
right.basal.forebrain	OCD	right.limbic	0.118311	0.589072	0.664504	NA	NA	NA	NA	NA	0.90525	0.822744	0.235246	0	NA	NA	NA	NA	NA	0.263836	NA
right.thalamus.proper	MD	thalamus	0.521751	1	0.665247	0.760738	0.472771	NA	0.395056	0.207034	0.152007	0.000283752	0.669668	1	rs6508230	0.592506	0.410933	0.0535251	0.473896	0.821465	NA
X3rd.ventricle	ASD	lumen	0.456631	0.987226	0.666022	0.946255	0.537347	NA	0.556413	0.517434	0.0871061	0.131022	0.87865	0	NA	NA	NA	NA	NA	0.49613	NA
left.basal.forebrain	TS	left.limbic	0.103454	0	0.666403	0.58176	0.223627	NA	0.483149	0.29658	0.106476	0.501451	0.673438	0	NA	NA	NA	NA	NA	NA	NA
right.middle.temporal	TS	right.cortex	0.449663	0	0.66956	0.713597	0.476053	NA	0.292069	0.454979	0.210075	0.34896	0.662962	0	NA	NA	NA	NA	NA	NA	NA
right.paracentral	OCD	right.cortex	0.296328	0.178577	0.670187	NA	NA	NA	NA	NA	0.87776	0.449061	0.916033	0	NA	NA	NA	NA	NA	0.415253	NA
right.basal.forebrain	TS	right.limbic	0.118311	0.787139	0.670628	NA	NA	NA	NA	NA	0.971884	0.133289	0.894632	0	NA	NA	NA	NA	NA	NA	NA
right.entorhinal	ADHD	right.cortex	0.356538	0.478043	0.671158	0.934486	0.300196	NA	0.483298	0.267016	0.00236953	0.213048	0.877348	0	NA	NA	NA	NA	NA	0.427517	NA
right.lateral.ventricle	PTSD	lumen	0.416785	0.950314	0.671404	0.958229	0.747784	NA	0.709718	0.759413	0.536455	0.986989	0.908703	0	NA	NA	NA	NA	NA	NA	0.327086
left.caudal.middle.frontal	ASD	left.cortex	0.269299	0.44841	0.673439	0.671391	0.177498	NA	0.147206	0.235642	0.402866	0.00736783	0.700274	0	NA	NA	NA	NA	NA	0.741411	NA
left.middle.temporal	SCZ	left.cortex	0.306963	0.993012	0.678309	NA	NA	NA	NA	NA	8e-07	0.363345	0.652449	0	NA	NA	NA	NA	NA	NA	NA
cerebellar.vermal.lobules.I.V	anxiety	cerebellum	0.627826	0.780991	0.678808	0.427999	0.556882	NA	0.490931	0.57844	0.955066	0.372259	0.396173	0	NA	NA	NA	NA	NA	NA	0.981427
right.isthmus.cingulate	AD	right.cortex	0.353659	0.995452	0.679446	NA	NA	NA	NA	NA	0.118105	0.96967	0.66381	0	NA	NA	NA	NA	NA	0.838726	NA
left.medial.orbitofrontal	anxiety	left.cortex	0.223557	0.130865	0.679512	0.670084	0.941709	NA	0.898637	0.952206	0.376621	0.0478395	0.713806	0		NA	NA	NA	NA	NA	0.296023
right.vessel	anxiety	lumen	0.233079	0.659609	0.682133	0.648711	0.374719	NA	0.385904	0.390417	0.0492147	0.468864	0.561437	0	NA	NA	NA	NA	NA	NA	0.161813
left.inferior.parietal	ADHD	left.cortex	0.394235	0	0.684267	NA	NA	NA	NA	NA	0.124959	0.118083	0.185294	0	NA	NA	NA	NA	NA	0.216049	NA
left.rostral.middle.frontal	PTSD	left.cortex	0.309963	0.987009	0.687914	0.801016	0.923176	NA	0.927993	0.818589	0.56596	0.621628	0.730879	0	NA	NA	NA	NA	NA	NA	0.483303
left.putamen	Ins	left.limbic	0.658889	1	0.690907	0.793463	0.744954	NA	0.74044	0.933955	0.433432	0.543622	0.72056	0	NA	NA	NA	NA	NA	0.572498	NA
right.cerebellum.exterior	AD	cerebellum	0.706404	0.999385	0.693541	0.989568	0.86611	NA	0.272285	0.711252	0.94294	0.000311826	0.906127	2	rs4946935rs9296804	0.87217	0.850655	0.0488835	0.87798	0.100144	NA
left.parahippocampal	ASD	left.cortex	0.366638	0	0.694523	0.385536	0.566101	NA	0.509571	0.520571	0.00522334	0.0284158	0.365234	0	NA	NA	NA	NA	NA	0.309929	NA
left.inferior.temporal	anxiety	left.cortex	0.317034	0	0.695178	0.523049	0.828068	NA	0.604865	0.841585	0.216666	0.356543	0.556548	0	NA	NA	NA	NA	NA	NA	0.11365
left.parahippocampal	PTSD	left.cortex	0.366638	0	0.697284	NA	NA	NA	NA	NA	0.387249	0.294332	0.387534	0	NA	NA	NA	NA	NA	NA	0.918042
grey.matter	AN	average	NA	0.988423	0.697482	0.398991	0.213698	NA	0.108252	0.145108	0.254405	1.54e-05	0.422825	1	rs7955865	0.139414	0.0487603	0.0501509	0.0370164	0.0858588	NA
left.caudal.middle.frontal	AN	left.cortex	0.269299	0.543425	0.699745	0.714601	0.857407	NA	0.837003	0.97506	0.160629	0.778779	0.66828	0	NA	NA	NA	NA	NA	0.220332	NA
right.thalamus.proper	TS	thalamus	0.521751	0.777126	0.700666	0.475198	0.314413	NA	0.0963976	0.0912402	0.834021	0.0351495	0.519056	1	rs6508230	0.0641302	0.139807	0.775622	0.272566	NA	NA
right.posterior.cingulate	AN	right.cortex	0.232547	0.800769	0.701522	NA	NA	NA	NA	NA	0.0175995	0.463459	0.790288	0	NA	NA	NA	NA	NA	0.227204	NA
right.cerebellum.white.matter	PTSD	cerebellum	0.684101	1	0.701657	0.369033	0.496445	NA	0.315347	0.463778	0.751636	0.315234	0.379968	0	NA	NA	NA	NA	NA	NA	0.0159525
left.ventral.DC	anxiety	thalamus	0.616421	0.486424	0.70177	0.232211	0.541987	NA	0.74039	0.586962	0.446133	0.0327366	0.233843	0	NA	NA	NA	NA	NA	NA	0.15358
left.caudal.middle.frontal	MD	left.cortex	0.269299	0.999961	0.702922	0.399779	0.895528	NA	0.889323	0.623446	0.573436	0.0914293	0.371873	0	NA	NA	NA	NA	NA	0.670052	NA
left.ventral.DC	ADHD	thalamus	0.616421	0.868076	0.703366	0.755725	0.621896	NA	0.468348	0.64944	0.147484	0.177842	0.75074	0	NA	NA	NA	NA	NA	0.029104	NA
right.hippocampus	AN	right.limbic	0.587196	0.999818	0.704588	0.86375	0.98894	NA	0.840742	0.996915	0.0729544	0.987935	0.783533	0	NA	NA	NA	NA	NA	0.626091	NA
right.thalamus.proper	ASD	thalamus	0.521751	0.998786	0.705662	0.616203	0.209681	NA	0.840159	0.420813	0.00279875	0.0617454	0.538962	0	NA	NA	NA	NA	NA	0.714985	NA
right.vessel	MD	lumen	0.233079	1	0.708373	0.239815	0.897809	NA	0.830197	0.879304	0.663712	0.789924	0.254638	0	NA	NA	NA	NA	NA	0.898273	NA
right.caudate	anxiety	right.limbic	0.377943	0.189619	0.70841	0.933642	0.382314	NA	0.685086	0.525221	0.892552	0.741551	0.976266	0	NA	NA	NA	NA	NA	NA	0.221708
right.lingual	ASD	right.cortex	0.402644	0.260617	0.708447	NA	NA	NA	NA	NA	9.94e-05	0.308103	0.0695924	0	NA	NA	NA	NA	NA	0.738793	NA
right.middle.temporal	ASD	right.cortex	0.449663	0	0.709814	0.836929	0.382922	NA	0.214233	0.368056	0.628829	0.11325	0.791709	0	NA	NA	NA	NA	NA	0.75403	NA
white.matter	anxiety	average	0.556891	0.229863	0.71027	0.337785	0.540194	NA	0.273449	0.306209	0.383966	0.04551	0.350333	0	NA	NA	NA	NA	NA	NA	0.311538
left.pars.opercularis	SCZ	left.cortex	0.172315	0	0.710773	NA	NA	NA	NA	NA	0.0123535	0.102878	0.380653	0	NA	NA	NA	NA	NA	NA	NA
right.posterior.cingulate	TS	right.cortex	0.232547	0.272319	0.710836	NA	NA	NA	NA	NA	0.882012	0.561064	0.637391	0	NA	NA	NA	NA	NA	NA	NA
right.caudal.middle.frontal	PTSD	right.cortex	0.223212	0.988928	0.713016	0.671187	0.67389	NA	0.573471	0.636721	0.938606	0.0921285	0.620731	0	NA	NA	NA	NA	NA	NA	0.776794
left.lateral.ventricle	Ins	lumen	0.427844	1	0.715853	0.727201	0.332056	NA	0.18156	0.446898	0.0930126	0.134754	0.657579	0	NA	NA	NA	NA	NA	0.808886	NA
left.cerebellum.exterior	AN	cerebellum	0.715174	0.999971	0.719038	0.440731	0.498562	NA	0.854343	0.594732	0.234722	0.264478	0.486234	0	NA	NA	NA	NA	NA	0.960448	NA
left.medial.orbitofrontal	AN	left.cortex	0.223557	0.32136	0.720389	0.407508	0.677558	NA	0.51028	0.632835	0.0685376	0.609797	0.367686	0	NA	NA	NA	NA	NA	0.551441	NA
right.paracentral	AD	right.cortex	0.296328	0.999967	0.720675	0.233619	0.387255	NA	0.0605563	0.375101	0.740804	0.010292	0.203231	0	NA	NA	NA	NA	NA	0.141531	NA
left.supramarginal	MD	left.cortex	0.286357	0	0.72069	0.800412	0.960779	NA	0.887139	0.967453	0.830619	0.834152	0.849622	0	NA	NA	NA	NA	NA	0.956168	NA
left.caudate	anxiety	left.limbic	0.482136	0.56161	0.720869	0.6029	0.329189	NA	0.901416	0.59529	0.601306	0.67473	0.552894	0	NA	NA	NA	NA	NA	NA	0.377182
right.amygdala	TS	right.limbic	0.377919	0.668639	0.72304	0.650698	0.534474	NA	0.24261	0.302009	0.734827	0.179311	0.706814	0	NA	NA	NA	NA	NA	NA	NA
right.rostral.anterior.cingulate	anxiety	right.cortex	0.202116	0	0.723328	0.858213	0.77148	NA	0.729685	0.758584	0.366225	0.888687	0.99716	0	NA	NA	NA	NA	NA	NA	0.168822
left.basal.forebrain	PTSD	left.limbic	0.103454	0	0.724712	0.319395	0.336794	NA	0.133107	0.0766714	0.959757	0.120493	0.34658	0	NA	NA	NA	NA	NA	NA	0.108935
left.basal.forebrain	AN	left.limbic	0.103454	0	0.724864	0.422249	0.608863	NA	0.905035	0.691628	0.231464	0.521916	0.319406	0	NA	NA	NA	NA	NA	0.750374	NA
left.vessel	OCD	lumen	0.243142	0.346763	0.726551	0.375674	0.593047	NA	0.512139	0.525864	0.496279	0.461719	0.401092	0	NA	NA	NA	NA	NA	0.145599	NA
cerebellar.vermal.lobules.VIII.X	TS	cerebellum	0.695777	0.152516	0.727633	0.850079	0.927159	NA	0.923551	0.907872	0.428851	0.885308	0.792494	0	NA	NA	NA	NA	NA	NA	NA
right.postcentral	ASD	right.cortex	0.251955	0.997259	0.727698	0.447702	0.375823	NA	0.578419	0.441868	0.976934	0.0585761	0.421577	0	NA	NA	NA	NA	NA	0.0520631	NA
left.rostral.anterior.cingulate	BP	left.cortex	0.253287	0.636156	0.729508	0.483742	0.314724	NA	0.658692	0.797893	0.0759519	0.256435	0.390229	0	NA	NA	NA	NA	NA	0.0878378	NA
right.middle.temporal	OCD	right.cortex	0.449663	0	0.729754	0.645325	0.999469	NA	0.908472	0.97725	0.27646	0.743014	0.677111	0	NA	NA	NA	NA	NA	0.775547	NA
right.amygdala	AN	right.limbic	0.377919	0.999642	0.729915	0.177128	0.762216	NA	0.709467	0.773903	0.041044	0.310308	0.137532	0	NA	NA	NA	NA	NA	0.694853	NA
right.inferior.temporal	BP	right.cortex	0.307167	0.620269	0.730806	0.806514	0.899878	NA	0.910182	0.881062	0.686341	0.641675	0.748563	0	NA	NA	NA	NA	NA	0.755872	NA
left.rostral.anterior.cingulate	AN	left.cortex	0.253287	0.695604	0.731126	0.505501	0.519745	NA	0.827935	0.778453	0.0296232	0.459444	0.432513	0	NA	NA	NA	NA	NA	0.823913	NA
right.parahippocampal	ASD	right.cortex	0.410083	0	0.731871	0.96478	0.41096	NA	0.526613	0.383552	0.0594005	0.000511647	0.985033	0	NA	NA	NA	NA	NA	0.386998	NA
right.rostral.anterior.cingulate	SCZ	right.cortex	0.202116	0	0.739046	0.740835	0.753345	NA	0.333422	0.447848	0.023923	0.059566	0.831815	0	NA	NA	NA	NA	NA	NA	NA
left.paracentral	MD	left.cortex	0.319605	1	0.741225	0.402764	0.616692	NA	0.483758	0.561865	0.0351611	0.399781	0.410924	0	NA	NA	NA	NA	NA	0.65032	NA
left.caudate	ADHD	left.limbic	0.482136	0.94955	0.741519	0.356941	0.609209	NA	0.750493	0.674551	0.243832	0.235767	0.376249	0	NA	NA	NA	NA	NA	0.783067	NA
left.isthmus.cingulate	Ins	left.cortex	0.290335	0.999999	0.742023	0.944663	0.872079	NA	0.939548	0.969496	0.229528	0.077729	0.983048	0	NA	NA	NA	NA	NA	0.00451821	NA
left.supramarginal	OCD	left.cortex	0.286357	0	0.743655	0.558327	0.655715	NA	0.724367	0.657305	0.0350546	0.25543	0.577333	0	NA	NA	NA	NA	NA	0.272663	NA
grey.matter	BP	average	NA	0.97675	0.744659	0.198497	0.213335	NA	0.502056	0.303184	0.0181684	0.0343666	0.173028	0		NA	NA	NA	NA	0.881839	NA
right.posterior.cingulate	BP	right.cortex	0.232547	0.744973	0.746179	NA	NA	NA	NA	NA	0.223335	0.459599	0.344688	0	NA	NA	NA	NA	NA	0.855878	NA
left.caudate	SCZ	left.limbic	0.482136	0.994959	0.74693	0.076893	0.172691	NA	0.273249	0.236322	0.114227	0.00171695	0.0653405	1	rs2817145	0.0233572	0.900139	0.284224	0.962659	NA	NA
grey.matter	AD	average	NA	1	0.747009	0.894368	0.163963	NA	0.00977948	0.030206	0.0329122	7.47e-06	0.833315	3	rs1351394rs2764264rs77126132	0.116043	0.652216	0.115018	0.380607	0.196279	NA
right.postcentral	AN	right.cortex	0.251955	0.99937	0.748463	0.693513	0.432226	NA	0.206183	0.228909	0.0441192	0.0368236	0.713857	0	NA	NA	NA	NA	NA	0.832574	NA
left.pallidum	anxiety	left.limbic	0.599076	0.212096	0.74976	0.0532275	0.265869	NA	0.191629	0.125354	0.141922	0.09246	0.0504897	0	NA	NA	NA	NA	NA	NA	0.436156
left.supramarginal	AN	left.cortex	0.286357	0	0.751492	0.511127	0.760283	NA	0.908282	0.720645	0.695606	0.0127743	0.527095	0	NA	NA	NA	NA	NA	0.000769521	NA
right.isthmus.cingulate	TS	right.cortex	0.353659	0.170422	0.752809	NA	NA	NA	NA	NA	0.0846261	0.149438	0.787251	0	NA	NA	NA	NA	NA	NA	NA
left.pars.orbitalis	ADHD	left.cortex	0.225686	0.998384	0.753477	0.122697	0.933002	NA	0.818606	0.974027	0.774885	0.0510264	0.114849	0	NA	NA	NA	NA	NA	0.617088	NA
right.caudate	PTSD	right.limbic	0.377943	0.822727	0.754988	0.879598	0.341592	NA	0.964024	0.574247	0.546679	0.00342745	0.844357	1	rs35771878	0.749378	0.91234	0.0590109	0.87542	NA	0.455305
right.cerebellum.white.matter	BP	cerebellum	0.684101	0.999976	0.756709	0.644384	0.586037	NA	0.787148	0.635832	0.386136	0.0449463	0.664827	0	NA	NA	NA	NA	NA	0.373399	NA
left.lateral.occipital	SCZ	left.cortex	0.257638	0	0.760281	0.103492	0.16507	NA	0.137294	0.203651	7.02e-05	0.00155757	0.092555	1	rs2817145	0.0114772	0.214832	0.375618	0.231186	NA	NA
X3rd.ventricle	ADHD	lumen	0.456631	0.993651	0.762171	0.418577	0.393987	NA	0.390049	0.435779	0.681562	0.704646	0.442456	0	NA	NA	NA	NA	NA	0.947288	NA
left.parahippocampal	SCZ	left.cortex	0.366638	0	0.762246	NA	NA	NA	NA	NA	0.0387986	0.00243471	0.291647	1	rs7825778	0.0866341	0.301225	0.0496342	0.588495	NA	NA
left.insula	ADHD	left.cortex	0.635711	0.456579	0.763753	0.974623	0.941963	NA	0.537567	0.975848	0.123608	0.00686109	0.981762	1	rs11707890	0.425931	0.671081	0.20242	0.55718	0.977951	NA
right.pallidum	Ins	right.limbic	0.639	1	0.76495	0.978402	0.786288	NA	0.919403	0.797472	0.0221595	0.44118	0.983406	0	NA	NA	NA	NA	NA	0.528163	NA
left.lateral.occipital	ASD	left.cortex	0.257638	0	0.766208	0.644807	0.905373	NA	0.811757	0.888106	0.127653	0.307727	0.609975	0	NA	NA	NA	NA	NA	0.237321	NA
right.parahippocampal	AN	right.cortex	0.410083	0	0.769439	NA	NA	NA	NA	NA	0.478271	4.11e-05	0.401543	2	rs11756675rs73149103	0.558985	0.671072	0.0256689	0.542444	0.622209	NA
right.rostral.middle.frontal	OCD	right.cortex	0.275793	0.11479	0.77029	0.272336	0.612166	NA	0.75834	0.892835	0.844489	0.0983275	0.277212	0	NA	NA	NA	NA	NA	0.202453	NA
left.rostral.middle.frontal	AD	left.cortex	0.309963	0.99999	0.770298	0.204405	0.738335	NA	0.642775	0.7561	0.80334	0.0156846	0.179725	0		NA	NA	NA	NA	0.677651	NA
left.insula	AD	left.cortex	0.635711	0.991258	0.770813	0.206236	0.231502	NA	0.171848	0.251049	0.267315	0.0712912	0.182025	0	NA	NA	NA	NA	NA	0.694718	NA
cerebellar.vermal.lobules.VIII.X	PTSD	cerebellum	0.695777	0.810475	0.772774	0.251192	0.369511	NA	0.277695	0.326663	0.126827	0.143235	0.263493	0	NA	NA	NA	NA	NA	NA	0.0410524
left.rostral.middle.frontal	MD	left.cortex	0.309963	1	0.774592	0.89492	0.53423	NA	0.376737	0.527643	0.070267	0.139623	0.850382	0	NA	NA	NA	NA	NA	0.654918	NA
left.amygdala	ADHD	left.limbic	0.32743	0.999471	0.777703	0.44912	0.608658	NA	0.644702	0.558018	0.407869	0.233327	0.381164	0	NA	NA	NA	NA	NA	0.882489	NA
right.ventral.DC	OCD	thalamus	0.608641	0.192345	0.77883	0.173801	0.893001	NA	0.723067	0.948309	0.615854	0.39048	0.175869	0	NA	NA	NA	NA	NA	0.554488	NA
left.amygdala	AN	left.limbic	0.32743	0.999849	0.779176	0.770917	0.80564	NA	0.965253	0.917174	0.187161	0.740875	0.829369	0	NA	NA	NA	NA	NA	0.890506	NA
right.hippocampus	ASD	right.limbic	0.587196	0.99922	0.780813	0.294488	0.893952	NA	0.748283	0.849081	0.00470205	0.00877	0.257572	1	rs8009299	0.313824	0.278835	0.636992	0.340606	0.452609	NA
left.superior.parietal	ASD	left.cortex	0.303994	0.8635	0.781174	0.814902	0.983029	NA	0.776857	0.789235	0.316816	0.285219	0.891997	0	NA	NA	NA	NA	NA	0.390521	NA
X4th.ventricle	TS	lumen	0.593192	0.695138	0.783616	0.76744	0.399595	NA	0.463256	0.35431	0.214335	0.282186	0.718837	0	NA	NA	NA	NA	NA	NA	NA
right.accumbens.area	AD	right.limbic	0.565223	1	0.784798	NA	NA	NA	NA	NA	0.0764033	0.640965	0.551515	0	NA	NA	NA	NA	NA	0.504644	NA
left.inferior.parietal	OCD	left.cortex	0.394235	0	0.787386	NA	NA	NA	NA	NA	0.852179	0.79526	0.320418	0	NA	NA	NA	NA	NA	0.159101	NA
left.parahippocampal	TS	left.cortex	0.366638	0	0.788086	NA	NA	NA	NA	NA	0.603115	0.76298	0.824887	0	NA	NA	NA	NA	NA	NA	NA
left.superior.parietal	SCZ	left.cortex	0.303994	0.983228	0.78824	0.920774	0.551541	NA	0.351209	0.404784	0.00108411	0.0448479	0.967629	0	NA	NA	NA	NA	NA	NA	NA
left.insula	OCD	left.cortex	0.635711	0.117147	0.790386	0.637019	0.572052	NA	0.543348	0.569887	0.661343	0.8836	0.667073	0	NA	NA	NA	NA	NA	0.914773	NA
left.isthmus.cingulate	anxiety	left.cortex	0.290335	0.342543	0.793961	0.642375	0.890373	NA	0.755132	0.947742	0.000775937	0.181072	0.6649	0	NA	NA	NA	NA	NA	NA	0.971673
right.ventral.DC	anxiety	thalamus	0.608641	0.347572	0.796534	0.65563	0.617983	NA	0.555203	0.591315	0.451532	0.354749	0.666002	0	NA	NA	NA	NA	NA	NA	0.624771
left.caudal.middle.frontal	anxiety	left.cortex	0.269299	0.207497	0.79658	0.332622	0.59297	NA	0.91874	0.612471	0.955131	0.225236	0.337185	0	NA	NA	NA	NA	NA	NA	0.933033
left.insula	Ins	left.cortex	0.635711	0.901437	0.797862	0.40832	0.474271	NA	0.484215	0.305979	0.826716	0.0201826	0.422762	0		NA	NA	NA	NA	0.644624	NA
white.matter	Ins	average	0.556891	0.999654	0.799529	0.209847	0.172265	NA	0.317717	0.208134	0.0882584	0.00343566	0.186167	0	NA	NA	NA	NA	NA	0.551154	NA
left.accumbens.area	anxiety	left.limbic	0.56837	0.424343	0.800111	0.279245	0.913559	NA	0.928756	0.753792	0.0823333	0.389477	0.286824	0	NA	NA	NA	NA	NA	NA	0.933764
right.lateral.orbitofrontal	OCD	right.cortex	0.466164	0.0799201	0.800382	0.872959	0.56446	NA	0.747108	0.573159	0.593247	0.533443	0.795011	0	NA	NA	NA	NA	NA	0.149529	NA
left.middle.temporal	MD	left.cortex	0.306963	1	0.803172	NA	NA	NA	NA	NA	0.0392449	0.00391191	0.111807	1	rs1263957	0.89595	0.326452	0.05166	0.23793	0.312573	NA
right.caudal.middle.frontal	TS	right.cortex	0.223212	0.283122	0.805822	0.841473	0.686107	NA	0.792931	0.72318	0.478142	0.43247	0.802644	0	NA	NA	NA	NA	NA	NA	NA
right.lingual	AD	right.cortex	0.402644	0.905963	0.807561	NA	NA	NA	NA	NA	0.120049	0.090084	0.161781	0	NA	NA	NA	NA	NA	0.109897	NA
right.lateral.occipital	Ins	right.cortex	0.242172	0.997433	0.811368	0.350664	0.395353	NA	0.355391	0.518923	0.0742456	0.000459632	0.342489	2	rs10784447rs4811470	0.290001	NA	NA	NA	0.94506	NA
left.insula	PTSD	left.cortex	0.635711	0.830224	0.8161	0.922439	0.993725	NA	0.950126	0.933302	0.37704	0.645208	0.880974	0	NA	NA	NA	NA	NA	NA	0.889924
left.superior.parietal	BP	left.cortex	0.303994	0.897312	0.816845	0.459596	0.702594	NA	0.461475	0.483085	0.539667	0.181749	0.418535	0	NA	NA	NA	NA	NA	0.874029	NA
right.cerebellum.white.matter	AN	cerebellum	0.684101	0.999987	0.81798	0.446628	0.896365	NA	0.920953	0.904963	0.0365038	0.441266	0.458487	0	NA	NA	NA	NA	NA	0.90601	NA
left.cerebellum.exterior	BP	cerebellum	0.715174	0.999854	0.81894	0.642967	0.734696	NA	0.546655	0.542622	0.435702	0.551545	0.678652	0	NA	NA	NA	NA	NA	0.721361	NA
right.pallidum	PTSD	right.limbic	0.639	0.99869	0.821819	0.382282	0.544524	NA	0.472935	0.542531	0.0019972	0.340073	0.38062	0	NA	NA	NA	NA	NA	NA	0.543121
right.rostral.anterior.cingulate	BP	right.cortex	0.202116	0	0.823132	0.202783	0.952281	NA	0.646443	0.566952	0.464616	0.25948	0.106278	0	NA	NA	NA	NA	NA	0.743434	NA
right.rostral.anterior.cingulate	PTSD	right.cortex	0.202116	0	0.823434	0.293474	0.946329	NA	0.759583	0.718467	0.0158855	0.246967	0.162877	0	NA	NA	NA	NA	NA	NA	0.585754
left.lateral.occipital	AN	left.cortex	0.257638	0	0.823948	0.888134	0.903482	NA	0.969124	0.925739	0.685033	0.950969	0.858342	0	NA	NA	NA	NA	NA	0.86031	NA
left.middle.temporal	AD	left.cortex	0.306963	1	0.825941	NA	NA	NA	NA	NA	0.0913132	0.0161541	0.37924	1	rs76862155	0.338289	0.376977	0.101458	0.231072	0.846549	NA
left.lateral.ventricle	ASD	lumen	0.427844	0.991769	0.826431	0.498399	0.722709	NA	0.498516	0.611026	0.0406419	0.0421507	0.454722	1	rs34134374	0.536759	0.985831	0.593491	0.89601	0.876917	NA
left.cerebellum.exterior	OCD	cerebellum	0.715174	0.627817	0.826776	0.997296	0.473887	NA	0.702091	0.497712	0.0163463	0.0266196	0.916988	1	rs36071136	0.666272	0.671588	0.199127	0.498041	0.181569	NA
right.accumbens.area	PTSD	right.limbic	0.565223	1	0.826943	NA	NA	NA	NA	NA	0.579007	0.456275	0.618886	0	NA	NA	NA	NA	NA	NA	0.250969
right.rostral.anterior.cingulate	TS	right.cortex	0.202116	0	0.829322	0.719345	0.754296	NA	0.818672	0.800504	0.00721761	0.277869	0.747211	0	NA	NA	NA	NA	NA	NA	NA
cerebellar.vermal.lobules.VI.VII	ASD	cerebellum	0.412978	0.99998	0.832348	0.382367	0.982783	NA	0.915171	0.772291	0.0791466	0.0350936	0.329112	0		NA	NA	NA	NA	0.0878607	NA
left.inferior.temporal	OCD	left.cortex	0.317034	0	0.834417	0.920257	0.353502	NA	0.319241	0.321425	0.540743	0.370149	0.946866	0	NA	NA	NA	NA	NA	0.148421	NA
right.caudal.middle.frontal	AN	right.cortex	0.223212	0.818994	0.835447	0.648554	0.749456	NA	0.837286	0.813053	0.0520746	0.726706	0.612615	0	NA	NA	NA	NA	NA	0.538611	NA
right.lateral.orbitofrontal	BP	right.cortex	0.466164	0.235828	0.835536	0.363946	0.720211	NA	0.952084	0.734635	0.0167629	0.544328	0.360356	0	NA	NA	NA	NA	NA	0.634944	NA
left.lateral.occipital	anxiety	left.cortex	0.257638	0	0.836961	0.552845	0.90044	NA	0.908101	0.769982	0.654	0.89018	0.527156	0	NA	NA	NA	NA	NA	NA	0.972327
total.brain.volume	OCD	average	0.711255	0.233276	0.837829	0.997937	0.853666	NA	0.883639	0.887927	0.458822	0.974255	0.962964	0	NA	NA	NA	NA	NA	0.730072	NA
X3rd.ventricle	PTSD	lumen	0.456631	0.999997	0.839127	0.328765	0.397783	NA	0.750781	0.448375	0.0370925	0.0266538	0.336614	1	rs17170333	0.448341	0.580149	0.297876	0.657673	NA	0.489314
right.inferior.temporal	AN	right.cortex	0.307167	0.679679	0.840008	NA	NA	NA	NA	NA	0.169304	0.00453199	0.0248823	1	rs149819143	0.513543	0.0772212	0.051568	0.037012	0.884539	NA
right.rostral.middle.frontal	PTSD	right.cortex	0.275793	0.817177	0.840819	0.448754	0.610793	NA	0.595372	0.534527	0.435952	0.0975153	0.425842	0	NA	NA	NA	NA	NA	NA	0.944663
right.posterior.cingulate	AD	right.cortex	0.232547	0.999987	0.840919	NA	NA	NA	NA	NA	0.551017	0.60228	0.523261	0	NA	NA	NA	NA	NA	0.0501194	NA
left.caudal.middle.frontal	ADHD	left.cortex	0.269299	0.49336	0.841144	0.816665	0.627824	NA	0.619524	0.650035	0.0963937	0.56836	0.836758	0	NA	NA	NA	NA	NA	0.434346	NA
right.putamen	Ins	right.limbic	0.66092	0.99788	0.841206	0.606585	0.468496	NA	0.633076	0.551521	0.00507375	0.254767	0.526952	0	NA	NA	NA	NA	NA	0.811172	NA
white.matter	PTSD	average	0.556891	0.904313	0.842107	0.374683	0.886183	NA	0.630464	0.428425	0.347195	0.141129	0.374416	0	NA	NA	NA	NA	NA	NA	0.450249
right.inferior.temporal	AD	right.cortex	0.307167	0.999638	0.842195	0.556556	0.850497	NA	0.757551	0.656311	0.965475	0.511165	0.565595	0	NA	NA	NA	NA	NA	0.850102	NA
right.rostral.anterior.cingulate	ASD	right.cortex	0.202116	0	0.843978	0.524724	0.796947	NA	0.908632	0.809053	0.291873	0.876764	0.361714	0	NA	NA	NA	NA	NA	0.0560656	NA
cerebellar.vermal.lobules.VI.VII	anxiety	cerebellum	0.412978	0.940826	0.844348	0.770051	0.672303	NA	0.621212	0.616386	0.479137	0.974017	0.805969	0	NA	NA	NA	NA	NA	NA	0.25932
left.accumbens.area	AN	left.limbic	0.56837	0.893676	0.844581	0.172048	0.613835	NA	0.802651	0.577931	0.551366	0.234694	0.14499	0	NA	NA	NA	NA	NA	0.730023	NA
right.paracentral	TS	right.cortex	0.296328	0.256549	0.84592	NA	NA	NA	NA	NA	0.16922	0.468944	0.275637	0	NA	NA	NA	NA	NA	NA	NA
left.superior.parietal	PTSD	left.cortex	0.303994	0.999187	0.847113	0.733272	0.849556	NA	0.76407	0.710098	0.480686	0.875814	0.758092	0	NA	NA	NA	NA	NA	NA	0.12826
white.matter	TS	average	0.556891	0.186685	0.852355	0.690877	0.690086	NA	0.675257	0.670094	0.673627	0.315249	0.648932	0	NA	NA	NA	NA	NA	NA	NA
right.parahippocampal	BP	right.cortex	0.410083	0	0.852617	NA	NA	NA	NA	NA	0.399697	0.417763	0.519577	0	NA	NA	NA	NA	NA	0.563185	NA
left.accumbens.area	BP	left.limbic	0.56837	0.849453	0.853591	0.658973	0.292183	NA	0.280542	0.360605	0.179523	0.0668929	0.611826	0	NA	NA	NA	NA	NA	0.612532	NA
right.rostral.middle.frontal	Ins	right.cortex	0.275793	0.996872	0.85705	0.246776	0.709052	NA	0.833197	0.913356	0.0979919	0.0483569	0.247055	0	NA	NA	NA	NA	NA	0.580829	NA
left.supramarginal	BP	left.cortex	0.286357	0	0.857262	NA	NA	NA	NA	NA	0.873283	0.0873931	0.532954	0	NA	NA	NA	NA	NA	0.40382	NA
left.pallidum	OCD	left.limbic	0.599076	0.126382	0.85767	0.429489	0.570141	NA	0.488208	0.473272	0.122795	0.822356	0.428114	0	NA	NA	NA	NA	NA	0.895024	NA
right.lateral.occipital	MD	right.cortex	0.242172	0.999784	0.857728	0.507528	0.617858	NA	0.773539	0.603763	0.152676	0.693181	0.499074	0	NA	NA	NA	NA	NA	0.842529	NA
right.rostral.middle.frontal	ASD	right.cortex	0.275793	0.402541	0.862751	0.442994	0.63295	NA	0.566999	0.597281	0.0108339	0.364077	0.444844	0	NA	NA	NA	NA	NA	0.846875	NA
right.isthmus.cingulate	anxiety	right.cortex	0.353659	0.127344	0.864122	NA	NA	NA	NA	NA	0.851016	0.573954	0.368936	0	NA	NA	NA	NA	NA	NA	0.818869
white.matter	ASD	average	0.556891	0.497335	0.864876	0.433715	0.773101	NA	0.759763	0.617451	0.712746	0.241073	0.399089	0	NA	NA	NA	NA	NA	0.861397	NA
left.inferior.temporal	AN	left.cortex	0.317034	0	0.865093	0.841111	0.635064	NA	0.696746	0.636988	0.055284	0.938162	0.815177	0	NA	NA	NA	NA	NA	0.430072	NA
right.lateral.occipital	SCZ	right.cortex	0.242172	0.620655	0.865412	0.149677	0.743597	NA	0.655817	0.424184	0.287885	0.098488	0.150988	0	NA	NA	NA	NA	NA	NA	NA
left.caudal.middle.frontal	TS	left.cortex	0.269299	0.169589	0.865452	0.270994	0.426199	NA	0.803058	0.424916	0.746797	0.0597673	0.259476	0	NA	NA	NA	NA	NA	NA	NA
right.paracentral	MD	right.cortex	0.296328	1	0.865665	NA	NA	NA	NA	NA	0.0119194	0.133234	0.650791	0	NA	NA	NA	NA	NA	0.656979	NA
left.pars.opercularis	OCD	left.cortex	0.172315	0	0.865808	NA	NA	NA	NA	NA	0.660948	0.242582	0.73465	0	NA	NA	NA	NA	NA	0.73819	NA
cerebellar.vermal.lobules.VIII.X	ADHD	cerebellum	0.695777	0.59133	0.868553	0.886065	0.645999	NA	0.510291	0.525914	0.390603	0.00281813	0.908513	2	rs13182707rs8064679	0.923592	0.729961	0.437576	0.737735	0.214275	NA
left.middle.temporal	Ins	left.cortex	0.306963	1	0.869713	NA	NA	NA	NA	NA	0.129742	0.0779865	0.427189	0	NA	NA	NA	NA	NA	0.612825	NA
left.pars.opercularis	ASD	left.cortex	0.172315	0	0.872978	NA	NA	NA	NA	NA	0.593537	0.551508	0.295212	0	NA	NA	NA	NA	NA	0.732594	NA
total.brain.volume	Ins	average	0.711255	1	0.873248	0.437112	0.69335	NA	0.690493	0.686638	0.00585287	0.645684	0.442038	0	NA	NA	NA	NA	NA	0.760567	NA
left.caudal.middle.frontal	OCD	left.cortex	0.269299	0.124207	0.873883	0.430456	0.989104	NA	0.949592	0.721152	0.705804	0.351303	0.415796	0	NA	NA	NA	NA	NA	0.399473	NA
right.cerebellum.white.matter	TS	cerebellum	0.684101	0.875507	0.874392	0.261832	0.382495	NA	0.307676	0.389641	0.772965	0.0698552	0.261343	0	NA	NA	NA	NA	NA	NA	NA
right.lateral.occipital	AD	right.cortex	0.242172	0.999424	0.874814	0.164605	0.638361	NA	0.802945	0.590644	0.862413	0.19068	0.165681	0	NA	NA	NA	NA	NA	0.871295	NA
total.brain.volume	ASD	average	0.711255	0.811718	0.876148	0.941561	0.699343	NA	0.849278	0.583221	0.000115343	0.449346	0.913138	0	NA	NA	NA	NA	NA	0.196452	NA
left.medial.orbitofrontal	PTSD	left.cortex	0.223557	0.599518	0.876391	0.389482	0.467891	NA	0.505012	0.47847	0.766758	0.103849	0.39389	0	NA	NA	NA	NA	NA	NA	0.860373
left.basal.forebrain	BP	left.limbic	0.103454	0	0.876594	0.964203	0.686454	NA	0.92237	0.922569	0.326833	0.00403742	0.989418	0		NA	NA	NA	NA	0.429848	NA
left.cerebellum.white.matter	AD	cerebellum	0.675957	1	0.877664	0.862415	0.33442	NA	0.598869	0.888238	0.000109853	0.00022578	0.88722	1	rs4946935	0.721969	0.337782	0.00567937	0.285419	0.541765	NA
right.posterior.cingulate	anxiety	right.cortex	0.232547	0.340105	0.877714	NA	NA	NA	NA	NA	0.506188	0.0126097	0.000585956	1	rs114342323	0.324917	0.00906723	0.0715357	0.00306087	NA	0.811028
right.parahippocampal	Ins	right.cortex	0.410083	0	0.878216	NA	NA	NA	NA	NA	0.18553	0.630468	0.0414143	0	NA	NA	NA	NA	NA	0.682759	NA
left.superior.parietal	anxiety	left.cortex	0.303994	0.478603	0.882428	0.711326	0.827197	NA	0.774808	0.758831	0.500513	0.726065	0.692916	0	NA	NA	NA	NA	NA	NA	0.9048
left.inferior.lateral.ventricle	OCD	lumen	0.355128	0.234654	0.882971	0.944225	0.167695	NA	0.168073	0.169397	0.00833402	0.0191356	0.93305	1	rs1011408	0.0961711	0.394721	0.64185	0.325609	0.823562	NA
right.postcentral	PTSD	right.cortex	0.251955	1	0.887675	0.266067	0.591767	NA	0.386977	0.328358	0.32893	0.0671842	0.266168	0	NA	NA	NA	NA	NA	NA	0.750333
right.lateral.occipital	ADHD	right.cortex	0.242172	0.604032	0.888262	0.20647	0.522451	NA	0.837413	0.56929	0.669964	0.322006	0.203243	0	NA	NA	NA	NA	NA	0.780457	NA
right.basal.forebrain	BP	right.limbic	0.118311	0.999632	0.889919	NA	NA	NA	NA	NA	0.184203	0.383233	0.947211	0	NA	NA	NA	NA	NA	0.229507	NA
cerebellar.vermal.lobules.I.V	BP	cerebellum	0.627826	0.996209	0.891828	0.936316	0.937569	NA	0.901614	0.944889	0.00661114	0.136346	0.913293	0	NA	NA	NA	NA	NA	0.310412	NA
right.basal.forebrain	Ins	right.limbic	0.118311	1	0.892263	NA	NA	NA	NA	NA	0.0484188	0.105702	0.733785	0	NA	NA	NA	NA	NA	0.615832	NA
left.pars.orbitalis	MD	left.cortex	0.225686	1	0.892712	0.97395	0.547742	NA	0.936764	0.652179	0.0453033	0.587903	0.9878	0	NA	NA	NA	NA	NA	0.671668	NA
left.amygdala	anxiety	left.limbic	0.32743	0.867565	0.893035	0.715896	0.560073	NA	0.489518	0.626308	0.336718	0.134747	0.726924	0	NA	NA	NA	NA	NA	NA	0.277037
cerebellar.vermal.lobules.VI.VII	OCD	cerebellum	0.412978	0.684717	0.893586	0.708914	0.908778	NA	0.942478	0.712152	0.216659	0.0321569	0.664228	1	rs4304216	0.49247	0.847798	0.313823	0.988103	0.743148	NA
left.thalamus.proper	ASD	thalamus	0.548932	0.462078	0.894465	NA	NA	NA	NA	NA	0.191041	0.170349	0.209072	0	NA	NA	NA	NA	NA	0.33824	NA
CSF	TS	lumen	0.419342	0.170366	0.898321	0.214681	0.227257	NA	0.621221	0.186876	0.211113	0.345487	0.196673	0	NA	NA	NA	NA	NA	NA	NA
left.rostral.middle.frontal	AN	left.cortex	0.309963	0.807853	0.898376	0.959689	0.557102	NA	0.427873	0.537268	0.238931	0.148539	0.97723	0	NA	NA	NA	NA	NA	0.635751	NA
right.ventral.DC	BP	thalamus	0.608641	0.755904	0.898717	0.751462	0.49016	NA	0.376661	0.420267	0.0921466	0.0367517	0.761672	0	NA	NA	NA	NA	NA	0.06781	NA
left.accumbens.area	PTSD	left.limbic	0.56837	0.997308	0.898931	0.413389	0.963733	NA	0.697177	0.848826	0.29759	0.152023	0.412944	0	NA	NA	NA	NA	NA	NA	0.321832
left.lateral.ventricle	MD	lumen	0.427844	1	0.900232	0.413225	0.94803	NA	0.942859	0.922923	0.666713	0.664538	0.382177	0	NA	NA	NA	NA	NA	0.535173	NA
left.putamen	anxiety	left.limbic	0.658889	0.855369	0.901094	0.129019	0.533843	NA	0.406341	0.333415	0.584957	0.330886	0.11758	0	NA	NA	NA	NA	NA	NA	0.277922
right.inferior.temporal	TS	right.cortex	0.307167	0.215827	0.902648	0.749356	0.654835	NA	0.835809	0.81346	0.669269	0.0532408	0.754977	0	NA	NA	NA	NA	NA	NA	NA
right.lingual	OCD	right.cortex	0.402644	0.0878772	0.902994	NA	NA	NA	NA	NA	0.353191	0.82698	0.0680864	0	NA	NA	NA	NA	NA	0.711972	NA
right.basal.forebrain	AD	right.limbic	0.118311	1	0.905179	NA	NA	NA	NA	NA	0.751133	0.488579	0.606011	0	NA	NA	NA	NA	NA	0.334564	NA
right.pallidum	SCZ	right.limbic	0.639	0.977894	0.907161	0.785258	0.247576	NA	0.514622	0.239257	0.00855675	0.0147116	0.786673	0	NA	NA	NA	NA	NA	NA	NA
right.cerebellum.exterior	anxiety	cerebellum	0.706404	0.187771	0.907611	0.886389	0.270657	NA	0.990519	0.586195	0.848563	0.743333	0.860431	0	NA	NA	NA	NA	NA	NA	0.488812
right.accumbens.area	MD	right.limbic	0.565223	1	0.910676	NA	NA	NA	NA	NA	0.542483	0.69468	0.572808	0	NA	NA	NA	NA	NA	0.202745	NA
right.rostral.middle.frontal	AN	right.cortex	0.275793	0.490667	0.911814	0.565726	0.654387	NA	0.536128	0.593092	0.0522156	0.157123	0.54668	0	NA	NA	NA	NA	NA	0.730698	NA
right.thalamus.proper	Ins	thalamus	0.521751	1	0.912226	0.957068	0.95793	NA	0.929132	0.905311	0.258448	0.00977079	0.931129	1	rs10514300	0.502911	0.503348	0.349286	0.381187	0.00414842	NA
right.posterior.cingulate	PTSD	right.cortex	0.232547	0.985685	0.912633	NA	NA	NA	NA	NA	0.428061	0.202455	0.796144	0	NA	NA	NA	NA	NA	NA	0.865718
right.thalamus.proper	anxiety	thalamus	0.521751	0.875704	0.913244	0.545292	0.376955	NA	0.709265	0.399521	0.0988402	0.53495	0.513062	0	NA	NA	NA	NA	NA	NA	0.463436
left.ventral.DC	MD	thalamus	0.616421	1	0.913875	0.429974	0.629708	NA	0.751695	0.634987	0.167457	0.115939	0.428867	0	NA	NA	NA	NA	NA	0.680426	NA
right.isthmus.cingulate	OCD	right.cortex	0.353659	0.124723	0.915655	NA	NA	NA	NA	NA	0.926646	0.733016	0.166225	0	NA	NA	NA	NA	NA	0.888967	NA
left.putamen	ADHD	left.limbic	0.658889	0.999639	0.917283	0.630517	0.660664	NA	0.329942	0.408781	0.0158608	0.0214894	0.606466	1	rs6508230	0.402625	0.406703	0.253097	0.499702	0.955901	NA
left.caudal.middle.frontal	BP	left.cortex	0.269299	0.4889	0.917478	0.433816	0.585539	NA	0.99353	0.469656	0.0740151	0.451487	0.432439	0	NA	NA	NA	NA	NA	0.616661	NA
left.isthmus.cingulate	AD	left.cortex	0.290335	0.999989	0.917742	0.476735	0.841564	NA	0.62885	0.531853	0.940765	0.00166566	0.480613	0		NA	NA	NA	NA	0.760959	NA
right.vessel	BP	lumen	0.233079	0.922754	0.921694	0.14954	0.552957	NA	0.653458	0.621767	0.350163	0.178686	0.131239	0		NA	NA	NA	NA	0.408369	NA
right.pallidum	MD	right.limbic	0.639	1	0.922524	0.361216	0.984576	NA	0.723701	0.832117	0.00119377	0.0437009	0.357796	0	NA	NA	NA	NA	NA	0.101047	NA
right.precentral	MD	right.cortex	0.350388	0	0.92296	0.999412	0.576594	NA	0.87343	0.664949	0.255187	0.0425571	0.994645	0	NA	NA	NA	NA	NA	0.294972	NA
white.matter	MD	average	0.556891	0.999993	0.926057	0.606026	0.986827	NA	0.8743	0.730806	0.95798	0.736369	0.601747	0	NA	NA	NA	NA	NA	0.194706	NA
left.hippocampus	PTSD	left.limbic	0.574841	1	0.926327	0.850789	0.882993	NA	0.87051	0.776486	0.759848	0.625955	0.857088	0	NA	NA	NA	NA	NA	NA	0.121382
grey.matter	OCD	average	NA	0.366289	0.929188	0.0507005	0.924179	NA	0.685205	0.893746	0.800383	0.131971	0.0477804	0	NA	NA	NA	NA	NA	0.313015	NA
left.paracentral	BP	left.cortex	0.319605	0.89764	0.932578	NA	NA	NA	NA	NA	0.199352	0.199242	0.937547	0	NA	NA	NA	NA	NA	0.560885	NA
right.thalamus.proper	ADHD	thalamus	0.521751	0.998774	0.932745	0.847412	0.885014	NA	0.729449	0.725649	0.141318	0.00145547	0.824975	2	rs10514300rs6508230	0.665922	0.475985	0.350635	0.527814	0.677419	NA
left.inferior.lateral.ventricle	anxiety	lumen	0.355128	0.571446	0.933182	0.50175	0.907211	NA	0.9106	0.953848	0.294524	0.341298	0.495229	0	NA	NA	NA	NA	NA	NA	0.867134
right.rostral.middle.frontal	AD	right.cortex	0.275793	0.989316	0.935016	0.487179	0.741034	NA	0.849345	0.665847	0.439761	0.225432	0.471421	0	NA	NA	NA	NA	NA	0.568899	NA
right.amygdala	MD	right.limbic	0.377919	1	0.935359	0.304942	0.759354	NA	0.339484	0.699053	0.0921832	0.0301226	0.292389	0		NA	NA	NA	NA	0.000911287	NA
left.isthmus.cingulate	ADHD	left.cortex	0.290335	0.75341	0.936181	0.721269	0.264561	NA	0.320706	0.233194	0.103938	1.07e-05	0.726635	2	rs3120124rs9393688	0.356443	0.353362	0.932033	0.421181	0.898022	NA
cerebellar.vermal.lobules.VI.VII	PTSD	cerebellum	0.412978	1	0.93634	0.851885	0.835747	NA	0.829974	0.601275	0.185261	0.610466	0.864231	0	NA	NA	NA	NA	NA	NA	0.293259
left.ventral.DC	SCZ	thalamus	0.616421	0.930406	0.937403	0.430936	0.749881	NA	0.85532	0.708317	3.23e-05	0.198149	0.431471	0	NA	NA	NA	NA	NA	NA	NA
cerebellar.vermal.lobules.VI.VII	MD	cerebellum	0.412978	1	0.938938	0.611585	0.452819	NA	0.307022	0.498909	0.0751277	0.022029	0.57673	0		NA	NA	NA	NA	0.483793	NA
left.rostral.middle.frontal	Ins	left.cortex	0.309963	1	0.939466	0.445035	0.351968	NA	0.50751	0.344614	0.0307474	0.0039098	0.426652	1	rs2279829	0.339332	0.148392	0.103441	0.181013	0.713671	NA
left.isthmus.cingulate	OCD	left.cortex	0.290335	0.18981	0.940559	0.238783	0.670529	NA	0.691331	0.801664	0.981086	0.0896258	0.237879	0	NA	NA	NA	NA	NA	0.447537	NA
left.inferior.parietal	TS	left.cortex	0.394235	0	0.941108	NA	NA	NA	NA	NA	0.513311	0.108085	0.187091	0	NA	NA	NA	NA	NA	NA	NA
cerebellar.vermal.lobules.I.V	PTSD	cerebellum	0.627826	1	0.942349	0.130076	0.575925	NA	0.702422	0.670541	0.523299	0.00282544	0.125286	2	rs10283100rs1637571	0.969479	0.301173	0.144406	0.300026	NA	0.995821
left.isthmus.cingulate	PTSD	left.cortex	0.290335	0.986322	0.942701	0.485117	0.473538	NA	0.509581	0.441388	0.286612	0.609856	0.473956	0	NA	NA	NA	NA	NA	NA	0.263994
left.paracentral	TS	left.cortex	0.319605	0.385145	0.944013	NA	NA	NA	NA	NA	0.225233	0.802853	0.928239	0	NA	NA	NA	NA	NA	NA	NA
right.precentral	BP	right.cortex	0.350388	0	0.944506	0.540947	0.535246	NA	0.386654	0.540743	0.996724	0.274101	0.54163	0	NA	NA	NA	NA	NA	0.348787	NA
right.inferior.lateral.ventricle	OCD	lumen	0.246507	0.433862	0.944625	0.695249	0.224968	NA	0.588312	0.383441	0.90325	0.0209279	0.688953	0		NA	NA	NA	NA	0.0683336	NA
right.middle.temporal	ADHD	right.cortex	0.449663	0	0.945274	0.421467	0.592922	NA	0.666026	0.565147	0.417247	0.0631382	0.416852	0	NA	NA	NA	NA	NA	0.803084	NA
left.superior.parietal	AN	left.cortex	0.303994	0.932552	0.945689	0.523925	0.587357	NA	0.929196	0.767876	0.0233955	0.389422	0.413214	0	NA	NA	NA	NA	NA	0.907641	NA
right.precentral	Ins	right.cortex	0.350388	0	0.946806	0.725173	0.210065	NA	0.235385	0.242894	0.0400048	0.00135726	0.726713	0	NA	NA	NA	NA	NA	0.132086	NA
X4th.ventricle	BP	lumen	0.593192	0.997616	0.947352	0.0798643	0.752983	NA	0.528883	0.540243	0.788553	0.392662	0.0714266	0	NA	NA	NA	NA	NA	0.973864	NA
left.hippocampus	AD	left.limbic	0.574841	1	0.947805	0.652571	0.634883	NA	0.306087	0.377498	0.0441636	0.0573647	0.654382	0	NA	NA	NA	NA	NA	0.000955711	NA
right.lateral.occipital	anxiety	right.cortex	0.242172	0.25719	0.951371	0.763495	0.419629	NA	0.905755	0.522741	0.178474	0.209633	0.765531	0	NA	NA	NA	NA	NA	NA	0.368386
left.pars.orbitalis	anxiety	left.cortex	0.225686	0.794791	0.951896	0.548491	0.485925	NA	0.974007	0.499442	0.258471	0.0531158	0.540105	0	NA	NA	NA	NA	NA	NA	0.37951
right.vessel	OCD	lumen	0.233079	0.283282	0.951963	0.38651	0.92581	NA	0.908282	0.91563	0.773627	0.629301	0.355229	0	NA	NA	NA	NA	NA	0.271853	NA
right.lingual	SCZ	right.cortex	0.402644	0.421028	0.952567	NA	NA	NA	NA	NA	0.461362	3.45e-05	0.1758	2	rs6592568rs7720233	0.683703	0.335802	0.00739061	0.220364	NA	NA
left.lateral.occipital	MD	left.cortex	0.257638	0	0.952979	0.758893	0.69853	NA	0.528232	0.670842	0.790649	0.147155	0.761656	0	NA	NA	NA	NA	NA	0.840801	NA
left.inferior.parietal	AD	left.cortex	0.394235	0.932146	0.953973	NA	NA	NA	NA	NA	0.458771	0.173768	0.483042	0	NA	NA	NA	NA	NA	0.683563	NA
left.superior.parietal	ADHD	left.cortex	0.303994	0.900615	0.954442	0.745146	0.788512	NA	0.554762	0.46365	0.00272423	0.139965	0.693913	0	NA	NA	NA	NA	NA	0.366054	NA
right.inferior.lateral.ventricle	BP	lumen	0.246507	0.992221	0.956149	0.815585	0.351266	NA	0.6744	0.548927	0.0455959	0.600699	0.771537	0	NA	NA	NA	NA	NA	0.512239	NA
X3rd.ventricle	OCD	lumen	0.456631	0.390113	0.957266	0.263061	0.98422	NA	0.523365	0.639478	0.397557	0.337479	0.246655	0	NA	NA	NA	NA	NA	0.85096	NA
left.insula	AN	left.cortex	0.635711	0.504249	0.959944	0.817606	0.319054	NA	0.466912	0.377116	0.121996	0.0453679	0.805502	0		NA	NA	NA	NA	0.957387	NA
left.pars.opercularis	AD	left.cortex	0.172315	0	0.96065	NA	NA	NA	NA	NA	0.568749	0.317719	0.0224242	0	NA	NA	NA	NA	NA	0.589253	NA
left.medial.orbitofrontal	ADHD	left.cortex	0.223557	0.289641	0.961977	0.921953	0.760454	NA	0.652104	0.773724	0.0556543	0.217268	0.913824	0	NA	NA	NA	NA	NA	0.998744	NA
right.middle.temporal	PTSD	right.cortex	0.449663	0	0.964384	0.208201	0.349834	NA	0.489448	0.33859	0.39034	0.00234202	0.20086	0	NA	NA	NA	NA	NA	NA	0.0419516
left.cerebellum.exterior	ADHD	cerebellum	0.715174	0.996755	0.9661	0.292362	0.749784	NA	0.698242	0.664316	0.535227	0.493984	0.272097	0	NA	NA	NA	NA	NA	0.349266	NA
left.paracentral	SCZ	left.cortex	0.319605	0.983325	0.967656	NA	NA	NA	NA	NA	0.00780559	5.85e-05	0.356569	2	rs10739115rs76341705	0.0271387	0.140973	0.0125818	0.396762	NA	NA
right.caudate	ADHD	right.limbic	0.377943	0.609019	0.968384	0.2742	0.362392	NA	0.327689	0.299732	0.0609467	7.33e-05	0.267801	1	rs3120047	0.233996	0.360469	0.327976	0.439854	0.433243	NA
right.putamen	ADHD	right.limbic	0.66092	0.733592	0.973724	0.54918	0.91608	NA	0.545648	0.495435	0.000789759	0.003953	0.498955	2	rs17178006rs7030607	0.397777	0.372526	0.783604	0.4819	0.19853	NA
right.rostral.anterior.cingulate	ADHD	right.cortex	0.202116	0	0.975679	0.453602	0.792481	NA	0.515351	0.492358	0.0440842	0.19326	0.361398	0	NA	NA	NA	NA	NA	0.416764	NA
right.hippocampus	anxiety	right.limbic	0.587196	0.891694	0.980554	0.413578	0.681586	NA	0.383568	0.717134	0.172825	0.322039	0.397931	0	NA	NA	NA	NA	NA	NA	0.838432
left.amygdala	AD	left.limbic	0.32743	1	0.980628	0.177586	0.57768	NA	0.904113	0.560487	0.0366852	0.0177188	0.150635	0		NA	NA	NA	NA	0.257482	NA
total.brain.volume	AD	average	0.711255	1	0.981231	0.0583427	0.547793	NA	0.518116	0.562812	3.36e-06	0.0114276	0.0543661	1	rs146607495	0.699342	0.150742	0.0798297	0.133228	0.774162	NA
right.paracentral	PTSD	right.cortex	0.296328	0.979312	0.981656	0.771334	0.679056	NA	0.578864	0.621171	0.22744	0.0741797	0.762006	0	NA	NA	NA	NA	NA	NA	0.175736
right.caudal.middle.frontal	MD	right.cortex	0.223212	1	0.983733	0.975738	0.96391	NA	0.989561	0.967456	0.0199912	0.976376	0.971136	0	NA	NA	NA	NA	NA	0.610404	NA
left.ventral.DC	OCD	thalamus	0.616421	0.1993	0.984804	0.717874	0.764298	NA	0.738197	0.755846	0.291562	0.708606	0.717473	0	NA	NA	NA	NA	NA	0.973093	NA
left.accumbens.area	MD	left.limbic	0.56837	1	0.986109	0.187986	0.691746	NA	0.633751	0.744988	0.435372	0.0523265	0.170538	0	NA	NA	NA	NA	NA	0.281025	NA
right.putamen	anxiety	right.limbic	0.66092	0.262978	0.987713	0.0555746	0.383773	NA	0.0808074	0.102525	0.481328	0.00111242	0.0418638	1	rs57246240	0.547875	0.105148	0.0382009	0.120766	NA	0.376211
right.rostral.anterior.cingulate	MD	right.cortex	0.202116	0	0.987748	0.731516	0.70107	NA	0.912861	0.947217	0.767006	0.359703	0.670168	0	NA	NA	NA	NA	NA	0.886429	NA
right.precentral	AD	right.cortex	0.350388	0	0.988754	0.511425	0.68618	NA	0.957961	0.995451	0.658315	0.0131637	0.50997	0	NA	NA	NA	NA	NA	0.292502	NA
right.lateral.occipital	OCD	right.cortex	0.242172	0.113484	0.990575	0.705692	0.716148	NA	0.625659	0.726519	0.874053	0.658774	0.704077	0	NA	NA	NA	NA	NA	0.202953	NA
cerebellar.vermal.lobules.VI.VII	BP	cerebellum	0.412978	0.999968	0.992348	0.948485	0.864281	NA	0.89702	0.685392	0.0915492	0.0132196	0.942508	0		NA	NA	NA	NA	0.167907	NA
total.brain.volume	MD	average	0.711255	1	0.993793	0.473627	0.265369	NA	0.365142	0.308893	0.297445	0.0441784	0.46144	0		NA	NA	NA	NA	0.897179	NA
right.basal.forebrain	PTSD	right.limbic	0.118311	1	0.995313	NA	NA	NA	NA	NA	0.0128599	0.969512	0.748336	0	NA	NA	NA	NA	NA	NA	0.0468117
CSF	AD	lumen	0.419342	0.995438	0.999538	0.0786487	0.411046	NA	0.665797	0.723865	0.142004	0.00140623	0.0729289	0		NA	NA	NA	NA	0.0544972	NA
Brain.stem	AD	average	0.698641	1	NA	NA	NA	NA	NA	NA	0.0148113	0.801865	0.979367	0	NA	NA	NA	NA	NA	0.658517	NA
Brain.stem	ADHD	average	0.698641	0.98551	NA	NA	NA	NA	NA	NA	0.196339	0.000386455	0.239104	1	rs784599	0.37374	0.340557	0.00635912	0.391017	0.655273	NA
Brain.stem	AN	average	0.698641	0.992895	NA	NA	NA	NA	NA	NA	0.394667	0.321503	0.210245	0	NA	NA	NA	NA	NA	0.213365	NA
Brain.stem	anxiety	average	0.698641	0.682293	NA	NA	NA	NA	NA	NA	0.962466	0.0972849	0.523678	0	NA	NA	NA	NA	NA	NA	0.705505
Brain.stem	ASD	average	0.698641	0.973966	NA	NA	NA	NA	NA	NA	0.827792	0.712629	0.598275	0	NA	NA	NA	NA	NA	0.622315	NA
Brain.stem	BP	average	0.698641	0.98461	NA	NA	NA	NA	NA	NA	0.0213297	0.224535	0.65344	0	NA	NA	NA	NA	NA	0.088715	NA
Brain.stem	Ins	average	0.698641	1	NA	NA	NA	NA	NA	NA	0.161698	0.00696773	0.0441956	1	rs11191580	0.333026	0.013353	0.132641	0.00760127	0.465175	NA
Brain.stem	MD	average	0.698641	1	NA	NA	NA	NA	NA	NA	0.506877	0.00278736	0.687632	2	rs10925182rs11191580	0.0964064	0.716845	0.797738	0.246056	0.425	NA
Brain.stem	OCD	average	0.698641	0.392588	NA	NA	NA	NA	NA	NA	0.503336	0.920377	0.539813	0	NA	NA	NA	NA	NA	0.123414	NA
Brain.stem	PTSD	average	0.698641	0.999998	NA	NA	NA	NA	NA	NA	0.499926	0.0158945	0.578135	0		NA	NA	NA	NA	NA	0.53289
Brain.stem	SCZ	average	0.698641	0.999437	NA	NA	NA	NA	NA	NA	0.000810774	1.26e-13	0.33317	2	rs11191580rs11746435	0.598678	0.755605	0.0961889	0.546958	NA	NA
Brain.stem	TS	average	0.698641	0.566829	NA	NA	NA	NA	NA	NA	0.416407	0.832009	0.0525623	0	NA	NA	NA	NA	NA	NA	NA
left.caudal.anterior.cingulate	AD	left.cortex	0.353039	0.829596	NA	NA	NA	0.664822	NA	NA	0.124806	0.0646508	0.057215	0	NA	NA	NA	NA	NA	0.119414	NA
left.caudal.anterior.cingulate	ADHD	left.cortex	0.353039	0.237395	NA	NA	NA	NA	NA	NA	0.0493593	0.0518744	0.421557	0	NA	NA	NA	NA	NA	0.179329	NA
left.caudal.anterior.cingulate	AN	left.cortex	0.353039	0.26275	NA	NA	NA	0.241292	NA	NA	0.210798	0.251653	0.955592	0	NA	NA	NA	NA	NA	0.594378	NA
left.caudal.anterior.cingulate	anxiety	left.cortex	0.353039	0.112961	NA	NA	NA	0.117065	NA	NA	0.556551	0.418698	0.0659238	0	NA	NA	NA	NA	NA	NA	0.0123494
left.caudal.anterior.cingulate	ASD	left.cortex	0.353039	0.215851	NA	NA	NA	0.39989	NA	NA	0.137219	0.160799	0.724807	0	NA	NA	NA	NA	NA	0.932527	NA
left.caudal.anterior.cingulate	BP	left.cortex	0.353039	0.235209	NA	NA	NA	0.196701	NA	NA	0.377924	0.372265	0.301243	0	NA	NA	NA	NA	NA	0.440294	NA
left.caudal.anterior.cingulate	Ins	left.cortex	0.353039	0.894029	NA	NA	NA	0.0529307	NA	NA	0.0598868	0.0654344	0.475796	0	NA	NA	NA	NA	NA	0.952077	NA
left.caudal.anterior.cingulate	MD	left.cortex	0.353039	0.965832	NA	NA	NA	0.206821	NA	NA	0.342256	0.277022	0.117398	0	NA	NA	NA	NA	NA	0.434613	NA
left.caudal.anterior.cingulate	OCD	left.cortex	0.353039	0.0798207	NA	NA	NA	0.314445	NA	NA	0.0590642	0.0230722	0.0463547	1	rs446664	0.454321	0.117147	0.215555	0.159003	0.42496	NA
left.caudal.anterior.cingulate	PTSD	left.cortex	0.353039	0.499214	NA	NA	NA	0.335295	NA	NA	0.722166	0.759607	0.862746	0	NA	NA	NA	NA	NA	NA	0.147897
left.caudal.anterior.cingulate	SCZ	left.cortex	0.353039	0.346647	NA	NA	NA	0.91966	NA	NA	0.0162356	0.019779	0.637871	1	rs57468227	0.627668	0.760196	0.132741	0.869698	NA	NA
left.caudal.anterior.cingulate	TS	left.cortex	0.353039	0.0978451	NA	NA	NA	0.769194	NA	NA	0.760447	0.621016	0.053218	0	NA	NA	NA	NA	NA	NA	NA
left.cuneus	AD	left.cortex	0.275071	1	NA	NA	NA	NA	NA	NA	0.831728	0.837205	0.88348	0	NA	NA	NA	NA	NA	0.0360157	NA
left.cuneus	ADHD	left.cortex	0.275071	0.992697	NA	NA	NA	NA	NA	NA	0.339422	0.218378	0.936258	0	NA	NA	NA	NA	NA	0.777909	NA
left.cuneus	AN	left.cortex	0.275071	0.996803	NA	NA	NA	NA	NA	NA	0.735905	0.280161	0.935529	0	NA	NA	NA	NA	NA	0.452329	NA
left.cuneus	anxiety	left.cortex	0.275071	0.574437	NA	NA	NA	NA	NA	NA	0.193607	0.0729067	0.119684	0	NA	NA	NA	NA	NA	NA	0.717203
left.cuneus	ASD	left.cortex	0.275071	0.985584	NA	NA	NA	NA	NA	NA	0.332422	0.522312	0.458344	0	NA	NA	NA	NA	NA	0.0732279	NA
left.cuneus	BP	left.cortex	0.275071	0.953035	NA	NA	NA	NA	NA	NA	0.00685989	0.0314826	0.866464	0	NA	NA	NA	NA	NA	0.538126	NA
left.cuneus	Ins	left.cortex	0.275071	1	NA	NA	NA	NA	NA	NA	0.575148	0.0371905	0.622234	0		NA	NA	NA	NA	0.0885154	NA
left.cuneus	MD	left.cortex	0.275071	1	NA	NA	NA	NA	NA	NA	0.763863	0.0808209	0.573203	0	NA	NA	NA	NA	NA	0.77628	NA
left.cuneus	OCD	left.cortex	0.275071	0.318932	NA	NA	NA	NA	NA	NA	0.25892	0.169688	0.0908842	0	NA	NA	NA	NA	NA	0.878851	NA
left.cuneus	PTSD	left.cortex	0.275071	0.999999	NA	NA	NA	NA	NA	NA	0.272238	0.564432	0.323023	0	NA	NA	NA	NA	NA	NA	0.832341
left.cuneus	SCZ	left.cortex	0.275071	0.995891	NA	NA	NA	NA	NA	NA	0.870802	0.0279845	0.730792	0		NA	NA	NA	NA	NA	NA
left.cuneus	TS	left.cortex	0.275071	0.467296	NA	NA	NA	NA	NA	NA	0.195587	0.765713	0.213	0	NA	NA	NA	NA	NA	NA	NA
left.entorhinal	ADHD	left.cortex	0.378899	0.993865	NA	NA	NA	0.00973162	NA	NA	0.230428	0.093756	0.926527	0	NA	NA	NA	NA	NA	0.665488	NA
left.entorhinal	AN	left.cortex	0.378899	0.997391	NA	NA	NA	0.132859	NA	NA	0.0896975	0.00291541	0.568129	2	rs139012rs1994110	0.691357	0.83725	0.379226	0.986165	0.925132	NA
left.entorhinal	anxiety	left.cortex	0.378899	0.746143	NA	NA	NA	0.126025	NA	NA	0.804551	0.139509	0.366036	0	NA	NA	NA	NA	NA	NA	0.157068
left.entorhinal	BP	left.cortex	0.378899	0.996488	NA	NA	NA	NA	NA	NA	0.141839	0.0804532	0.988984	0	NA	NA	NA	NA	NA	0.705949	NA
left.entorhinal	Ins	left.cortex	0.378899	1	NA	NA	NA	0.0834901	NA	NA	0.684996	0.0315141	0.387368	0		NA	NA	NA	NA	0.208478	NA
left.entorhinal	MD	left.cortex	0.378899	1	NA	NA	NA	0.990502	NA	NA	0.0478085	0.753638	0.254265	0	NA	NA	NA	NA	NA	0.62432	NA
left.entorhinal	OCD	left.cortex	0.378899	0.478713	NA	NA	NA	0.392451	NA	NA	0.921155	0.309678	0.680663	0	NA	NA	NA	NA	NA	0.709809	NA
left.entorhinal	PTSD	left.cortex	0.378899	1	NA	NA	NA	0.408408	NA	NA	0.584574	0.493654	0.929756	0	NA	NA	NA	NA	NA	NA	0.755953
left.entorhinal	SCZ	left.cortex	0.378899	0.999958	NA	NA	NA	0.913858	NA	NA	0.0786289	0.133265	0.173118	0	NA	NA	NA	NA	NA	NA	NA
left.entorhinal	TS	left.cortex	0.378899	0.671857	NA	NA	NA	0.570024	NA	NA	0.866233	0.242158	0.578594	0	NA	NA	NA	NA	NA	NA	NA
left.fusiform	AD	left.cortex	0.320531	0.999994	NA	NA	NA	NA	NA	NA	0.714262	0.57313	0.515875	0	NA	NA	NA	NA	NA	0.962915	NA
left.fusiform	ADHD	left.cortex	0.320531	0.77249	NA	NA	NA	NA	NA	NA	0.00214864	0.920841	0.565924	0	NA	NA	NA	NA	NA	0.116333	NA
left.fusiform	AN	left.cortex	0.320531	0.821804	NA	NA	NA	NA	NA	NA	0.911468	0.309205	0.356529	0	NA	NA	NA	NA	NA	0.793667	NA
left.fusiform	anxiety	left.cortex	0.320531	0.35595	NA	NA	NA	NA	NA	NA	0.865778	0.177522	0.827861	0	NA	NA	NA	NA	NA	NA	0.910982
left.fusiform	ASD	left.cortex	0.320531	0.722241	NA	NA	NA	NA	NA	NA	0.0189184	0.318649	0.723845	0	NA	NA	NA	NA	NA	0.531071	NA
left.fusiform	BP	left.cortex	0.320531	0.76776	NA	NA	NA	NA	NA	NA	0.0199996	0.867281	0.941153	0	NA	NA	NA	NA	NA	0.405673	NA
left.fusiform	Ins	left.cortex	0.320531	1	NA	NA	NA	NA	NA	NA	0.336939	0.395715	0.715603	0	NA	NA	NA	NA	NA	0.0201933	NA
left.fusiform	MD	left.cortex	0.320531	1	NA	NA	NA	NA	NA	NA	0.703036	0.939821	0.799087	0	NA	NA	NA	NA	NA	0.849809	NA
left.fusiform	OCD	left.cortex	0.320531	0.196588	NA	NA	NA	NA	NA	NA	0.379736	0.780391	0.55598	0	NA	NA	NA	NA	NA	0.629081	NA
left.fusiform	PTSD	left.cortex	0.320531	0.989382	NA	NA	NA	NA	NA	NA	0.0954214	0.340073	0.853336	0	NA	NA	NA	NA	NA	NA	0.00926819
left.fusiform	SCZ	left.cortex	0.320531	0.926217	NA	NA	NA	NA	NA	NA	0.132824	0.86767	0.278933	0	NA	NA	NA	NA	NA	NA	NA
left.fusiform	TS	left.cortex	0.320531	0.284867	NA	NA	NA	NA	NA	NA	0.412343	0.301425	0.260353	0	NA	NA	NA	NA	NA	NA	NA
left.inferior.parietal	BP	left.cortex	0.394235	0.310544	NA	NA	NA	0.88818	NA	NA	0.582538	0.0365087	0.866619	0	NA	NA	NA	NA	NA	0.172788	NA
left.lateral.orbitofrontal	AD	left.cortex	0.462437	0	NA	NA	NA	NA	NA	NA	0.513863	0.106315	0.0412309	0	NA	NA	NA	NA	NA	0.0782168	NA
left.lateral.orbitofrontal	ADHD	left.cortex	0.462437	0	NA	NA	NA	NA	NA	NA	0.0225781	0.0979477	0.386036	0	NA	NA	NA	NA	NA	0.573685	NA
left.lateral.orbitofrontal	AN	left.cortex	0.462437	0	NA	NA	NA	NA	NA	NA	0.312408	0.197163	0.797093	0	NA	NA	NA	NA	NA	0.475931	NA
left.lateral.orbitofrontal	anxiety	left.cortex	0.462437	0	NA	NA	NA	NA	NA	NA	0.193006	0.49236	0.0132549	0	NA	NA	NA	NA	NA	NA	0.216831
left.lateral.orbitofrontal	ASD	left.cortex	0.462437	0	NA	NA	NA	NA	NA	NA	0.557865	0.453101	0.766893	0	NA	NA	NA	NA	NA	0.659194	NA
left.lateral.orbitofrontal	BP	left.cortex	0.462437	0	NA	NA	NA	NA	NA	NA	0.282807	0.0605101	0.244033	0	NA	NA	NA	NA	NA	0.894326	NA
left.lateral.orbitofrontal	Ins	left.cortex	0.462437	0	NA	NA	NA	NA	NA	NA	0.025721	0.0273428	0.210618	1	rs997552	0.0729775	0.198688	0.186972	0.483248	0.491011	NA
left.lateral.orbitofrontal	MD	left.cortex	0.462437	0	NA	NA	NA	NA	NA	NA	0.196484	0.47828	0.118592	0	NA	NA	NA	NA	NA	0.999972	NA
left.lateral.orbitofrontal	OCD	left.cortex	0.462437	0	NA	NA	NA	NA	NA	NA	0.213063	0.755734	0.926712	0	NA	NA	NA	NA	NA	0.495921	NA
left.lateral.orbitofrontal	PTSD	left.cortex	0.462437	0	NA	NA	NA	NA	NA	NA	0.0702486	0.807862	0.23716	0	NA	NA	NA	NA	NA	NA	0.901711
left.lateral.orbitofrontal	SCZ	left.cortex	0.462437	0	NA	NA	NA	NA	NA	NA	0.100802	0.0205222	0.851743	0		NA	NA	NA	NA	NA	NA
left.lateral.orbitofrontal	TS	left.cortex	0.462437	0	NA	NA	NA	NA	NA	NA	0.0732828	0.778455	0.590689	0	NA	NA	NA	NA	NA	NA	NA
left.lingual	AD	left.cortex	0.365394	0	NA	NA	NA	0.424183	NA	NA	0.190768	0.685959	0.229609	0	NA	NA	NA	NA	NA	0.923217	NA
left.lingual	ADHD	left.cortex	0.365394	0	NA	NA	NA	0.848236	NA	NA	0.766493	0.00118259	0.186176	0		NA	NA	NA	NA	0.0886533	NA
left.lingual	AN	left.cortex	0.365394	0	NA	NA	NA	0.715923	NA	NA	0.183683	0.912326	0.382178	0	NA	NA	NA	NA	NA	0.118843	NA
left.lingual	anxiety	left.cortex	0.365394	0	NA	NA	NA	0.291481	NA	NA	0.0484258	0.84757	0.26108	0	NA	NA	NA	NA	NA	NA	0.508741
left.lingual	ASD	left.cortex	0.365394	0	NA	NA	NA	0.946103	NA	NA	0.587876	0.022249	0.562609	0		NA	NA	NA	NA	0.386732	NA
left.lingual	BP	left.cortex	0.365394	0	NA	NA	NA	0.128328	NA	NA	0.372523	0.025684	0.705562	1	rs9549698	0.786141	0.879454	0.694283	0.813611	0.577382	NA
left.lingual	Ins	left.cortex	0.365394	0	NA	NA	NA	0.266888	NA	NA	0.162887	0.384789	0.801288	0	NA	NA	NA	NA	NA	0.811125	NA
left.lingual	MD	left.cortex	0.365394	0	NA	NA	NA	0.589122	NA	NA	0.381799	0.74743	0.903513	0	NA	NA	NA	NA	NA	0.739712	NA
left.lingual	OCD	left.cortex	0.365394	0	NA	NA	NA	0.324076	NA	NA	0.455395	0.421294	0.68203	0	NA	NA	NA	NA	NA	0.616511	NA
left.lingual	PTSD	left.cortex	0.365394	0	NA	NA	NA	0.444687	NA	NA	0.53214	0.118172	0.928237	0	NA	NA	NA	NA	NA	NA	0.207669
left.lingual	SCZ	left.cortex	0.365394	0	NA	NA	NA	0.123592	NA	NA	0.189761	0.151592	0.589719	0	NA	NA	NA	NA	NA	NA	NA
left.lingual	TS	left.cortex	0.365394	0	NA	NA	NA	0.35931	NA	NA	0.426414	0.250162	0.0405168	0	NA	NA	NA	NA	NA	NA	NA
left.middle.temporal	BP	left.cortex	0.306963	0.936851	NA	NA	NA	0.290681	NA	NA	2.52e-05	0.020824	0.0462003	1	rs34050136	0.496723	0.106469	0.194963	0.0190664	0.453066	NA
left.pars.triangularis	AD	left.cortex	0.157895	0.905248	NA	NA	NA	0.1177	NA	NA	0.0726355	0.0841918	0.361333	0	NA	NA	NA	NA	NA	0.72397	NA
left.pars.triangularis	ADHD	left.cortex	0.157895	0.286947	NA	NA	NA	NA	NA	NA	0.000771358	0.0498027	0.307371	0		NA	NA	NA	NA	0.977059	NA
left.pars.triangularis	AN	left.cortex	0.157895	0.318352	NA	NA	NA	NA	NA	NA	0.182233	0.086047	0.690986	0	NA	NA	NA	NA	NA	0.774517	NA
left.pars.triangularis	anxiety	left.cortex	0.157895	0.12993	NA	NA	NA	0.954455	NA	NA	0.259934	0.439475	0.828151	0	NA	NA	NA	NA	NA	NA	0.789623
left.pars.triangularis	ASD	left.cortex	0.157895	0.260067	NA	NA	NA	NA	NA	NA	0.00527898	1.59e-05	0.17555	2	rs117169274rs201048834	0.947058	0.806713	0.0430137	0.723586	0.035622	NA
left.pars.triangularis	BP	left.cortex	0.157895	0.284228	NA	NA	NA	0.470753	NA	NA	0.0452603	0.00491512	0.466841	1	rs7130656	0.268892	0.120834	0.148839	0.186709	0.00239969	NA
left.pars.triangularis	Ins	left.cortex	0.157895	0.949935	NA	NA	NA	NA	NA	NA	0.18447	0.289575	0.9068	0	NA	NA	NA	NA	NA	0.93233	NA
left.pars.triangularis	MD	left.cortex	0.157895	0.98898	NA	NA	NA	0.553201	NA	NA	0.0873571	0.811172	0.583508	0	NA	NA	NA	NA	NA	0.706818	NA
left.pars.triangularis	OCD	left.cortex	0.157895	0.0877774	NA	NA	NA	NA	NA	NA	0.309974	0.635298	0.299736	0	NA	NA	NA	NA	NA	0.0802009	NA
left.pars.triangularis	PTSD	left.cortex	0.157895	0.594685	NA	NA	NA	0.327922	NA	NA	0.815351	0.785333	0.471713	0	NA	NA	NA	NA	NA	NA	0.116183
left.pars.triangularis	SCZ	left.cortex	0.157895	0.420136	NA	NA	NA	NA	NA	NA	5.35e-10	0.0151056	0.0376322	1	rs12938714	0.295795	0.0317933	0.113381	0.0547893	NA	NA
left.pars.triangularis	TS	left.cortex	0.157895	0.110695	NA	NA	NA	NA	NA	NA	0.82526	0.33295	0.674443	0	NA	NA	NA	NA	NA	NA	NA
left.pericalcarine	AD	left.cortex	0.421968	0.999607	NA	NA	NA	NA	NA	NA	0.580182	0.110879	0.874272	0	NA	NA	NA	NA	NA	0.0456896	NA
left.pericalcarine	ADHD	left.cortex	0.421968	0.621564	NA	NA	NA	NA	NA	NA	0.659088	0.349113	0.169726	0	NA	NA	NA	NA	NA	0.53399	NA
left.pericalcarine	AN	left.cortex	0.421968	0.675969	NA	NA	NA	NA	NA	NA	0.880915	0.00258747	0.669432	1	rs6931604	0.700511	0.233909	0.0784235	0.26326	0.31728	NA
left.pericalcarine	anxiety	left.cortex	0.421968	0.265884	NA	NA	NA	NA	NA	NA	0.687029	0.752037	0.636328	0	NA	NA	NA	NA	NA	NA	0.393826
left.pericalcarine	ASD	left.cortex	0.421968	0.570447	NA	NA	NA	NA	NA	NA	0.910139	0.0996835	0.763424	0	NA	NA	NA	NA	NA	0.408915	NA
left.pericalcarine	BP	left.cortex	0.421968	0.616586	NA	NA	NA	NA	NA	NA	0.280518	3.84e-05	0.773034	1	rs6931604	0.682428	0.846669	0.00952064	0.685579	0.392375	NA
left.pericalcarine	Ins	left.cortex	0.421968	0.999951	NA	NA	NA	NA	NA	NA	0.268758	0.14454	0.524246	0	NA	NA	NA	NA	NA	0.679383	NA
left.pericalcarine	MD	left.cortex	0.421968	1	NA	NA	NA	NA	NA	NA	0.659266	0.00905918	0.0269834	1	rs1627536	0.119299	0.0196546	0.152048	0.0495246	0.593204	NA
left.pericalcarine	OCD	left.cortex	0.421968	0.152072	NA	NA	NA	NA	NA	NA	0.865391	0.807088	0.226881	0	NA	NA	NA	NA	NA	0.677433	NA
left.pericalcarine	PTSD	left.cortex	0.421968	0.946809	NA	NA	NA	NA	NA	NA	0.0230761	0.753974	0.963391	0	NA	NA	NA	NA	NA	NA	0.109599
left.pericalcarine	SCZ	left.cortex	0.421968	0.815237	NA	NA	NA	NA	NA	NA	0.0841916	4.81e-07	0.288473	2	rs6722461rs6983332	0.878211	0.396727	0.0108399	0.288783	NA	NA
left.pericalcarine	TS	left.cortex	0.421968	0.214387	NA	NA	NA	NA	NA	NA	0.142088	0.0286717	0.493259	1	rs6931604	0.67879	0.786243	0.67717	0.992999	NA	NA
left.postcentral	AD	left.cortex	0.344134	0	NA	NA	NA	NA	NA	NA	0.107793	0.393156	0.117491	0	NA	NA	NA	NA	NA	0.269472	NA
left.postcentral	ADHD	left.cortex	0.344134	0	NA	NA	NA	NA	NA	NA	0.424476	0.0343063	0.202983	0		NA	NA	NA	NA	0.0715994	NA
left.postcentral	AN	left.cortex	0.344134	0	NA	NA	NA	NA	NA	NA	0.0693543	0.0137185	0.43706	0		NA	NA	NA	NA	0.454067	NA
left.postcentral	anxiety	left.cortex	0.344134	0	NA	NA	NA	NA	NA	NA	0.578635	0.252084	0.847962	0	NA	NA	NA	NA	NA	NA	0.611944
left.postcentral	ASD	left.cortex	0.344134	0	NA	NA	NA	NA	NA	NA	0.628272	0.0809765	0.880227	0	NA	NA	NA	NA	NA	0.241377	NA
left.postcentral	BP	left.cortex	0.344134	0	NA	NA	NA	NA	NA	NA	0.149696	0.233729	0.788869	0	NA	NA	NA	NA	NA	0.583622	NA
left.postcentral	Ins	left.cortex	0.344134	0	NA	NA	NA	NA	NA	NA	0.00724597	0.789109	0.544572	0	NA	NA	NA	NA	NA	0.0707953	NA
left.postcentral	MD	left.cortex	0.344134	0	NA	NA	NA	NA	NA	NA	0.0773789	0.0401123	0.539505	1	rs4635171	0.979372	0.594764	0.306713	0.449602	0.753277	NA
left.postcentral	OCD	left.cortex	0.344134	0	NA	NA	NA	NA	NA	NA	0.958162	0.343105	0.959737	0	NA	NA	NA	NA	NA	0.831749	NA
left.postcentral	PTSD	left.cortex	0.344134	0	NA	NA	NA	NA	NA	NA	0.477678	0.156621	0.36097	0	NA	NA	NA	NA	NA	NA	0.34059
left.postcentral	SCZ	left.cortex	0.344134	0	NA	NA	NA	NA	NA	NA	0.0298344	0.0106451	0.896616	2	rs2614464rs4635171	0.262411	0.179882	0.461979	0.41575	NA	NA
left.postcentral	TS	left.cortex	0.344134	0	NA	NA	NA	NA	NA	NA	0.209757	0.238216	0.444586	0	NA	NA	NA	NA	NA	NA	NA
left.posterior.cingulate	AD	left.cortex	0.353639	0	NA	NA	NA	NA	NA	NA	0.225642	0.550516	0.280009	0	NA	NA	NA	NA	NA	0.00814119	NA
left.posterior.cingulate	ADHD	left.cortex	0.353639	0	NA	NA	NA	NA	NA	NA	0.415654	0.223817	0.927913	0	NA	NA	NA	NA	NA	0.0132423	NA
left.posterior.cingulate	AN	left.cortex	0.353639	0	NA	NA	NA	NA	NA	NA	0.0454099	0.218075	0.0413861	0	NA	NA	NA	NA	NA	0.146282	NA
left.posterior.cingulate	anxiety	left.cortex	0.353639	0	NA	NA	NA	NA	NA	NA	0.697163	0.588412	0.655287	0	NA	NA	NA	NA	NA	NA	0.714887
left.posterior.cingulate	ASD	left.cortex	0.353639	0	NA	NA	NA	NA	NA	NA	0.411074	0.623841	0.478921	0	NA	NA	NA	NA	NA	0.0135115	NA
left.posterior.cingulate	BP	left.cortex	0.353639	0	NA	NA	NA	NA	NA	NA	0.0617388	0.0147122	0.309839	0		NA	NA	NA	NA	0.553338	NA
left.posterior.cingulate	Ins	left.cortex	0.353639	0	NA	NA	NA	NA	NA	NA	0.265453	0.171733	0.988574	0	NA	NA	NA	NA	NA	0.423677	NA
left.posterior.cingulate	MD	left.cortex	0.353639	0	NA	NA	NA	NA	NA	NA	0.40449	0.220929	0.568111	0	NA	NA	NA	NA	NA	0.419963	NA
left.posterior.cingulate	OCD	left.cortex	0.353639	0	NA	NA	NA	NA	NA	NA	0.130333	0.653943	0.328903	0	NA	NA	NA	NA	NA	0.665757	NA
left.posterior.cingulate	PTSD	left.cortex	0.353639	0	NA	NA	NA	NA	NA	NA	0.521519	0.957742	0.19967	0	NA	NA	NA	NA	NA	NA	0.761356
left.posterior.cingulate	SCZ	left.cortex	0.353639	0	NA	NA	NA	NA	NA	NA	0.0395441	0.0138462	0.485139	1	rs4895799	0.626715	0.947866	0.178331	0.834234	NA	NA
left.posterior.cingulate	TS	left.cortex	0.353639	0	NA	NA	NA	NA	NA	NA	0.258094	0.456908	0.584503	0	NA	NA	NA	NA	NA	NA	NA
left.precentral	AD	left.cortex	0.413837	1	NA	NA	NA	NA	NA	NA	0.115875	0.535401	0.527442	0	NA	NA	NA	NA	NA	0.203986	NA
left.precentral	ADHD	left.cortex	0.413837	0.883411	NA	NA	NA	NA	NA	NA	0.0835464	0.591354	0.0597525	0	NA	NA	NA	NA	NA	0.222263	NA
left.precentral	AN	left.cortex	0.413837	0.918675	NA	NA	NA	NA	NA	NA	0.699339	0.00314545	0.717344	1	rs785371	0.359062	0.99356	0.0705693	0.656922	0.00453018	NA
left.precentral	anxiety	left.cortex	0.413837	0.456932	NA	NA	NA	NA	NA	NA	0.545165	0.301877	0.718586	0	NA	NA	NA	NA	NA	NA	0.00515795
left.precentral	ASD	left.cortex	0.413837	0.84345	NA	NA	NA	NA	NA	NA	0.153787	0.0140462	0.951247	1	rs405161	0.552024	0.592527	0.27916	0.677224	0.719756	NA
left.precentral	BP	left.cortex	0.413837	0.879816	NA	NA	NA	NA	NA	NA	0.199698	0.0651023	0.306858	0		NA	NA	NA	NA	0.420292	NA
left.precentral	Ins	left.cortex	0.413837	1	NA	NA	NA	NA	NA	NA	0.328842	0.240417	0.358556	0	NA	NA	NA	NA	NA	0.150327	NA
left.precentral	MD	left.cortex	0.413837	1	NA	NA	NA	NA	NA	NA	0.281821	0.0541846	0.625946	0	NA	NA	NA	NA	NA	0.283127	NA
left.precentral	OCD	left.cortex	0.413837	0.249916	NA	NA	NA	NA	NA	NA	0.656208	0.326574	0.286028	0	NA	NA	NA	NA	NA	0.302767	NA
left.precentral	PTSD	left.cortex	0.413837	0.998672	NA	NA	NA	NA	NA	NA	0.754057	0.996002	0.785258	0	NA	NA	NA	NA	NA	NA	0.309153
left.precentral	SCZ	left.cortex	0.413837	0.977711	NA	NA	NA	NA	NA	NA	0.0178761	0.383051	0.0639932	0	NA	NA	NA	NA	NA	NA	NA
left.precentral	TS	left.cortex	0.413837	0.366722	NA	NA	NA	NA	NA	NA	0.358542	0.00291942	0.787103	1	rs10097522	0.391569	0.969488	0.0460443	0.827507	NA	NA
left.precuneus	AD	left.cortex	0.453765	0	NA	NA	NA	0.0390161	NA	NA	0.392164	0.0887416	0.740982	0	NA	NA	NA	NA	NA	0.225816	NA
left.precuneus	ADHD	left.cortex	0.453765	0	NA	NA	NA	0.151263	NA	NA	0.0132792	0.00071922	0.392143	2	rs10807124rs76143792	0.21869	0.484373	0.166623	0.253637	0.500788	NA
left.precuneus	AN	left.cortex	0.453765	0	NA	NA	NA	0.0777688	NA	NA	0.057293	0.22052	0.962172	0	NA	NA	NA	NA	NA	0.54186	NA
left.precuneus	anxiety	left.cortex	0.453765	0	NA	NA	NA	0.0997714	NA	NA	0.104815	0.286136	0.508147	0	NA	NA	NA	NA	NA	NA	0.790162
left.precuneus	ASD	left.cortex	0.453765	0	NA	NA	NA	0.214517	NA	NA	0.0695409	0.00741516	0.961595	1	rs62064364	0.845962	0.682821	0.19842	0.694148	0.756641	NA
left.precuneus	BP	left.cortex	0.453765	0	NA	NA	NA	0.489243	NA	NA	0.0532187	0.0577658	0.730537	0		NA	NA	NA	NA	0.805164	NA
left.precuneus	Ins	left.cortex	0.453765	0	NA	NA	NA	0.0065719	NA	NA	0.019388	0.189235	0.383575	0	NA	NA	NA	NA	NA	0.906213	NA
left.precuneus	MD	left.cortex	0.453765	0	NA	NA	NA	0.0513772	NA	NA	0.409729	0.0902914	0.39928	0	NA	NA	NA	NA	NA	0.737718	NA
left.precuneus	OCD	left.cortex	0.453765	0	NA	NA	NA	0.79894	NA	NA	0.623511	0.358281	0.924353	0	NA	NA	NA	NA	NA	0.659154	NA
left.precuneus	PTSD	left.cortex	0.453765	0	NA	NA	NA	0.137825	NA	NA	0.203433	0.518474	0.01578	0	NA	NA	NA	NA	NA	NA	0.822913
left.precuneus	SCZ	left.cortex	0.453765	0	NA	NA	NA	5.93e-05	NA	NA	0.00114513	7.35e-10	0.615172	5	rs1046388rs10807124rs2279829rs28656273rs62375474	0.379066	0.480803	0.405892	0.295627	NA	NA
left.precuneus	TS	left.cortex	0.453765	0	NA	NA	NA	0.165945	NA	NA	0.0248427	0.856121	0.760063	0	NA	NA	NA	NA	NA	NA	NA
left.superior.frontal	AD	left.cortex	0.25944	0.900042	NA	NA	NA	NA	NA	NA	0.0243173	0.260675	0.751852	0	NA	NA	NA	NA	NA	0.242454	NA
left.superior.frontal	ADHD	left.cortex	0.25944	0.282587	NA	NA	NA	NA	NA	NA	0.0108711	0.18689	0.0243197	0	NA	NA	NA	NA	NA	0.700595	NA
left.superior.frontal	AN	left.cortex	0.25944	0.313478	NA	NA	NA	NA	NA	NA	0.427632	0.0502992	0.480834	0	NA	NA	NA	NA	NA	0.983273	NA
left.superior.frontal	anxiety	left.cortex	0.25944	0.128421	NA	NA	NA	NA	NA	NA	0.687466	0.695021	0.342112	0	NA	NA	NA	NA	NA	NA	0.199142
left.superior.frontal	ASD	left.cortex	0.25944	0.256164	NA	NA	NA	NA	NA	NA	0.0245565	0.461861	0.859826	0	NA	NA	NA	NA	NA	0.859179	NA
left.superior.frontal	BP	left.cortex	0.25944	0.279913	NA	NA	NA	NA	NA	NA	0.493078	0.0771894	0.78198	0	NA	NA	NA	NA	NA	0.25059	NA
left.superior.frontal	Ins	left.cortex	0.25944	0.946398	NA	NA	NA	NA	NA	NA	0.393471	0.305773	0.718438	0	NA	NA	NA	NA	NA	0.186973	NA
left.superior.frontal	MD	left.cortex	0.25944	0.987787	NA	NA	NA	NA	NA	NA	0.786717	0.184728	0.0170823	0	NA	NA	NA	NA	NA	0.680729	NA
left.superior.frontal	OCD	left.cortex	0.25944	0.08707	NA	NA	NA	NA	NA	NA	0.212331	0.159455	0.977142	0	NA	NA	NA	NA	NA	0.953059	NA
left.superior.frontal	PTSD	left.cortex	0.25944	0.586783	NA	NA	NA	NA	NA	NA	0.414436	0.369755	0.0543895	0	NA	NA	NA	NA	NA	NA	0.934615
left.superior.frontal	SCZ	left.cortex	0.25944	0.413798	NA	NA	NA	NA	NA	NA	0.0729965	0.0511189	0.937755	0	NA	NA	NA	NA	NA	NA	NA
left.superior.frontal	TS	left.cortex	0.25944	0.109552	NA	NA	NA	NA	NA	NA	0.2965	0.296867	0.762665	0	NA	NA	NA	NA	NA	NA	NA
left.superior.temporal	AD	left.cortex	0.411419	0	NA	NA	NA	0.284749	NA	NA	0.441018	0.427588	0.731664	0	NA	NA	NA	NA	NA	0.645126	NA
left.superior.temporal	ADHD	left.cortex	0.411419	0	NA	NA	NA	0.0946481	NA	NA	0.0168238	0.0153986	0.541699	0		NA	NA	NA	NA	0.171001	NA
left.superior.temporal	AN	left.cortex	0.411419	0	NA	NA	NA	0.649901	NA	NA	0.141752	0.0642927	0.531096	0	NA	NA	NA	NA	NA	0.329681	NA
left.superior.temporal	anxiety	left.cortex	0.411419	0	NA	NA	NA	0.0551353	NA	NA	0.243434	0.0634791	0.109612	0	NA	NA	NA	NA	NA	NA	0.371643
left.superior.temporal	ASD	left.cortex	0.411419	0	NA	NA	NA	0.428682	NA	NA	0.0211273	0.060176	0.232061	0	NA	NA	NA	NA	NA	0.133518	NA
left.superior.temporal	BP	left.cortex	0.411419	0	NA	NA	NA	0.72505	NA	NA	0.322249	0.0595065	0.519484	0		NA	NA	NA	NA	0.187733	NA
left.superior.temporal	Ins	left.cortex	0.411419	0	NA	NA	NA	0.0538145	NA	NA	0.152999	0.0210676	0.464547	0		NA	NA	NA	NA	0.618543	NA
left.superior.temporal	MD	left.cortex	0.411419	0	NA	NA	NA	0.570301	NA	NA	0.237332	0.392658	0.241075	0	NA	NA	NA	NA	NA	0.657469	NA
left.superior.temporal	OCD	left.cortex	0.411419	0	NA	NA	NA	0.0716231	NA	NA	0.280169	0.608285	0.257748	0	NA	NA	NA	NA	NA	0.295376	NA
left.superior.temporal	PTSD	left.cortex	0.411419	0	NA	NA	NA	0.153864	NA	NA	0.213606	0.22117	0.548915	0	NA	NA	NA	NA	NA	NA	0.171625
left.superior.temporal	SCZ	left.cortex	0.411419	0	NA	NA	NA	0.00196122	NA	NA	4.35e-06	0.000846344	0.240266	2	rs36103207rs7617959	0.906456	0.820272	0.149937	0.656342	NA	NA
left.superior.temporal	TS	left.cortex	0.411419	0	NA	NA	NA	0.720245	NA	NA	0.783636	0.0299981	0.687056	1	rs62362299	0.0093584	0.0651327	0.119595	0.357606	NA	NA
left.thalamus.proper	anxiety	thalamus	0.548932	0.143582	NA	NA	NA	0.32326	NA	NA	0.57649	0.560062	0.264979	0	NA	NA	NA	NA	NA	NA	0.541266
left.thalamus.proper	BP	thalamus	0.548932	0.322766	NA	NA	NA	0.833037	NA	NA	7.66e-06	1.05e-05	0.645436	1	rs2664299	0.159559	0.724971	0.00018894	0.352786	0.947428	NA
left.thalamus.proper	Ins	thalamus	0.548932	0.973309	NA	NA	NA	0.4016	NA	NA	0.0669525	0.0766689	0.568628	0	NA	NA	NA	NA	NA	0.138243	NA
left.thalamus.proper	OCD	thalamus	0.548932	0.0941722	NA	NA	NA	0.558635	NA	NA	0.652554	0.599028	0.152555	0	NA	NA	NA	NA	NA	0.809763	NA
left.thalamus.proper	PTSD	thalamus	0.548932	0.660968	NA	NA	NA	0.40184	NA	NA	0.107111	0.126945	0.820691	0	NA	NA	NA	NA	NA	NA	0.426323
left.thalamus.proper	SCZ	thalamus	0.548932	0.475534	NA	NA	NA	0.128668	NA	NA	1.56e-13	2.53e-13	0.711098	4	rs2664299rs61826793rs9357004rs9428966	0.527771	0.524785	0.00143192	0.316084	NA	NA
left.thalamus.proper	TS	thalamus	0.548932	0.121034	NA	NA	NA	0.201924	NA	NA	0.0135356	0.00947162	0.183995	0		NA	NA	NA	NA	NA	NA
left.transverse.temporal	AD	left.cortex	0.357477	0.999961	NA	NA	NA	NA	NA	NA	0.302174	0.0311483	0.808681	0		NA	NA	NA	NA	0.656184	NA
left.transverse.temporal	ADHD	left.cortex	0.357477	0.712755	NA	NA	NA	NA	NA	NA	0.327952	0.0140493	0.707188	0		NA	NA	NA	NA	0.936807	NA
left.transverse.temporal	AN	left.cortex	0.357477	0.619511	NA	NA	NA	NA	NA	NA	0.327286	0.410161	0.259636	0	NA	NA	NA	NA	NA	0.205209	NA
left.transverse.temporal	anxiety	left.cortex	0.357477	0.316308	NA	NA	NA	NA	NA	NA	0.960881	0.70748	0.45137	0	NA	NA	NA	NA	NA	NA	0.712202
left.transverse.temporal	ASD	left.cortex	0.357477	0.660819	NA	NA	NA	NA	NA	NA	0.168149	0.0149293	0.149084	0		NA	NA	NA	NA	0.941634	NA
left.transverse.temporal	BP	left.cortex	0.357477	0.707789	NA	NA	NA	NA	NA	NA	0.00532002	0.483003	0.283052	0	NA	NA	NA	NA	NA	0.849854	NA
left.transverse.temporal	Ins	left.cortex	0.357477	0.999997	NA	NA	NA	NA	NA	NA	0.122488	0.384313	0.291086	0	NA	NA	NA	NA	NA	0.461529	NA
left.transverse.temporal	MD	left.cortex	0.357477	1	NA	NA	NA	NA	NA	NA	0.585549	0.820073	0.799121	0	NA	NA	NA	NA	NA	0.967209	NA
left.transverse.temporal	OCD	left.cortex	0.357477	0.176712	NA	NA	NA	NA	NA	NA	0.72718	0.218065	0.384891	0	NA	NA	NA	NA	NA	0.898611	NA
left.transverse.temporal	PTSD	left.cortex	0.357477	0.977858	NA	NA	NA	NA	NA	NA	0.0688195	0.460486	0.8294	0	NA	NA	NA	NA	NA	NA	0.119233
left.transverse.temporal	SCZ	left.cortex	0.357477	0.887717	NA	NA	NA	NA	NA	NA	1.07e-05	0.0454519	0.121447	1	rs17669337	0.577538	0.176927	0.238072	0.198904	NA	NA
left.transverse.temporal	TS	left.cortex	0.357477	0.253602	NA	NA	NA	NA	NA	NA	0.295631	0.334285	0.685423	0	NA	NA	NA	NA	NA	NA	NA
optic.chiasm	AD	thalamus	0.056408	0	NA	NA	NA	NA	NA	NA	0.053936	0.0698536	0.874824	0	NA	NA	NA	NA	NA	0.207967	NA
optic.chiasm	ADHD	thalamus	0.056408	0	NA	NA	NA	NA	NA	NA	0.112171	0.146034	0.945988	0	NA	NA	NA	NA	NA	0.240174	NA
optic.chiasm	AN	thalamus	0.056408	0	NA	NA	NA	NA	NA	NA	0.15134	0.185616	0.728334	0	NA	NA	NA	NA	NA	0.329699	NA
optic.chiasm	anxiety	thalamus	0.056408	0	NA	NA	NA	NA	NA	NA	0.90773	0.928178	0.609054	0	NA	NA	NA	NA	NA	NA	0.367695
optic.chiasm	ASD	thalamus	0.056408	0	NA	NA	NA	NA	NA	NA	0.603069	0.653806	0.729521	0	NA	NA	NA	NA	NA	0.19875	NA
optic.chiasm	BP	thalamus	0.056408	0	NA	NA	NA	NA	NA	NA	0.989965	0.991978	0.566415	0	NA	NA	NA	NA	NA	0.114283	NA
optic.chiasm	Ins	thalamus	0.056408	0	NA	NA	NA	NA	NA	NA	0.0500488	0.0662291	0.885686	0	NA	NA	NA	NA	NA	0.381873	NA
optic.chiasm	MD	thalamus	0.056408	0	NA	NA	NA	NA	NA	NA	0.356057	0.359839	0.351003	0	NA	NA	NA	NA	NA	0.640732	NA
optic.chiasm	OCD	thalamus	0.056408	0	NA	NA	NA	NA	NA	NA	0.104417	0.129623	0.77188	0	NA	NA	NA	NA	NA	0.426769	NA
optic.chiasm	PTSD	thalamus	0.056408	0	NA	NA	NA	NA	NA	NA	0.162927	0.187122	0.589693	0	NA	NA	NA	NA	NA	NA	0.693286
optic.chiasm	SCZ	thalamus	0.056408	0	NA	NA	NA	NA	NA	NA	0.891657	0.857183	0.212069	0	NA	NA	NA	NA	NA	NA	NA
optic.chiasm	TS	thalamus	0.056408	0	NA	NA	NA	NA	NA	NA	0.9531	0.89821	0.119593	0	NA	NA	NA	NA	NA	NA	NA
right.caudal.anterior.cingulate	AD	right.cortex	0.159096	0.99303	NA	NA	NA	NA	NA	NA	0.180411	0.47901	0.641175	0	NA	NA	NA	NA	NA	0.466833	NA
right.caudal.anterior.cingulate	ADHD	right.cortex	0.159096	0.288947	NA	NA	NA	NA	NA	NA	0.718502	0.0217406	0.752451	1	rs4923532	0.997059	0.466852	0.132558	0.392562	0.943693	NA
right.caudal.anterior.cingulate	AN	right.cortex	0.159096	0.268966	NA	NA	NA	NA	NA	NA	0.241443	0.153819	0.478775	0	NA	NA	NA	NA	NA	0.0837462	NA
right.caudal.anterior.cingulate	anxiety	right.cortex	0.159096	0.114833	NA	NA	NA	NA	NA	NA	0.814339	0.287094	0.906202	0	NA	NA	NA	NA	NA	NA	0.997689
right.caudal.anterior.cingulate	ASD	right.cortex	0.159096	0.427169	NA	NA	NA	NA	NA	NA	0.53113	0.0256595	0.623185	2	rs2043294rs4128707	0.888873	0.927658	0.669137	0.991885	0.200928	NA
right.caudal.anterior.cingulate	BP	right.cortex	0.159096	0.240668	NA	NA	NA	NA	NA	NA	0.00296129	0.372023	0.85944	0	NA	NA	NA	NA	NA	0.304694	NA
right.caudal.anterior.cingulate	Ins	right.cortex	0.159096	0.951485	NA	NA	NA	NA	NA	NA	0.439114	0.150747	0.332508	0	NA	NA	NA	NA	NA	0.467371	NA
right.caudal.anterior.cingulate	MD	right.cortex	0.159096	0.96976	NA	NA	NA	NA	NA	NA	0.76296	0.237632	0.343364	0	NA	NA	NA	NA	NA	0.507275	NA
right.caudal.anterior.cingulate	OCD	right.cortex	0.159096	0.0806992	NA	NA	NA	NA	NA	NA	0.855511	0.29706	0.453692	0	NA	NA	NA	NA	NA	0.377412	NA
right.caudal.anterior.cingulate	PTSD	right.cortex	0.159096	0.510461	NA	NA	NA	NA	NA	NA	0.510357	0.230332	0.483895	0	NA	NA	NA	NA	NA	NA	0.115026
right.caudal.anterior.cingulate	SCZ	right.cortex	0.159096	0.354986	NA	NA	NA	NA	NA	NA	0.229218	4.63e-06	0.473514	1	rs1568254	0.969067	0.998422	0.0958012	0.933131	NA	NA
right.caudal.anterior.cingulate	TS	right.cortex	0.159096	0.0992628	NA	NA	NA	NA	NA	NA	0.529023	0.804261	0.525695	0	NA	NA	NA	NA	NA	NA	NA
right.cuneus	AD	right.cortex	0.29271	0.999989	NA	NA	NA	0.16397	NA	NA	0.40895	0.172381	0.0372316	0	NA	NA	NA	NA	NA	0.602868	NA
right.cuneus	ADHD	right.cortex	0.29271	0.648814	NA	NA	NA	0.823111	NA	NA	0.615254	0.289866	0.182347	0	NA	NA	NA	NA	NA	0.740261	NA
right.cuneus	AN	right.cortex	0.29271	0.805999	NA	NA	NA	0.988436	NA	NA	0.0201978	0.367056	0.757544	0	NA	NA	NA	NA	NA	0.762753	NA
right.cuneus	anxiety	right.cortex	0.29271	0.202376	NA	NA	NA	0.521506	NA	NA	0.103981	0.970219	0.758732	0	NA	NA	NA	NA	NA	NA	0.613559
right.cuneus	ASD	right.cortex	0.29271	0.704473	NA	NA	NA	0.988519	NA	NA	0.176672	0.191849	0.674367	0	NA	NA	NA	NA	NA	0.351268	NA
right.cuneus	BP	right.cortex	0.29271	0.7506	NA	NA	NA	0.178522	NA	NA	0.398259	0.00736902	0.835858	0		NA	NA	NA	NA	0.748032	NA
right.cuneus	Ins	right.cortex	0.29271	0.999999	NA	NA	NA	0.845819	NA	NA	0.116341	0.126913	0.40043	0	NA	NA	NA	NA	NA	0.277916	NA
right.cuneus	MD	right.cortex	0.29271	1	NA	NA	NA	0.783084	NA	NA	0.0598258	0.621582	0.65715	0	NA	NA	NA	NA	NA	0.729704	NA
right.cuneus	OCD	right.cortex	0.29271	0.190503	NA	NA	NA	0.864869	NA	NA	0.692128	0.765465	0.871463	0	NA	NA	NA	NA	NA	0.980567	NA
right.cuneus	PTSD	right.cortex	0.29271	0.98667	NA	NA	NA	0.0654598	NA	NA	0.366953	0.0851366	0.966992	0	NA	NA	NA	NA	NA	NA	0.795867
right.cuneus	SCZ	right.cortex	0.29271	0.915959	NA	NA	NA	0.680938	NA	NA	0.799585	1.43e-05	0.629704	2	rs2614464rs2848647	0.724713	0.932543	0.00484399	0.98112	NA	NA
right.cuneus	TS	right.cortex	0.29271	0.275333	NA	NA	NA	0.663024	NA	NA	0.0247828	0.309101	0.428892	0	NA	NA	NA	NA	NA	NA	NA
right.fusiform	AD	right.cortex	0.378454	1	NA	NA	NA	NA	NA	NA	0.215316	0.2102	0.691242	0	NA	NA	NA	NA	NA	0.911887	NA
right.fusiform	ADHD	right.cortex	0.378454	0.836503	NA	NA	NA	NA	NA	NA	0.0738549	0.686265	0.260133	0	NA	NA	NA	NA	NA	0.0232594	NA
right.fusiform	AN	right.cortex	0.378454	0.80946	NA	NA	NA	NA	NA	NA	0.00237425	0.104335	0.0523652	0	NA	NA	NA	NA	NA	0.931492	NA
right.fusiform	anxiety	right.cortex	0.378454	0.408038	NA	NA	NA	NA	NA	NA	0.139633	0.851821	0.704562	0	NA	NA	NA	NA	NA	NA	0.495429
right.fusiform	ASD	right.cortex	0.378454	0.790757	NA	NA	NA	NA	NA	NA	0.0845949	0.436943	0.119481	0	NA	NA	NA	NA	NA	0.00146752	NA
right.fusiform	BP	right.cortex	0.378454	0.832291	NA	NA	NA	NA	NA	NA	0.0606024	0.00398458	0.653203	1	rs3732666	0.795916	0.324461	0.0333453	0.339313	0.844756	NA
right.fusiform	Ins	right.cortex	0.378454	0.999999	NA	NA	NA	NA	NA	NA	0.031268	0.49185	0.805293	0	NA	NA	NA	NA	NA	0.626575	NA
right.fusiform	MD	right.cortex	0.378454	1	NA	NA	NA	NA	NA	NA	0.773833	0.595728	0.0528763	0	NA	NA	NA	NA	NA	0.358604	NA
right.fusiform	OCD	right.cortex	0.378454	0.223547	NA	NA	NA	NA	NA	NA	0.271741	0.887145	0.860884	0	NA	NA	NA	NA	NA	0.654385	NA
right.fusiform	PTSD	right.cortex	0.378454	0.996218	NA	NA	NA	NA	NA	NA	0.441832	0.527531	0.414786	0	NA	NA	NA	NA	NA	NA	0.550107
right.fusiform	SCZ	right.cortex	0.378454	0.959217	NA	NA	NA	NA	NA	NA	0.169384	0.116531	0.0580413	0	NA	NA	NA	NA	NA	NA	NA
right.fusiform	TS	right.cortex	0.378454	0.32665	NA	NA	NA	NA	NA	NA	0.215915	0.222361	0.0129524	0	NA	NA	NA	NA	NA	NA	NA
right.inferior.parietal	AD	right.cortex	0.317735	0.89001	NA	NA	NA	NA	NA	NA	0.916833	0.0628803	0.859508	0	NA	NA	NA	NA	NA	0.440566	NA
right.inferior.parietal	ADHD	right.cortex	0.317735	0.274716	NA	NA	NA	NA	NA	NA	0.993197	0.755531	0.968931	0	NA	NA	NA	NA	NA	0.267361	NA
right.inferior.parietal	AN	right.cortex	0.317735	0.304672	NA	NA	NA	NA	NA	NA	0.0726481	0.0621413	0.611528	0	NA	NA	NA	NA	NA	0.885124	NA
right.inferior.parietal	anxiety	right.cortex	0.317735	0	NA	NA	NA	NA	NA	NA	0.1176	0.0519265	0.144387	0	NA	NA	NA	NA	NA	NA	0.677483
right.inferior.parietal	ASD	right.cortex	0.317735	0.249126	NA	NA	NA	NA	NA	NA	0.806887	0.900124	0.436305	0	NA	NA	NA	NA	NA	0.220388	NA
right.inferior.parietal	BP	right.cortex	0.317735	0.272126	NA	NA	NA	NA	NA	NA	0.519525	0.0723609	0.791483	0		NA	NA	NA	NA	0.320167	NA
right.inferior.parietal	Ins	right.cortex	0.317735	0.939438	NA	NA	NA	NA	NA	NA	0.0062024	0.0219356	0.336468	0		NA	NA	NA	NA	0.737263	NA
right.inferior.parietal	MD	right.cortex	0.317735	0.985322	NA	NA	NA	NA	NA	NA	0.676061	0.0210236	0.426407	0		NA	NA	NA	NA	0.609198	NA
right.inferior.parietal	OCD	right.cortex	0.317735	0.085797	NA	NA	NA	NA	NA	NA	0.493919	0.144889	0.222808	0	NA	NA	NA	NA	NA	0.145756	NA
right.inferior.parietal	PTSD	right.cortex	0.317735	0.572276	NA	NA	NA	NA	NA	NA	0.0871901	0.952674	0.803232	0	NA	NA	NA	NA	NA	NA	0.258898
right.inferior.parietal	SCZ	right.cortex	0.317735	0.402293	NA	NA	NA	NA	NA	NA	0.570552	0.292288	0.376693	0	NA	NA	NA	NA	NA	NA	NA
right.inferior.parietal	TS	right.cortex	0.317735	0.107495	NA	NA	NA	NA	NA	NA	0.774221	0.341729	0.0623508	0	NA	NA	NA	NA	NA	NA	NA
right.insula	AD	right.cortex	0.589555	1	NA	NA	NA	0.718289	NA	NA	0.101018	0.371136	0.562564	0	NA	NA	NA	NA	NA	0.693273	NA
right.insula	ADHD	right.cortex	0.589555	0.999649	NA	NA	NA	0.837946	NA	NA	0.575815	0.14448	0.49654	0		NA	NA	NA	NA	0.0693264	NA
right.insula	AN	right.cortex	0.589555	0.999906	NA	NA	NA	0.742411	NA	NA	0.06159	0.58486	0.92547	0	NA	NA	NA	NA	NA	0.572961	NA
right.insula	anxiety	right.cortex	0.589555	0.852739	NA	NA	NA	0.378479	NA	NA	0.359925	0.193653	0.697452	0		NA	NA	NA	NA	NA	0.810873
right.insula	ASD	right.cortex	0.589555	0.998956	NA	NA	NA	0.289276	NA	NA	0.319256	0.379094	0.615994	0	NA	NA	NA	NA	NA	0.457929	NA
right.insula	BP	right.cortex	0.589555	0.999131	NA	NA	NA	0.595671	NA	NA	0.0732199	0.545867	0.39534	0	NA	NA	NA	NA	NA	0.61969	NA
right.insula	Ins	right.cortex	0.589555	1	NA	NA	NA	0.122366	NA	NA	0.905723	0.0734732	0.30485	0		NA	NA	NA	NA	0.151785	NA
right.insula	MD	right.cortex	0.589555	1	NA	NA	NA	0.244922	NA	NA	0.585113	0.245842	0.491108	0	NA	NA	NA	NA	NA	0.307026	NA
right.insula	OCD	right.cortex	0.589555	0.549769	NA	NA	NA	0.0385702	NA	NA	0.947979	0.770647	0.284104	0	NA	NA	NA	NA	NA	0.373491	NA
right.insula	PTSD	right.cortex	0.589555	1	NA	NA	NA	0.360037	NA	NA	0.0897145	0.125585	0.388306	0	NA	NA	NA	NA	NA	NA	0.819413
right.insula	SCZ	right.cortex	0.589555	0.999996	NA	NA	NA	0.153748	NA	NA	0.665577	0.314976	0.198889	0	NA	NA	NA	NA	NA	NA	NA
right.insula	TS	right.cortex	0.589555	0.748654	NA	NA	NA	0.230473	NA	NA	0.865667	0.315144	0.798167	0	NA	NA	NA	NA	NA	NA	NA
right.isthmus.cingulate	BP	right.cortex	0.353659	0.491507	NA	NA	NA	0.382268	NA	NA	0.0748292	0.00870744	0.462566	0		NA	NA	NA	NA	0.123966	NA
right.isthmus.cingulate	Ins	right.cortex	0.353659	0.998938	NA	NA	NA	0.973001	NA	NA	0.0309346	0.880019	0.494578	0	NA	NA	NA	NA	NA	0.38665	NA
right.lingual	BP	right.cortex	0.402644	0.284837	NA	NA	NA	0.027698	NA	NA	0.391907	0.0157375	0.0291508	0		NA	NA	NA	NA	0.482472	NA
right.medial.orbitofrontal	AD	right.cortex	0.392912	0.831874	NA	NA	NA	0.76073	NA	NA	0.998153	0.874619	0.490888	0	NA	NA	NA	NA	NA	0.497519	NA
right.medial.orbitofrontal	ADHD	right.cortex	0.392912	0.238576	NA	NA	NA	0.808974	NA	NA	0.426149	0.634928	0.225495	0	NA	NA	NA	NA	NA	0.232718	NA
right.medial.orbitofrontal	AN	right.cortex	0.392912	0.264081	NA	NA	NA	0.56085	NA	NA	0.0777984	0.44873	0.0573576	0	NA	NA	NA	NA	NA	0.1305	NA
right.medial.orbitofrontal	anxiety	right.cortex	0.392912	0.113361	NA	NA	NA	NA	NA	NA	0.18089	0.217894	0.80727	0	NA	NA	NA	NA	NA	NA	0.135961
right.medial.orbitofrontal	ASD	right.cortex	0.392912	0.216902	NA	NA	NA	0.745482	NA	NA	0.535318	0.669367	0.518607	0	NA	NA	NA	NA	NA	0.437063	NA
right.medial.orbitofrontal	BP	right.cortex	0.392912	0.236378	NA	NA	NA	0.482295	NA	NA	0.15283	0.841376	0.116551	0	NA	NA	NA	NA	NA	0.352746	NA
right.medial.orbitofrontal	Ins	right.cortex	0.392912	0.895839	NA	NA	NA	0.434063	NA	NA	0.24753	0.0926323	0.815133	0	NA	NA	NA	NA	NA	0.336337	NA
right.medial.orbitofrontal	MD	right.cortex	0.392912	0.966711	NA	NA	NA	0.0361231	NA	NA	0.115731	0.181699	0.855268	0	NA	NA	NA	NA	NA	0.936143	NA
right.medial.orbitofrontal	OCD	right.cortex	0.392912	0.0800087	NA	NA	NA	0.606965	NA	NA	0.402265	0.841057	0.185164	0	NA	NA	NA	NA	NA	0.0111857	NA
right.medial.orbitofrontal	PTSD	right.cortex	0.392912	0.501635	NA	NA	NA	0.921768	NA	NA	0.033723	0.268955	0.778031	0	NA	NA	NA	NA	NA	NA	0.638355
right.medial.orbitofrontal	SCZ	right.cortex	0.392912	0.348435	NA	NA	NA	0.51431	NA	NA	0.00677902	0.255382	0.200342	0	NA	NA	NA	NA	NA	NA	NA
right.medial.orbitofrontal	TS	right.cortex	0.392912	0.0981484	NA	NA	NA	0.135683	NA	NA	0.479932	0.0208646	0.188673	0		NA	NA	NA	NA	NA	NA
right.parahippocampal	anxiety	right.cortex	0.410083	0	NA	NA	NA	0.139239	NA	NA	0.706256	0.912403	0.705808	0	NA	NA	NA	NA	NA	NA	0.404506
right.pars.opercularis	AD	right.cortex	0.172125	0.853453	NA	NA	NA	0.880566	NA	NA	0.530317	0.872674	0.331916	0	NA	NA	NA	NA	NA	0.0301229	NA
right.pars.opercularis	ADHD	right.cortex	0.172125	0.250505	NA	NA	NA	0.177896	NA	NA	0.899209	0.42112	0.345445	0	NA	NA	NA	NA	NA	0.491558	NA
right.pars.opercularis	AN	right.cortex	0.172125	0.277505	NA	NA	NA	0.720751	NA	NA	0.309225	0.0947853	0.428181	0	NA	NA	NA	NA	NA	0.789296	NA
right.pars.opercularis	anxiety	right.cortex	0.172125	0.117414	NA	NA	NA	0.0315156	NA	NA	0.123414	0.279577	0.00841236	0	NA	NA	NA	NA	NA	NA	0.564075
right.pars.opercularis	ASD	right.cortex	0.172125	0.227522	NA	NA	NA	0.273751	NA	NA	0.258158	0.519041	0.0856944	0	NA	NA	NA	NA	NA	0.0394183	NA
right.pars.opercularis	BP	right.cortex	0.172125	0.248175	NA	NA	NA	NA	NA	NA	0.799412	0.043355	0.767467	0	NA	NA	NA	NA	NA	0.445798	NA
right.pars.opercularis	Ins	right.cortex	0.172125	0.912619	NA	NA	NA	0.336093	NA	NA	0.331222	0.0535668	0.522666	0	NA	NA	NA	NA	NA	0.877592	NA
right.pars.opercularis	MD	right.cortex	0.172125	0.974477	NA	NA	NA	0.50276	NA	NA	0.912323	0.194824	0.702738	0	NA	NA	NA	NA	NA	0.666346	NA
right.pars.opercularis	OCD	right.cortex	0.172125	0.08191	NA	NA	NA	0.400994	NA	NA	0.740634	0.319614	0.899563	0	NA	NA	NA	NA	NA	0.822787	NA
right.pars.opercularis	PTSD	right.cortex	0.172125	0.525679	NA	NA	NA	0.523185	NA	NA	0.275354	0.380122	0.281428	0	NA	NA	NA	NA	NA	NA	0.0415499
right.pars.opercularis	SCZ	right.cortex	0.172125	0.366393	NA	NA	NA	0.832002	NA	NA	0.901754	0.435906	0.637821	0	NA	NA	NA	NA	NA	NA	NA
right.pars.opercularis	TS	right.cortex	0.172125	0.101217	NA	NA	NA	0.533524	NA	NA	0.332206	0.200387	0.287009	0	NA	NA	NA	NA	NA	NA	NA
right.pars.orbitalis	AD	right.cortex	0.216918	0.999173	NA	NA	NA	0.0741984	NA	NA	0.536384	0.128068	0.1748	0	NA	NA	NA	NA	NA	0.617566	NA
right.pars.orbitalis	ADHD	right.cortex	0.216918	0.586802	NA	NA	NA	0.829137	NA	NA	0.410609	0.0612379	0.959523	0	NA	NA	NA	NA	NA	0.0189107	NA
right.pars.orbitalis	AN	right.cortex	0.216918	0.640705	NA	NA	NA	0.905818	NA	NA	0.0016823	0.522977	0.908708	0	NA	NA	NA	NA	NA	0.06326	NA
right.pars.orbitalis	anxiety	right.cortex	0.216918	0.248897	NA	NA	NA	0.127922	NA	NA	0.0258796	0.748035	0.823571	0	NA	NA	NA	NA	NA	NA	0.493723
right.pars.orbitalis	ASD	right.cortex	0.216918	0.536854	NA	NA	NA	0.109603	NA	NA	0.111751	0.055836	0.301191	0	NA	NA	NA	NA	NA	0.52678	NA
right.pars.orbitalis	BP	right.cortex	0.216918	0.58191	NA	NA	NA	0.20727	NA	NA	0.131605	0.439446	0.624619	0	NA	NA	NA	NA	NA	0.628536	NA
right.pars.orbitalis	Ins	right.cortex	0.216918	0.999876	NA	NA	NA	0.708495	NA	NA	0.527855	0.216593	0.817074	0	NA	NA	NA	NA	NA	0.189406	NA
right.pars.orbitalis	MD	right.cortex	0.216918	0.999999	NA	NA	NA	0.542087	NA	NA	0.0667856	0.229109	0.549618	0	NA	NA	NA	NA	NA	0.455795	NA
right.pars.orbitalis	OCD	right.cortex	0.216918	0.143903	NA	NA	NA	0.981761	NA	NA	0.731158	0.451401	0.682746	0	NA	NA	NA	NA	NA	0.317372	NA
right.pars.orbitalis	PTSD	right.cortex	0.216918	0.929554	NA	NA	NA	0.488211	NA	NA	0.14191	0.401017	0.0233858	0	NA	NA	NA	NA	NA	NA	0.151858
right.pars.orbitalis	SCZ	right.cortex	0.216918	0.783393	NA	NA	NA	0.699123	NA	NA	0.00197909	0.489133	0.568652	0	NA	NA	NA	NA	NA	NA	NA
right.pars.orbitalis	TS	right.cortex	0.216918	0.201295	NA	NA	NA	0.135918	NA	NA	0.0131286	0.0120942	0.993051	0		NA	NA	NA	NA	NA	NA
right.pars.triangularis	AD	right.cortex	0.147177	0.999992	NA	NA	NA	0.267203	NA	NA	0.0642368	0.715237	0.237241	0	NA	NA	NA	NA	NA	0.732941	NA
right.pars.triangularis	ADHD	right.cortex	0.147177	0.764242	NA	NA	NA	0.75881	NA	NA	0.823649	0.102032	0.96777	0	NA	NA	NA	NA	NA	0.759568	NA
right.pars.triangularis	AN	right.cortex	0.147177	0.657138	NA	NA	NA	0.858154	NA	NA	0.0206432	0.00337853	0.667096	1	rs4844686	0.92758	0.794301	0.145202	0.775744	0.464905	NA
right.pars.triangularis	anxiety	right.cortex	0.147177	0.350058	NA	NA	NA	0.477904	NA	NA	0.561694	0.803459	0.481684	0	NA	NA	NA	NA	NA	NA	0.569696
right.pars.triangularis	ASD	right.cortex	0.147177	0.713633	NA	NA	NA	0.390441	NA	NA	0.142997	0.200614	0.982325	0	NA	NA	NA	NA	NA	0.884631	NA
right.pars.triangularis	BP	right.cortex	0.147177	0.759466	NA	NA	NA	0.565952	NA	NA	0.0514447	0.000178592	0.424435	1	rs8100097	0.0439783	0.0720042	0.188743	0.210336	0.0626115	NA
right.pars.triangularis	Ins	right.cortex	0.147177	1	NA	NA	NA	0.430401	NA	NA	0.610015	0.029713	0.688268	1	rs9898793	0.364295	0.800522	0.748745	0.849833	0.543952	NA
right.pars.triangularis	MD	right.cortex	0.147177	1	NA	NA	NA	0.0536987	NA	NA	0.822995	0.00980543	0.270509	0		NA	NA	NA	NA	0.209324	NA
right.pars.triangularis	OCD	right.cortex	0.147177	0.193601	NA	NA	NA	0.600832	NA	NA	0.634129	0.623932	0.0161974	0	NA	NA	NA	NA	NA	0.962238	NA
right.pars.triangularis	PTSD	right.cortex	0.147177	0.988125	NA	NA	NA	0.256679	NA	NA	0.562941	0.266071	0.875472	0	NA	NA	NA	NA	NA	NA	0.94768
right.pars.triangularis	SCZ	right.cortex	0.147177	0.921336	NA	NA	NA	0.0838107	NA	NA	0.475607	0.000901965	0.732454	2	rs13310815rs8100097	0.158552	0.836182	0.136336	0.798647	NA	NA
right.pars.triangularis	TS	right.cortex	0.147177	0.280193	NA	NA	NA	0.691503	NA	NA	0.516922	0.0525115	0.0202587	0	NA	NA	NA	NA	NA	NA	NA
right.pericalcarine	AD	right.cortex	0.268107	0.907731	NA	NA	NA	NA	NA	NA	0.572733	0.4886	0.174568	0	NA	NA	NA	NA	NA	0.629839	NA
right.pericalcarine	ADHD	right.cortex	0.268107	0.289101	NA	NA	NA	NA	NA	NA	0.815924	0.462434	0.773544	0	NA	NA	NA	NA	NA	0.52624	NA
right.pericalcarine	AN	right.cortex	0.268107	0.320758	NA	NA	NA	NA	NA	NA	0.410905	0.00204647	0.559962	1	rs6597707	0.415368	0.627506	0.0208652	0.204445	0.20661	NA
right.pericalcarine	anxiety	right.cortex	0.268107	0.130678	NA	NA	NA	NA	NA	NA	0.389884	0.0379713	0.963984	0		NA	NA	NA	NA	NA	0.912965
right.pericalcarine	ASD	right.cortex	0.268107	0.261995	NA	NA	NA	NA	NA	NA	0.491696	0.136933	0.953321	0	NA	NA	NA	NA	NA	0.453582	NA
right.pericalcarine	BP	right.cortex	0.268107	0.28636	NA	NA	NA	NA	NA	NA	0.455036	0.145069	0.476704	0	NA	NA	NA	NA	NA	0.192772	NA
right.pericalcarine	Ins	right.cortex	0.268107	0.951602	NA	NA	NA	NA	NA	NA	0.181396	0.58053	0.749295	0	NA	NA	NA	NA	NA	0.0746317	NA
right.pericalcarine	MD	right.cortex	0.268107	0.989528	NA	NA	NA	NA	NA	NA	0.277501	0.0818533	0.739791	0	NA	NA	NA	NA	NA	0.342097	NA
right.pericalcarine	OCD	right.cortex	0.268107	0.0881274	NA	NA	NA	NA	NA	NA	0.787007	0.708615	0.258459	0	NA	NA	NA	NA	NA	0.353003	NA
right.pericalcarine	PTSD	right.cortex	0.268107	0.598553	NA	NA	NA	NA	NA	NA	0.169957	0.154058	0.475616	0	NA	NA	NA	NA	NA	NA	0.704911
right.pericalcarine	SCZ	right.cortex	0.268107	0.423257	NA	NA	NA	NA	NA	NA	0.000751068	0.000758122	0.141315	1	rs35822506	0.567408	0.250513	0.0358715	0.118522	NA	NA
right.pericalcarine	TS	right.cortex	0.268107	0.111261	NA	NA	NA	NA	NA	NA	0.518316	0.00937465	0.228139	0		NA	NA	NA	NA	NA	NA
right.precuneus	AD	right.cortex	0.465873	0	NA	NA	NA	0.0128134	NA	NA	0.244204	0.596638	0.672142	0	NA	NA	NA	NA	NA	0.490849	NA
right.precuneus	ADHD	right.cortex	0.465873	0	NA	NA	NA	0.00223812	NA	NA	0.168692	0.0541376	0.767797	0	NA	NA	NA	NA	NA	0.14248	NA
right.precuneus	AN	right.cortex	0.465873	0	NA	NA	NA	0.00742252	NA	NA	0.145276	0.0175063	0.39119	1	rs62144566	0.487065	0.513035	0.291219	0.481272	0.124295	NA
right.precuneus	anxiety	right.cortex	0.465873	0	NA	NA	NA	0.0835632	NA	NA	0.418932	0.457688	0.207238	0	NA	NA	NA	NA	NA	NA	0.592719
right.precuneus	ASD	right.cortex	0.465873	0	NA	NA	NA	0.0253271	NA	NA	0.43701	0.0252931	0.153872	1	rs2447091	0.118491	0.699576	0.242887	0.326599	0.390858	NA
right.precuneus	BP	right.cortex	0.465873	0	NA	NA	NA	0.343679	NA	NA	0.921715	0.238012	0.439878	0	NA	NA	NA	NA	NA	0.244239	NA
right.precuneus	Ins	right.cortex	0.465873	0	NA	NA	NA	0.716314	NA	NA	0.784721	0.0747807	0.0156329	0	NA	NA	NA	NA	NA	0.177068	NA
right.precuneus	MD	right.cortex	0.465873	0	NA	NA	NA	0.881235	NA	NA	0.226187	0.49486	0.647856	0	NA	NA	NA	NA	NA	0.574001	NA
right.precuneus	OCD	right.cortex	0.465873	0	NA	NA	NA	0.607326	NA	NA	0.891514	0.895264	0.534285	0	NA	NA	NA	NA	NA	0.176888	NA
right.precuneus	PTSD	right.cortex	0.465873	0	NA	NA	NA	0.241186	NA	NA	0.180885	0.191531	0.0203037	0	NA	NA	NA	NA	NA	NA	0.656464
right.precuneus	SCZ	right.cortex	0.465873	0	NA	NA	NA	0.155319	NA	NA	0.0205223	0.221231	0.176165	0	NA	NA	NA	NA	NA	NA	NA
right.precuneus	TS	right.cortex	0.465873	0	NA	NA	NA	0.169435	NA	NA	0.515312	0.810184	0.12282	0	NA	NA	NA	NA	NA	NA	NA
right.superior.frontal	AD	right.cortex	0.325938	0	NA	NA	NA	NA	NA	NA	0.0206429	0.22909	0.840668	0	NA	NA	NA	NA	NA	0.223345	NA
right.superior.frontal	ADHD	right.cortex	0.325938	0	NA	NA	NA	NA	NA	NA	0.0113224	0.0431197	0.35126	0		NA	NA	NA	NA	0.560938	NA
right.superior.frontal	AN	right.cortex	0.325938	0	NA	NA	NA	NA	NA	NA	0.229735	0.402749	0.262049	0	NA	NA	NA	NA	NA	0.754557	NA
right.superior.frontal	anxiety	right.cortex	0.325938	0	NA	NA	NA	NA	NA	NA	0.187111	0.283919	0.117379	0	NA	NA	NA	NA	NA	NA	0.76807
right.superior.frontal	ASD	right.cortex	0.325938	0	NA	NA	NA	NA	NA	NA	0.474018	0.253429	0.181252	0	NA	NA	NA	NA	NA	0.949693	NA
right.superior.frontal	BP	right.cortex	0.325938	0	NA	NA	NA	NA	NA	NA	0.313885	0.473449	0.368565	0	NA	NA	NA	NA	NA	0.0712124	NA
right.superior.frontal	Ins	right.cortex	0.325938	0	NA	NA	NA	NA	NA	NA	0.14972	0.427449	0.824336	0	NA	NA	NA	NA	NA	0.343219	NA
right.superior.frontal	MD	right.cortex	0.325938	0	NA	NA	NA	NA	NA	NA	0.039216	0.802935	0.941306	0	NA	NA	NA	NA	NA	0.654902	NA
right.superior.frontal	OCD	right.cortex	0.325938	0	NA	NA	NA	NA	NA	NA	0.187161	0.132911	0.882545	0	NA	NA	NA	NA	NA	0.916058	NA
right.superior.frontal	PTSD	right.cortex	0.325938	0	NA	NA	NA	NA	NA	NA	0.733067	0.0114233	0.194172	0		NA	NA	NA	NA	NA	0.98946
right.superior.frontal	SCZ	right.cortex	0.325938	0	NA	NA	NA	NA	NA	NA	0.138257	0.0306834	0.85009	1	rs72655635	0.86597	0.930038	0.243975	0.965312	NA	NA
right.superior.frontal	TS	right.cortex	0.325938	0	NA	NA	NA	NA	NA	NA	0.25466	0.00976676	0.998107	1	rs12538502	0.559497	0.834115	0.0681805	0.998586	NA	NA
right.superior.parietal	AD	right.cortex	0.264248	1	NA	NA	NA	NA	NA	NA	0.158949	0.479113	0.643743	0	NA	NA	NA	NA	NA	0.273323	NA
right.superior.parietal	ADHD	right.cortex	0.264248	0.887312	NA	NA	NA	NA	NA	NA	0.15734	0.257123	0.865049	0	NA	NA	NA	NA	NA	0.916867	NA
right.superior.parietal	AN	right.cortex	0.264248	0.921855	NA	NA	NA	NA	NA	NA	0.00795725	0.0373217	0.188501	0		NA	NA	NA	NA	0.974647	NA
right.superior.parietal	anxiety	right.cortex	0.264248	0.461625	NA	NA	NA	NA	NA	NA	0.741528	0.111081	0.135512	0	NA	NA	NA	NA	NA	NA	0.746317
right.superior.parietal	ASD	right.cortex	0.264248	0.847957	NA	NA	NA	NA	NA	NA	0.034855	0.0131576	0.595062	0		NA	NA	NA	NA	0.826854	NA
right.superior.parietal	BP	right.cortex	0.264248	0.883779	NA	NA	NA	NA	NA	NA	0.0257635	0.061334	0.910396	0	NA	NA	NA	NA	NA	0.29545	NA
right.superior.parietal	Ins	right.cortex	0.264248	1	NA	NA	NA	NA	NA	NA	0.00773914	0.0895171	0.286539	0	NA	NA	NA	NA	NA	0.815875	NA
right.superior.parietal	MD	right.cortex	0.264248	1	NA	NA	NA	NA	NA	NA	0.546826	0.0378346	0.911012	0		NA	NA	NA	NA	0.736501	NA
right.superior.parietal	OCD	right.cortex	0.264248	0.252509	NA	NA	NA	NA	NA	NA	0.804517	0.87521	0.897895	0	NA	NA	NA	NA	NA	0.747464	NA
right.superior.parietal	PTSD	right.cortex	0.264248	0.998804	NA	NA	NA	NA	NA	NA	0.71152	0.334339	0.0906179	0	NA	NA	NA	NA	NA	NA	0.0161725
right.superior.parietal	SCZ	right.cortex	0.264248	0.979023	NA	NA	NA	NA	NA	NA	5.22e-12	0.542243	0.66551	0	NA	NA	NA	NA	NA	NA	NA
right.superior.parietal	TS	right.cortex	0.264248	0.370616	NA	NA	NA	NA	NA	NA	0.142284	0.74498	0.442774	0	NA	NA	NA	NA	NA	NA	NA
right.superior.temporal	AD	right.cortex	0.348649	0.971377	NA	NA	NA	NA	NA	NA	0.0940384	0.0287093	0.770431	0		NA	NA	NA	NA	0.732817	NA
right.superior.temporal	ADHD	right.cortex	0.348649	0.377696	NA	NA	NA	NA	NA	NA	0.0392964	0.00698944	0.254934	1	rs34879826	0.603278	0.500531	0.0960092	0.511577	0.296708	NA
right.superior.temporal	AN	right.cortex	0.348649	0.418776	NA	NA	NA	NA	NA	NA	0.766622	0.285415	0.780387	0	NA	NA	NA	NA	NA	0.500901	NA
right.superior.temporal	anxiety	right.cortex	0.348649	0.162329	NA	NA	NA	NA	NA	NA	0.496977	0.232441	0.66591	0	NA	NA	NA	NA	NA	NA	0.0134736
right.superior.temporal	ASD	right.cortex	0.348649	0.341907	NA	NA	NA	NA	NA	NA	0.00567152	0.530347	0.601432	0	NA	NA	NA	NA	NA	0.779923	NA
right.superior.temporal	BP	right.cortex	0.348649	0.374102	NA	NA	NA	NA	NA	NA	0.0829152	0.308986	0.333846	0	NA	NA	NA	NA	NA	0.32168	NA
right.superior.temporal	Ins	right.cortex	0.348649	0.989088	NA	NA	NA	NA	NA	NA	0.137318	0.0987395	0.167134	0	NA	NA	NA	NA	NA	0.0750999	NA
right.superior.temporal	MD	right.cortex	0.348649	0.998875	NA	NA	NA	NA	NA	NA	0.15179	0.0311251	0.274519	1	rs34879826	0.539339	0.496269	0.376235	0.342177	0.455349	NA
right.superior.temporal	OCD	right.cortex	0.348649	0.102956	NA	NA	NA	NA	NA	NA	0.404115	0.16099	0.25176	0	NA	NA	NA	NA	NA	0.0896268	NA
right.superior.temporal	PTSD	right.cortex	0.348649	0.737538	NA	NA	NA	NA	NA	NA	0.278392	0.772394	0.587631	0	NA	NA	NA	NA	NA	NA	0.619471
right.superior.temporal	SCZ	right.cortex	0.348649	0.545761	NA	NA	NA	NA	NA	NA	5.37e-05	0.180964	0.906221	0	NA	NA	NA	NA	NA	NA	NA
right.superior.temporal	TS	right.cortex	0.348649	0.135243	NA	NA	NA	NA	NA	NA	0.0530603	0.311262	0.820528	0	NA	NA	NA	NA	NA	NA	NA
right.supramarginal	AD	right.cortex	0.275278	0.931587	NA	NA	NA	NA	NA	NA	0.0151349	0.104916	0.50821	0	NA	NA	NA	NA	NA	0.984633	NA
right.supramarginal	ADHD	right.cortex	0.275278	0.312894	NA	NA	NA	NA	NA	NA	0.398609	0.0529402	0.940927	0	NA	NA	NA	NA	NA	0.392494	NA
right.supramarginal	AN	right.cortex	0.275278	0.347266	NA	NA	NA	NA	NA	NA	0.251211	0.799213	0.614243	0	NA	NA	NA	NA	NA	0.472793	NA
right.supramarginal	anxiety	right.cortex	0.275278	0.138993	NA	NA	NA	NA	NA	NA	0.25355	0.556362	0.740971	0	NA	NA	NA	NA	NA	NA	0.465085
right.supramarginal	ASD	right.cortex	0.275278	0.283341	NA	NA	NA	NA	NA	NA	0.336721	0.00605925	0.448249	1	rs11175738	0.0105188	0.27622	0.0683534	0.692203	0.328499	NA
right.supramarginal	BP	right.cortex	0.275278	0.309911	NA	NA	NA	NA	NA	NA	0.739773	0.10754	0.900083	0	NA	NA	NA	NA	NA	0.727308	NA
right.supramarginal	Ins	right.cortex	0.275278	0.966948	NA	NA	NA	NA	NA	NA	0.0124338	0.173566	0.905256	0	NA	NA	NA	NA	NA	0.589799	NA
right.supramarginal	MD	right.cortex	0.275278	0.994096	NA	NA	NA	NA	NA	NA	0.00837612	0.115504	0.164451	0	NA	NA	NA	NA	NA	0.200875	NA
right.supramarginal	OCD	right.cortex	0.275278	0.0920225	NA	NA	NA	NA	NA	NA	0.377499	0.443764	0.594203	0	NA	NA	NA	NA	NA	0.216026	NA
right.supramarginal	PTSD	right.cortex	0.275278	0.639711	NA	NA	NA	NA	NA	NA	0.625466	0.327398	0.932016	0	NA	NA	NA	NA	NA	NA	0.48081
right.supramarginal	SCZ	right.cortex	0.275278	0.457301	NA	NA	NA	NA	NA	NA	2.88e-08	8.89e-05	0.878282	2	rs62109902rs9530238	0.0632211	0.542875	0.0193046	0.901701	NA	NA
right.supramarginal	TS	right.cortex	0.275278	0.117558	NA	NA	NA	NA	NA	NA	0.561567	0.0690039	0.804589	0	NA	NA	NA	NA	NA	NA	NA
right.transverse.temporal	AD	right.cortex	0.348867	1	NA	NA	NA	0.0373837	NA	NA	0.331307	0.0202019	0.807186	0		NA	NA	NA	NA	0.308617	NA
right.transverse.temporal	ADHD	right.cortex	0.348867	0.893545	NA	NA	NA	0.394548	NA	NA	0.127676	0.456075	0.960718	0	NA	NA	NA	NA	NA	0.320604	NA
right.transverse.temporal	AN	right.cortex	0.348867	0.926897	NA	NA	NA	0.760389	NA	NA	0.512154	0.255151	0.36601	0	NA	NA	NA	NA	NA	0.910177	NA
right.transverse.temporal	anxiety	right.cortex	0.348867	0.469382	NA	NA	NA	0.606184	NA	NA	0.148287	0.301243	0.864029	0	NA	NA	NA	NA	NA	NA	0.0961124
right.transverse.temporal	ASD	right.cortex	0.348867	0.855205	NA	NA	NA	0.724545	NA	NA	0.333259	0.38913	0.986628	0	NA	NA	NA	NA	NA	0.130196	NA
right.transverse.temporal	BP	right.cortex	0.348867	0.890117	NA	NA	NA	0.445836	NA	NA	0.529651	0.66381	0.158755	0	NA	NA	NA	NA	NA	0.797929	NA
right.transverse.temporal	Ins	right.cortex	0.348867	1	NA	NA	NA	0.0148088	NA	NA	0.0828278	0.0113745	0.34445	0		NA	NA	NA	NA	0.505279	NA
right.transverse.temporal	MD	right.cortex	0.348867	1	NA	NA	NA	0.945044	NA	NA	0.222727	0.0112279	0.758789	2	rs149948rs2332058	0.203421	0.315567	0.84485	0.549305	0.593557	NA
right.transverse.temporal	OCD	right.cortex	0.348867	0.256821	NA	NA	NA	0.501857	NA	NA	0.794099	0.412429	0.562008	0	NA	NA	NA	NA	NA	0.41232	NA
right.transverse.temporal	PTSD	right.cortex	0.348867	0.998996	NA	NA	NA	0.696124	NA	NA	0.123008	0.671316	0.730174	0	NA	NA	NA	NA	NA	NA	0.155317
right.transverse.temporal	SCZ	right.cortex	0.348867	0.981045	NA	NA	NA	0.270407	NA	NA	0.366615	5.43e-08	0.945917	2	rs149948rs7689214	0.489687	0.561531	0.120547	0.767821	NA	NA
right.transverse.temporal	TS	right.cortex	0.348867	0.377074	NA	NA	NA	0.837177	NA	NA	0.260694	0.617301	0.96659	0	NA	NA	NA	NA	NA	NA	NA
